# Supplementary material for: Inference of Epistatic Effects Leading to Entrenchment and Drug Resistance in HIV-1 Protease
Source: Mol Biol Evol. 2017 Mar 20;34(6):1291–306. doi: 10.1093/molbev/msx095 (PMC5435099; doi:10.1093/molbev/msx095)
Supplement: Supplementary Data [file msx095_Supp.zip]

Archive with 4 entries (4 files):
- mbe_manuscript_si_final.pdf
- SI_data1.txt
- SI_data2.fasta
- SI_data2.txt
