# Supplementary material for: Inference of Epistatic Effects Leading to Entrenchment and Drug Resistance in HIV-1 Protease
Source: Mol Biol Evol. 2017 Mar 20;34(6):1291–306. doi: 10.1093/molbev/msx095 (PMC5435099; doi:10.1093/molbev/msx095)
Supplement: Supplementary Data [file msx095_Supp.zip › SI_data1.txt]

RefID	PMID	Author	Year	Nmut	Mut	Base	Method	NiceName	Res	Err
1	21762813	Chang	2011	1	I84V	Wild	DSC	Tm	-2.803
1	21762813	Chang	2011	1	V82A	Wild	DSC	Tm	-3.41
1	21762813	Chang	2011	1	L90M	Wild	DSC	Tm	-4.885
1	21762813	Chang	2011	2	I84V/L90M	Wild	DSC	Tm	-7
1	21762813	Chang	2011	2	L10I/I84V	Wild	DSC	Tm	-0.393
1	21762813	Chang	2011	2	L63P/I84V	Wild	DSC	Tm	1.41
1	21762813	Chang	2011	2	A71V/I84V	Wild	DSC	Tm	-0.59
1	21762813	Chang	2011	2	V77I/I84V	Wild	DSC	Tm	-2.59
2	12534275	Muzammil	2003	1	I84V	Wild	DSC	Tm	-3.9
2	12534275	Muzammil	2003	11	L10I/M36I/S37D/M46I/R57K/L63P/A71V/G73S/I84V/L90M/I93L	Wild	DSC	Tm	0.4
2	12534275	Muzammil	2003	10	L10I/M36I/S37D/M46I/R57K/L63P/A71V/G73S/L90M/I93L	Wild	DSC	Tm	1.1
3	10452615	Xie	1999	3	Q7K/L33I/L63I	D25N	Kd_dimer	K_d	5.8	2.1
3	10452615	Xie	1999	1	V82F	D25N	Kd_dimer	K_d	134	12
3	10452615	Xie	1999	2	V82F/I84V	D25N	Kd_dimer	K_d	35.9	7.4
3	10452615	Xie	1999	2	V82T/I84V	D25N	Kd_dimer	K_d	82	11
3	10452615	Xie	1999	1	L90M	D25N	Kd_dimer	K_d	29.2	4
4	8621402	Szeltner	1996	3	Q7K/L33I/L63I	Wild	dG		1.38	0.71
6	22083488	Henderson	2012	1	I15V	Wild	ELISA	SpIn	1
6	22083488	Henderson	2012	1	E35D	Wild	ELISA	SpIn	1.057
6	22083488	Henderson	2012	1	N37D	Wild	ELISA	SpIn	0.862
6	22083488	Henderson	2012	1	I64V	Wild	ELISA	SpIn	0.882
6	22083488	Henderson	2012	1	L10I	Wild	ELISA	SpIn	0.724
6	22083488	Henderson	2012	1	M36I	Wild	ELISA	SpIn	0.593
6	22083488	Henderson	2012	1	I62V	Wild	ELISA	SpIn	0.687
6	22083488	Henderson	2012	1	L63P	Wild	ELISA	SpIn	0.805
6	22083488	Henderson	2012	1	A71V	Wild	ELISA	SpIn	0.768
6	22083488	Henderson	2012	1	A71T	Wild	ELISA	SpIn	0.72
6	22083488	Henderson	2012	1	V77I	Wild	ELISA	SpIn	0.854
6	22083488	Henderson	2012	1	I93L	Wild	ELISA	SpIn	1.069
6	22083488	Henderson	2012	1	K20R	Wild	ELISA	SpIn	0.703
6	22083488	Henderson	2012	1	K20I	Wild	ELISA	SpIn	0.756
6	22083488	Henderson	2012	1	L24I	Wild	ELISA	SpIn	0.626
6	22083488	Henderson	2012	1	D30N	Wild	ELISA	SpIn	0.516
6	22083488	Henderson	2012	1	V32I	Wild	ELISA	SpIn	0.492
6	22083488	Henderson	2012	1	M46I	Wild	ELISA	SpIn	0.906
6	22083488	Henderson	2012	1	M46L	Wild	ELISA	SpIn	0.732
6	22083488	Henderson	2012	1	I47V	Wild	ELISA	SpIn	0.606
6	22083488	Henderson	2012	1	G48V	Wild	ELISA	SpIn	0.44
6	22083488	Henderson	2012	1	I50V	Wild	ELISA	SpIn	0.14
6	22083488	Henderson	2012	1	F53L	Wild	ELISA	SpIn	0.512
6	22083488	Henderson	2012	1	I54V	Wild	ELISA	SpIn	0.516
6	22083488	Henderson	2012	1	G73S	Wild	ELISA	SpIn	1.053
6	22083488	Henderson	2012	1	V82A	Wild	ELISA	SpIn	0.72
6	22083488	Henderson	2012	1	V82T	Wild	ELISA	SpIn	1.065
6	22083488	Henderson	2012	1	I84V	Wild	ELISA	SpIn	0.813
6	22083488	Henderson	2012	1	N88D	Wild	ELISA	SpIn	0.87
6	22083488	Henderson	2012	1	N88S	Wild	ELISA	SpIn	1.114
6	22083488	Henderson	2012	1	L90M	Wild	ELISA	SpIn	1.053
6	22083488	Henderson	2012	1	I15V	Wild	RTPCR	SpIn	0.776
6	22083488	Henderson	2012	1	E35D	Wild	RTPCR	SpIn	0.744
6	22083488	Henderson	2012	1	N37D	Wild	RTPCR	SpIn	0.545
6	22083488	Henderson	2012	1	I64V	Wild	RTPCR	SpIn	0.89
6	22083488	Henderson	2012	1	L10I	Wild	RTPCR	SpIn	0.821
6	22083488	Henderson	2012	1	M36I	Wild	RTPCR	SpIn	0.467
6	22083488	Henderson	2012	1	I62V	Wild	RTPCR	SpIn	0.7
6	22083488	Henderson	2012	1	L63P	Wild	RTPCR	SpIn	0.87
6	22083488	Henderson	2012	1	A71V	Wild	RTPCR	SpIn	0.654
6	22083488	Henderson	2012	1	A71T	Wild	RTPCR	SpIn	0.972
6	22083488	Henderson	2012	1	V77I	Wild	RTPCR	SpIn	0.732
6	22083488	Henderson	2012	1	I93L	Wild	RTPCR	SpIn	0.927
6	22083488	Henderson	2012	1	K20R	Wild	RTPCR	SpIn	0.728
6	22083488	Henderson	2012	1	K20I	Wild	RTPCR	SpIn	0.72
6	22083488	Henderson	2012	1	L24I	Wild	RTPCR	SpIn	0.83
6	22083488	Henderson	2012	1	D30N	Wild	RTPCR	SpIn	0.411
6	22083488	Henderson	2012	1	V32I	Wild	RTPCR	SpIn	0.821
6	22083488	Henderson	2012	1	M46I	Wild	RTPCR	SpIn	0.679
6	22083488	Henderson	2012	1	M46L	Wild	RTPCR	SpIn	0.573
6	22083488	Henderson	2012	1	I47V	Wild	RTPCR	SpIn	0.663
6	22083488	Henderson	2012	1	G48V	Wild	RTPCR	SpIn	0.42
6	22083488	Henderson	2012	1	I50V	Wild	RTPCR	SpIn	0.118
6	22083488	Henderson	2012	1	F53L	Wild	RTPCR	SpIn	0.374
6	22083488	Henderson	2012	1	I54V	Wild	RTPCR	SpIn	0.463
6	22083488	Henderson	2012	1	G73S	Wild	RTPCR	SpIn	0.768
6	22083488	Henderson	2012	1	V82A	Wild	RTPCR	SpIn	0.626
6	22083488	Henderson	2012	1	V82T	Wild	RTPCR	SpIn	0.862
6	22083488	Henderson	2012	1	I84V	Wild	RTPCR	SpIn	0.683
6	22083488	Henderson	2012	1	N88D	Wild	RTPCR	SpIn	1.028
6	22083488	Henderson	2012	1	N88S	Wild	RTPCR	SpIn	1
6	22083488	Henderson	2012	1	L90M	Wild	RTPCR	SpIn	1.053
6	22083488	Henderson	2012	1	I15V	Wild	RC	RC	0.781
6	22083488	Henderson	2012	1	E35D	Wild	RC	RC	0.5
6	22083488	Henderson	2012	1	N37D	Wild	RC	RC	0.84
6	22083488	Henderson	2012	1	I64V	Wild	RC	RC	1.152
6	22083488	Henderson	2012	1	L10I	Wild	RC	RC	1.152
6	22083488	Henderson	2012	1	M36I	Wild	RC	RC	1.024
6	22083488	Henderson	2012	1	I62V	Wild	RC	RC	1.286
6	22083488	Henderson	2012	1	L63P	Wild	RC	RC	1.4
6	22083488	Henderson	2012	1	A71V	Wild	RC	RC	0.829
6	22083488	Henderson	2012	1	A71T	Wild	RC	RC	0.967
6	22083488	Henderson	2012	1	V77I	Wild	RC	RC	1.157
6	22083488	Henderson	2012	1	I93L	Wild	RC	RC	0.738
6	22083488	Henderson	2012	1	K20R	Wild	RC	RC	0.52
6	22083488	Henderson	2012	1	K20I	Wild	RC	RC	0.124
6	22083488	Henderson	2012	1	L24I	Wild	RC	RC	0.052
6	22083488	Henderson	2012	1	D30N	Wild	RC	RC	0.124
6	22083488	Henderson	2012	1	V32I	Wild	RC	RC	0.033
6	22083488	Henderson	2012	1	M46I	Wild	RC	RC	0.91
6	22083488	Henderson	2012	1	M46L	Wild	RC	RC	0.471
6	22083488	Henderson	2012	1	I47V	Wild	RC	RC	1.024
6	22083488	Henderson	2012	1	G48V	Wild	RC	RC	0.033
6	22083488	Henderson	2012	1	I50V	Wild	RC	RC
6	22083488	Henderson	2012	1	F53L	Wild	RC	RC	0.529
6	22083488	Henderson	2012	1	I54V	Wild	RC	RC	0.438
6	22083488	Henderson	2012	1	G73S	Wild	RC	RC	0.11
6	22083488	Henderson	2012	1	V82A	Wild	RC	RC	0.21
6	22083488	Henderson	2012	1	V82T	Wild	RC	RC	0.076
6	22083488	Henderson	2012	1	I84V	Wild	RC	RC	0.376
6	22083488	Henderson	2012	1	N88D	Wild	RC	RC
6	22083488	Henderson	2012	1	N88S	Wild	RC	RC	0.019
6	22083488	Henderson	2012	1	L90M	Wild	RC	RC	0.581
6	22083488	Henderson	2012	1	I15V	Wild	EC50	EC50	1.16	0.15
6	22083488	Henderson	2012	1	E35D	Wild	EC50	EC50	0.59	0.08
6	22083488	Henderson	2012	1	N37D	Wild	EC50	EC50	0.71	0.1
6	22083488	Henderson	2012	1	I64V	Wild	EC50	EC50	1.04	0.13
6	22083488	Henderson	2012	1	L10I	Wild	EC50	EC50	1.16	0.13
6	22083488	Henderson	2012	1	M36I	Wild	EC50	EC50	0.84	0.12
6	22083488	Henderson	2012	1	I62V	Wild	EC50	EC50	0.84	0.15
6	22083488	Henderson	2012	1	L63P	Wild	EC50	EC50	1.26	0.16
6	22083488	Henderson	2012	1	A71V	Wild	EC50	EC50	1.83	0.39
6	22083488	Henderson	2012	1	A71T	Wild	EC50	EC50	1.16	0.23
6	22083488	Henderson	2012	1	V77I	Wild	EC50	EC50	0.92	0.12
6	22083488	Henderson	2012	1	I93L	Wild	EC50	EC50	0.62	0.16
6	22083488	Henderson	2012	1	K20R	Wild	EC50	EC50	0.62	0.07
6	22083488	Henderson	2012	1	K20I	Wild	EC50	EC50	0.47	0.09
6	22083488	Henderson	2012	1	L24I	Wild	EC50	EC50	0.64	0.15
6	22083488	Henderson	2012	1	D30N	Wild	EC50	EC50	0.44	0.15
6	22083488	Henderson	2012	1	V32I	Wild	EC50	EC50	1.04	0.6
6	22083488	Henderson	2012	1	M46I	Wild	EC50	EC50	1.17	0.17
6	22083488	Henderson	2012	1	M46L	Wild	EC50	EC50	0.75	0.11
6	22083488	Henderson	2012	1	I47V	Wild	EC50	EC50	1.43	0.54
6	22083488	Henderson	2012	1	G48V	Wild	EC50	EC50	2.51	0.6
6	22083488	Henderson	2012	1	I50V	Wild	EC50	EC50	1.08	1.04
6	22083488	Henderson	2012	1	F53L	Wild	EC50	EC50	0.68	0.23
6	22083488	Henderson	2012	1	I54V	Wild	EC50	EC50	0.51	0.14
6	22083488	Henderson	2012	1	G73S	Wild	EC50	EC50	0.52	0.12
6	22083488	Henderson	2012	1	V82A	Wild	EC50	EC50	0.46	0.12
6	22083488	Henderson	2012	1	V82T	Wild	EC50	EC50	0.63	0.27
6	22083488	Henderson	2012	1	I84V	Wild	EC50	EC50	0.8	0.26
6	22083488	Henderson	2012	1	N88D	Wild	EC50	EC50	0.54	0.26
6	22083488	Henderson	2012	1	N88S	Wild	EC50	EC50	0.78	0.5
6	22083488	Henderson	2012	1	L90M	Wild	EC50	EC50	0.72	0.14
7	14622012	Ohtaka	2003	6	L10I/M46I/I54V/V82A/I84V/L90M	Wild	Kcat		0.081
7	14622012	Ohtaka	2003	4	M46I/I54V/V82A/I84V	Wild	Kcat		0.0844
7	14622012	Ohtaka	2003	2	V82A/I84V	Wild	Kcat		0.3966
7	14622012	Ohtaka	2003	2	M46I/I54V	Wild	Kcat		0.345
7	14622012	Ohtaka	2003	2	L10I/L90M	Wild	Kcat		0.147
8	10196268	Martinez-Picado	1999	1	D30N	Wild	TCID/p24	TCID/p24	0.29
8	10196268	Martinez-Picado	1999	2	D30N/L63P	Wild	TCID/p24	TCID/p24	1.15
8	10196268	Martinez-Picado	1999	1	L90M	Wild	TCID/p24	TCID/p24	0.72
8	10196268	Martinez-Picado	1999	2	L63P/L90M	Wild	TCID/p24	TCID/p24	0.79
8	10196268	Martinez-Picado	1999	5	L10R/M46I/L63P/V82T/I84V	Wild	TCID/p24	TCID/p24	1.3
10	21576495	Louis	2011	11	L10I/M36I/S37D/M46I/R57K/L63P/A71V/G73S/I84V/L90M/I93L	Wild	DSC	Tm	4.8
10	21576495	Louis	2011	14	L10I/I15V/K20R/L24I/V32I/L33F/M36I/M46L/I54M/L63P/K70Q/V82I/I84V/L89M	Wild	DSC	Tm	-7.5
11	16645546	van Maarseveen	2006	1	I84V	Wild	RC	RC	0.6
11	16645546	van Maarseveen	2006	2	M36I/I54V	Wild	RC	RC	0.6
11	16645546	van Maarseveen	2006	1	V82T	Wild	RC	RC	0.9
11	16645546	van Maarseveen	2006	3	M36I/I54V/V82T	Wild	RC	RC	0.1
11	16645546	van Maarseveen	2006	4	M36I/I54V/A71V/V82T	Wild	RC	RC	1.2
11	16645546	van Maarseveen	2006	5	K20R/M36I/I54V/A71V/V82T	Wild	RC	RC	1.1
