# Supplementary material for: Inference of Epistatic Effects Leading to Entrenchment and Drug Resistance in HIV-1 Protease
Source: Mol Biol Evol. 2017 Mar 20;34(6):1291–306. doi: 10.1093/molbev/msx095 (PMC5435099; doi:10.1093/molbev/msx095)
Supplement: Supplementary Data [file msx095_Supp.zip › SI_data2.fasta]

>ptUW52.330.None
WQRPIVTIRIGGQLKEALLDTGADDTVLEDVDLPGRWKPKMIGGIGGFVKVRQYDQIPVEICGHKTIGTVLVGPTPFNIIGRNLMTQLGCTLN
>ptTW24.331.None
WQRPLVTIKIGGQLKEALLDTGADDTILEDMDLPGRWKPKIVGGIGGFIKVRQYDQIPIEICGHKAISTVLIGPTPVNIIGRNLMTQLGCTLN
>ptSW12.332.None
WQRPLVTIKVGGQLKEALLDTGADDTILEEMDLPGRWKPKIVGGIGGFIKVRQYDQIPIEICGHKAIGTVLVGPTPANIIGRNLLTRLGCTLN
>ptSW60.332.None
WQRPIVTIKVGGQLKEALIDTGADDTVLEEMNLPGRWKPKMIGGIGGFVKVRQYDQIPIEICGHKVIGTVLVGPTPANIIGRNLLTQIGCTLN
>ptRW24.333.None
WQRPLVTIKVGGQLKEALLDTGADDTVLEEMNLPGRWKPKMIGGIGGFIKVRQYDQIPLEICGHKAIGTVLVGPTPVNIIGRNLLTQIGCTLN
>ptRW60.333.None
WQRPLVTIKIGGQLKEALLDTGADDTVLEEINLPGRWKPKMIGGIGGFIKVRQYDQIPIEICGHKAIGTVLVGPTPVNIIGRNLLTQIGCTLN
>ptQW24.334.None
WQRPLVTIKIGGQLKEALLDTGADDTVLEEMNLPGKWKPKMIGGIGGFVKVRQYDQVPIEICGHKAIGTVLIGPTPANIIGRNLLTQIGCTLN
>ptQW60.334.None
WQRPIVTIKIGGQLKEALLDTGADDTVLEEMSLPGKWKPKIIGGIGGFVKVRQYDQVPIEICGHKVIGTVLIGPTPANIIGRNLMTQLGCTLN
>ptPW12.335.None
WQRPIVSVKIGGQLKEALLDTGADDTVLEEMNLPGRWKPKMIGGIGGFIKVRQYDQILVEICGHKAIGTVLVGPTPFNIIGRNLLTQIGCTLN
>ptPW48.335.None
WQRPIVSVKIGGQLKEALLDTGADDTVIEEINLPGRWKPKIIGGIGGFIKVRQYDQILVEICGHKAIGTVLVGPTPFNVIGRNMLTQIGCTLN
>ptOW48.336.None
WQRPIVTIKIGGQLKEALLDTGADDTVLEEMNLPGRWKPKIIGGIGGFIKVRQYDQIPIEICGHKAIGTVLIGPTPVNVIGRTLLTQLGCTLN
>ptOW60.336.None
WQRPIVTIKIGGQLKEALLDTGADDTVLEEMNLPGRWKPKIIGGIGGFIKVRQYDQIPIEVCGHKAIGTVLIGPTPVNVIGRTLLTQLGCTLN
>ptNW24.337.None
WQRPIVTIKIGGQLKEALLDTGADDTVLEEMCLPGRWKPKIIGGIGGFIKVRQYDQVSIEICGHKAIGTVLIGPTPVNIVGRNLLTQLGCTLN
>ptMW60.338.None
WQRPIVTIKIGGQLKEALIDTGADDTVLEEMNLPGRWKPKLIGGIGGFVKVRQYDQIPIEICGHKVIGTVLVGPTPANIIGRNLLTQIGCTLN
>ptLW24.339.None
WQRPLVTVKIGGQLKEALLDTGADDTVLEEMNLPGRWKPKMIGGIGGFIKVRQYDQVHVEICGHKAIGTVLVGPTPVNIIGRNLLTQIGCTLN
>ptKW18.340.None
WQRPLVTIKIGGQLKEALIDTGADDTVLEEMSLPGRWKPKIIGGIGGFIKVRQYDQILVIICGHKAIGTVLVGPTPFNIIGRNLLTQLGCTLN
>ptKW60.340.None
WQRPIVTIKIGGQLKEALLDTGADDTVLEEMNLPGRWKPKIIGGIGGFVKVREYDQIPVEICGHKAIGTVLIGPTPFNIIGRNLMTQLGCTLN
>ptJW24.341.None
WQRPIVTIKIGGELREALLDTGADDTVIEDISLPGRWKPKMIGGIGGFVKVRQYDQIPIEICGHKAIGTVLVGPTPFNIIGRNMLTQLGCTLN
>ptJW32.341.None
WQRPIVTIKIGGELREALLDTGADDTVIEDISLPGRWKPKMIGGIGGFVKVRQYEQIPIEICGHKAIGTVLVGPTPFNIIGRNMLTQLGCTLN
>ptJW36.341.None
WQRPIVTIKIGGELREALLDTGADDTVIEDISLPGRWKPKMIGGIGGFVKVRQYDQIPIEICGHKAIGTVLVGPTPFNIIGRNMMTQLGCTLN
>ptIW12.342.None
WQRPLVTIKIGGQLKEALLDTGADDTVLEDMDLPGRWKPKMIGGIGGFVKVRQYDQIPIEICGHKAIGTVLVGPTPANIIGRNLLTQIGCTLN
>ptIW16.342.None
WQRPHVTIKIGGQLKEALIDTGADDTVLEDMDLPGRWKPKIIGGIGGFIKVRQYDQIPIEICGHKAIGTVLVGPTPANIIGRNLLTKIGCTLN
>ptHW12.343.None
WQRPLVTVKIGGQLKEALLDTGADDTVVEEMCLPGRWKPKMIGGIGGFIKVRQYDQVPIEICGHKVMSTVLVGPTPTNIIGRNLMTQIGCTLN
>ptGW16.344.None
WQRPLVTIKVGGQLKEALLDTGADDTILEDINLPGRWKPKMIGGIGGFIKVRQYDQIPIEICGHKVIGTVLVGPTPANIIGRNLLTQIGCTLN
>ptFW44.345.None
WQRPLVTIKIGGQIKEALLDTGADDTVLEEMSLPGKWKPKMIGGIGGFIKVRQYDQIPIEICGHKAIGTVLVGPTPVNIIGRNLLTQIGCTLN
>ptEW16.346.None
WQRPLVTIKVGGQLKEALLDTGADDTVLEEMNLSGRWKPKMIGGIGGFIKVRQYDQVPIEICGHKAIGTVLVGPTPVNIIGRNLLTQIGCTLN
>ptEW24.346.None
WQRPLVTIKIGGQLKEALLDTGADDTVLEEMNLSGRWKPKMIGGIGGFIKVRQYDQIPIEICGHKAIGTVLVGPTPVNIIGRNLLTQLGCTLN
>ptEW32.346.None
WQRPIVTIKVGGQLKEALIDTGADDTVLEEINLSGRWKPKMIGGIGGFVKVRQYDQVPIEICGHKVIGTVLVGPTPANIIGRNLLTQIGCTLN
>ptDW24.347.None
WQRPLVTVKIGGQLKEALLDTGADDTVLEEMNLPGRWKPKMIGGIGGFIKVRQYDQIPVEICGHKAIGTVLVGPTPVNIIGRNLLTKLGCTLN
>ptDW36.347.None
WQRPLVTVKIGGQLKEALLDTGADDTILEEMNLPGRWKPKIVGGIGGFIKVRQYDQIPVEICGHKAIGTVLVGPTPVNIIGRNLLTLLGCTLN
>ptDW44.347.None
WQRPLVTVKIGGQLKEALLDTGADDTILEEMNLPGRWKPKIVGGIGGFIKVRQYDQIPVEICGHKAIGTVLVGPTPVNIIGRNLMTKLGCTLN
>ptBW24.348.None
WQRPIVTIKIGGQLMEALLDTGADDTVLEDINLPGKWKPKMIGGIGGFIKVRQYDQILVEICGHKAIGTVLVGPTPANIIGRNLLTQIGCTLN
>ptBW32.348.None
WQRPIVTIKIGGQLMEALLDTGADDTVLEDINLPGKWKPKMIGGIGGFVKVRQYDQIPIEICGHKTIGTVLVGPTPANIIGRNLLTQIGCTLN
>ptBW36.348.None
WQRPIVTIKIGGQLMEALLDTGADDTVLEDINLPGKWKPKMIGGIGGFVKVRQYDQIPIEICGHKTIGTVLVGPTPANIIGRNLLTQIGCTLN
>ptBW40.348.None
WQRPIVTIKIGGQLMEALLDTGADDTVLEDINLPGKWKPKMIGGIGGFVKVRQYDQIPIEICGHKTIGTVLVGPTPANIIGRNLLTQIGCTLN
>ptBW48.348.None
WQRPIVTIKIGGQLMEALIDTGADDTVLEDINLPGKWKPKMIGGIGGFVKVRQYDQIPIEICGHKTIGTVLVGPTPANIIGRNLLTQIGCTLN
>ptBW52.348.None
WQRPIVTIKIGGQLMEALIDTGADDTVLEDINLPGKWKPKMIGGIGGFVKVRQYDQIPIEICGHKVIGTVLVGPTPANIIGRNLLTQIGCTLN
>ptAW12.349.None
WQRPRVTIKIGGQLKEALLDTGADDTVLEEMNLPGRWKPKIIGGIGGFIKVKQYDQILVEICGHKAIGTVLVGPTPVNIIGRNLLTQIGCTLN
>ptAW24.349.None
WQRPRVAIKIGGQLKEALLDTGADDTVLEEMNLPGRWKPKIIGGIGGFIKVKQYDQIPVEICGHKAIGTVLVGPTPTNVIGRNLLTQIGCTLN
>ptAW37.349.None
WQRPVVIIKIGGQLKEALIDTGADDTVLEEMDLPGRWKPKIIGGIGGFIKVRQYDQIPIEICGHKVIGTVLVGPTPTNVIGRNLLTQIGCTLN
>ptAW40.349.None
WQRPRVIIKIGGQLKEALIDTGADDTVLEEMDLPGRWKPKIIGGIGGFIKVRQYDQIPIEICGHKVIGTVLVGPTPTNVIGRNLLTQIGCTLN
>ptAW44.349.None
WQRPVVTIKIGGQLIEALIDTGADDTVLEEMDLPGRWKPKIIGGIGGFVKVRQYDQIPIEFCGHKVVGTVLVGPTPTNIIGRNLLTQIGCTLN
>ptAW52.349.None
WQRPRVTIKIGGQLIEALIDTGADDTVLEEMNLPGRWKPKIIGGIGGFVKVKQYDQIPIEICGHKVISTVLVGPTPTNIIGRNLLTQIGCTLN
>ptCW44.350.None
WQRPLVTIKIGGQLKEALLDTGADDTILEEMNLPGRWKPKIIGGIGGFIKVRQYDQIAMEICGHKVVGTVLVGPTPANIIGRNLLTRIGCTLN
>EV25_W24.351.AF013842
WQRPLVTIKIGGQLKEALLDTGADDTVLEEVNLPGRWKPKMIGGIGGFIKVRQYDQILIEICGHKAIGTVLVGPTPVNIIGRNLLTQIGCTLN
>EV13_W24.354.AF013848
WQRPLVTIRIGGQLKEALLDTGADDTVLEEMNLPGRWKPKMIGGIGGFIKVRQYDQIPIEICGHKAIGTVLVGPTPVNIIGRNLLTQLGCTLN
>EV39_W24.356.AF013850
WQRPLVTIKIGGQLKEALLDTGADDTVLEEMNLPGRWKPKMIGGIGGFIKVRQYDQILIEICGHKAIGTVLVGPTPVNIIGRNLLTQLGCTLN
>EV31_W24.357.AF013852
WQRPLVTIKIGGQLKEALLDTGADDTVLEDMSLPGRWKPKMIGGIGGFIKVRQYDQILIEICGHKAIGTVLVGPTPVNIIGRNLLTQIGCTLN
>EV41_W24.360.AF013856
WQRPLVTVKVGGQLKEALLDTGADDTVLEDMNLPGRWKPKMIGGIGGFIKVRQYDQIPIEICGHKAIGSVLVGPTPVNIIGRNLLTQIGCTLN
>EV27_W24.362.AF013860
WQRPLVTIKIGGQLKEALLDTGADDTVLEEMNLPGRWKPKMIGGIGGFIKVRQYDQILVEICGHKAIGTVLVGPTPVNIIGRNLLTQIGCTLN
>EV14_W24.363.AF013862
WQRPLVTVKVGGQLKEALLDTGADDTVLEEMNLPGRWKPKMIGGIGGFIKVRQYDQILVEICGHKAIGTVLVGPTPVNIIGRNLLTQIGCTLN
>EV32_W24.365.AF013866
WQRPLVTIKIGGQLKEALLDTGADDTVLEDMNLPGRWKPKMIGGIGGFIKVRQYDQIPIEICGHKAIGTVLVGPTPVNIIGRNLLTQIGCTLN
>EV3_W0.366.AF013867
WQRPLVPIRIGGQLKEALLDTGADDTVLEEMNLPGKWKPKMIGGIGGFIKVRQYDQITLEICGHKAIGTVLIGPTPVNIIGRNLLTQLGCTLN
>EV15_W24.368.AF013872
WQRPIVTVKIGGQLKEALLDTGADDTVLEEMNLPGRWKPKMIVGIGGFIKVRQYEQIAIEICGHKAIGTVLVGPTPVNIIGRNLLTQIGCTLN
>EV17_W24.369.AF013874
WQRPLVTIKIGGQLKEALLDTGADDTVLEEMNLPGRWKPKMIGGIGGFIKVRQYDQVPIEIHGKKAIGTVLIGPTPVNIIGRNLLTQLGCTLN
>EV1_W24.370.AF013876
WQRPIVTIKIGGQLKEALLDTGADDTVLEDMNLPGKWKPKMIGGIGGFIKVREYDQVTIEICGHKTIGTVLVGPTPVNIIGRNLLTQLGCTLN
>CA677.371.AF013878
WQRPLVTIKIGGQLKEALLDTGADDTVLEEMNLPGRWKPKMIGGIGGFIKVRQYDQIPIEICGHKAIGTVLIGPTPVNIIGRNLLTQLGCTLN
>CA24821.371.AY796421
WQRPLVTIKIGGQLKEALLDTGADDTVLEEMNLPGRWKPKMIGGIGGFIKVRQYDQIPIEICGHKAIGTVLIGPTPVNIIGRNLLTQLGCTLN
>EV4_W24.373.AF013882
WQRPLVTIKIGGQLKEALLDTGADDTVLEEMSLPGRWKPKMIGGIGGFIKVRQYEQVQIDICGHKAIGTVLVGPTPVNIIGRNLLTQIGCTLN
>EV30_W24.374.AF013884
WQRPLVTIKVGGQLKEALLDTGADDTVLEDMDLPGRWKPKMIGGIGGFIKVRQYDQIPIEICGHKAIGTVLVGPTPVNIIGRNLLTQIGCTLN
>EV37_W24.375.AF013886
WQRPLVTIKIGGQLKEALLDTGADDTVLEEMNLPGRWKPKMIGGIGGFIKVRQYDQVVIEICGHKAIGTVLVGPTPVNIIGRNLLTQLGCTLN
>EV29_W24.376.AF013888
WQRPLVTVKIGGQLKEALLDTGADDTVLEEMNLPGRWKPKMIGGIGGFIKVRQYDQIPIEICGHKAIGTVLVGPTPVNIIGRNLLTQIGCTLN
>EV21_W24.377.AF013890
WQRPLVTVKIGGQIKEALLDTGADDTVLEEMNLPGRWKPKMIGGIGGFIKVRQYDQIPIEICGHKAIGTVLVGPTPVNIIGRNLMTQIGCTLN
>CA690.378.AF013891
WQRPLVTIKIGGQLKEALLDTGADDTVLEEMNLPGKWKPKMIGGIGGFIKVRQYDQIPIEICGHKAIGTVLVGPTPVNIIGRNLLTQIGCTLN
>CA691.378.AF013892
WQRPIVTIKIGGQLKEALLDTGADDTVLEEMNFPGKWKPKMIVGIGGFIKVRQYDQIPIEICGHKAIGAVLVGPTPVNIIGRNLLTQIGCTLN
>EV26_W24.379.AF013894
WQRPLVTIKIGGQLKEALLDTGADDTVLEEMNLPGRWKPKMIGGIGGFIKVRQYDQILIEICGHKAIGTVLVGPTPVNIIGRNLLTQIGCTLN
>EV38_W24.380.AF013896
WQRPLVTIKVGGQLKEALLDTGADDTVLEEMNLPGRWKPKMIGGIGGFIKVRQYDQILVEICGHKAIGTVLVGPTPVNIIGRNLLTQIGCTLN
>CA699.382.AF013900
WQRPLVPVKIGGQLKEALLDTGADDTVLEEMNLPGRWKPKMIGGIGGFIKVRQYDQIPIEICGHKAIGTVLVGPTPVNIIGRNLLTQLGCTLN
>EV18_W24.383.AF013902
WQRPLVTIKVGGQLKEALLDTGADDTVLEEINLPGKWKPKMIGGIGGFIKVRQYDQVAIEICGHKAIGTVLVGPTPVNIIGRNLLTQLGCTLN
>CA703.384.AF013904
WQRPLVTIKIGGQLKEALLDTGADDTVLEEMNLPGRWKPKMIGGIGGFIKVRQYDQILIEICGHKAIGTVLVGPTPVNIIGRNLLTQIGCTLN
>EV9_W24.386.AF013906
WQRPLVTIRIGGQLKEALLDTGADDTVLEEMNLPGRWKPKMIGGIGGFIKVRQYDQIPIEICGHKAVGTVLVGPTPVNIIGRNLLTQIGCTLN
>EV12_W24.387.AF013908
WQRPLVTVKIGGQLKEALLDTGADDTVLEEMNLPGRWKPKMIGGIGGFIKVRQYDQIPVEICGHKAIGTVLVGPTPVNIIGRNLLTQIGCTLN
>1162528862.11625.None
WQRPIVTIKIGGQLKEALLDTGADNTVLEGINLPGKWKPKMIGGIGGFIKVRQYDQIPIEICGHKAIGTVLVGPTPVNIIGRDLLTQLGCTLN
>B7W78.417.None
WQQPLVTIKIGGQLKEALLDTGADDTVVKDMTLPGRWKPKMIGGIGGFIKVKQYDQIPVEICGHKAIGTVLVGPTPVNVIGRNLLTQIGCTLN
>RTV114W30.688.None
WQRPLVTVRIGGQLKEALLDTGADDTVFEDLDLPGRWKPKMIGGIGGFIKVRQYEQILIEICGHKAIGTVLVGPTPFNIIGRNLLTQIGCTLN
>RTV115W8.690.None
WQRPLVTVKVGGQLKEALLDTGADDTVLEEMSLPGRWKPKMIGGIGGFIKVRQYDQIPIEICGHKAVGTVLIGPTPANIIGRNLLTQIGCTLN
>RTV116W4.692.None
WQRPLVTIKIGGQLKEALLDTGADDTVLEDMSLQGRWKPKMIGGIGGFVKVRQYDQIPIEICGHKVIGTVLIGPTPANIIGRNLLTQLGCTLN
>RTV121W4.694.None
WQRPLVTIKIGGQIKEALLDTGADDTVLEEMNLPGRWKPKMIGGIGGFIKVRQYDQIPIEICGHKAVGTVLVGPTPANIIGRNLLTQIGCTLN
>RTV123W20.696.None
WQRPLVTIKVGGQLREALLDTGADDTVLEEINLPGRWKPKMIGGIGGFIKVRQYDQIPIEICGHKAIGTVLVGPTPANVIGRNLLTQIGCTLN
>RTV124W28.698.None
WQRPIVTIKIGGQLREALLDTGADDTVLEDIDLPGRWKPKMIGGIGGFVKVRQYDQILIEICGHKVIGTVLVGPTPANIIGRNLLTQIGCTLN
>RTV125W24.700.None
WQRPLVPIRIGGQIKEALLDTGADDTVLEEMSLPGRWKPKIIGGIGGFIKVRQYDQIPIEISGKKTIGTVLVGPTPTNVIGRNLLTQIGCTLN
>RTV127W24.702.None
WQRPVVTVKIGGQLKEALIDTGADDTVFEEMTLPGRWKPKIIGGIGGFIKVRQYDQVPIEICGHKAIGTVLVGPTPANIIGRNLLTQIGCTLN
>RTV128W20.704.None
WQRPLVTIKVGGQLKEALLDTGADDTVLKDIELPGRWKPKIIGGIGGFVKVRQYDQIPIEICGKKAIGTVLVGPTPANIIGRNLLTQIGCTLN
>RTV129W20.706.None
WQRPLVTIKIGGQLREALLDTGADDTVLEDISLPGRWKPKMIGGIGGFVKVRQYDQIPIEICGHKVIGTVLVGPTPTNIIGRNLLTQIGCTLN
>RTV130W8.708.None
WQRPIVTVKIGGQLKEALLDTGADDTVLEEMNLPGRWKPKMIGGIGGFIKVRQYDQIPIEICGHKAVGTILIGPTPANIIGRNLLTQIGCTLN
>RTV131W28.710.None
WQRPLVTIKIGGQLREALLDTGADDTVLEDICLPGRWKPKMIGGIGGFVKVRQYDQIPIEICGHKAIGTVLVGPTPANIIGRNLLTQIGCTLN
>RTV140W8.712.None
WQRPLVTIKIGGQLREALLDTGADDTVLEETDLPGRWKPKMIGGIGGFIKVRQYDQILVEICGHKAIGTVLVGPTPANIIGRNLLTQIGCTLN
>RTV201W32.714.None
WQRPLVTIKIGGQLKEALLDTGADDTVLEEMNLPGRWKPKMIGGIGGFVKVRQYDQIPIEICGHKVIGTVLIGPTPFNIIGRNLLTQIGCTLN
>RTV203W32.716.None
WQRPLVTIKIGGQLKEALLDTGADDTVVEDMALPGRWKPKMIGGIGGFIKVRQYDQIPVEICGHKAIGTVLVGPTPVNIIGRNLLTQLGCTLN
>RTV204W20.718.None
WQRPLVTIKVGGQLREALLDTGADDTVLEEINLPGRWKPKMIGGIGGFIKVRQYDQVPIEICGHKAIGTVLVGPTPANIIGRNLLTQLGCTLN
>RTV205W8.720.None
WQRPIVTIKVGGQLKEALLDTGADDTVLEEMNLPGRWKPKMIGGIGGFIKVRQYDQIPIEICGHKAIGTVLVGPTPANIIGRNLLTQIGCTLN
>RTV210W7.722.None
WQRPLVTIRIGGQLKEALLDTGADDTVLEEMNLPGRWKPKMIGGIGGFVKVRQYDQIPIEICGHKAIGTVLVGPTPANIIGRNLLTQIGCTLN
>RTV223W32.724.None
WQRPLVTIKIGGQLKEALLDTGADDTVLEEMNLPGRWKPKIIGGIGGFIKVRQYDQIPIEICGHKAIGTVLIGPTPFNIIGRNLMTQLGCTLN
>RTV224W32.726.None
WQRPLVTVKVGGQLKEALLDTGADDTVFEEMNLPGRWKPKMIGGIGGFLKVRQYDQILVEICGHKAIGAVLVGPTPSNIIGRNLLTQIGCTLN
>RTV225W32.728.None
WQRPLVTIKIGGQIKEALLDTGADDTVLEEMSLPGRWKPKMIGGIGGFVKVREYDQIPIEICGHKVIGTVLVGPTPANIIGRNLLTQIGCTLN
>RTV226W32.730.None
WQRPLVTIKIGGQIREALLDTGADDTVLEEISLPGRWKPKMIGGIGGFVKVRQYEQIPIEICGHKVIGTVLVGPTPSNIIGRNLLTQIGCTLN
>RTV228W2.732.None
WQRPLVTIKIGGQLKEALLDTGADDTVLEEMNLPGRWKPKMIGGIGGFIKVRQYDQISIEICGHKATGTVLVGPTPANIIGRNLLTQIGCTLN
>RTV229W16.734.None
WQRPIVTVRIEGQLREALLDTGADDTVLEEINLPGRWKPKMIGGIGGFVKVRQYDQISVEICGHKVIGTVLVGPTPANIIGRNLLTQIGCTLN
>RTV231W32.736.None
WQRPLVTIKIGGQLKEALLDTGADDTVLEEMNLPGRWKPKMIGGIGGFIKVRQYDQILVEICGHKAIGTVLVGPTPFNIIGRNLLTQIGCTLN
>RTV234W26.740.None
WQRPIVTIKVGGQLKEALLDTGADDTVLEEMNLPGRWKPKMIGGIGGFVKVRQYDQILIEICGHKAIGTVLVGPTPANIIGRNLLTQIGCTLN
>RTV235W36.742.None
WQRPLVTIRIGGQLKEALLDTGADDTVLEEMNLPGRWKPKIIGGIGGFVKVRQYDQILIEICGHKVIGTVLVGPTPANIIGRNLLTQIGCTLN
>RTV239W16.744.None
WQRPLVTIKVGGQLKEALLDTGADDTVLEEMNLPGRWKPKMIGGIGGFIKVRQYDQIPIEICGHKAIGTVLVGPTPVNIIGRNLLTQIGCTLN
>RTV302W12.748.None
WQRPLVTIKIGGQLKEALLDTGADDTVLEEMNLPGRWKPKMIGGIGGFIKVRQYDQIPIEICGHKAIGTVLVGPTPANIIGRNLLTQIGCTLN
>RTV303W12.750.None
WQRPLVTIKVGGQLKEALLDTGADDTVLEEMNLPGRWKPKMIGGIGGFIKVRQYDQIPIEICGHKAIGTVLVGPTPANIIGRNLLTQIGCTLN
>RTV305W12.754.None
WQRPLVTIKVGGQLKEALLDTGADDTVLEEMELPGRWKPKMIGGIGGFIKVRQYDQICIEICGHKAIGTVLVGPTPTNIIGRNLLTQIGCTLN
>RTV308W12.758.None
WQRPLVTIRVGGQLKEALLDTGADDTVLEEMNLPGRWKPKIIGGIGGFIKVRQYDQIPIEICGHKAIGTVLVGPTPANIIGRNLLTQIGCTLN
>RTV309W12.760.None
WQRPLVTIKIGGQLKEALLDTGADDTVLEEMNLPGRWKPKMIGGIGGFVKVRQYDQIPIEICGHKAIGTVLVGPTPANIIGRNLLTQIGCTLN
>RTV313W56.766.None
WQRPVVTIKIEGQLKEALLDTGADDTVLEEMNLPGRWKPKMIGGIGGFIKVRQYDQIAIEICGHKAIGTVLIGPTPFNIIGRNLLTQIGCTLN
>RTV330W12.768.None
WQRPLVTIKIGGQLKEALLDTGADDTVLEEMNLPGRWKPRMIGGIGGFVKVRQYDQIPIEICGHKAIGTVLIGPTPANIIGRNLLTQIGCTLN
>RTV334W12.770.None
WQRPLVTIRIGGQIKEALLDTGADDTVLEEMNLPGRWKPKMIGGIGGIIKVRQYDQIPIEICGHKAIGTVLVGPTPANIIGRNLLTQIGCTLN
>RTV335W12.772.None
WQRPLVTIKIGGQLKEALLDTGADDTVLEDMSLPGRWKPKMIGGIGGFIKVRQYDQILVEICGHKAIGTVLVGPTPVNIIGRNLLTQIGCTLN
>RTV336W12.774.None
WQRPLVTIKIGGQLKEALLDTGADDTVLEEMNLPGRWKPKMIGGIGGFIKVRQYDQILIEICGHKAIGTVLVGPTPANIIGRNLLTQIGCTLN
>RTV340W8.776.None
WQRPIVTIKIGGQLKEALLDTGADDTVLEEMSLPGKWKPKIIGGIGGFVKVRQYDQVPIEICGHKAIGTVLIGPTPANIIGRNLLTQIGCTLN
>RTV403W12.780.None
WQRPLVIIKIGGQLKEALLDTGADDTVLEEMDLPGRWKPKMIGGIGGFVKVRQYDEVPIEICGHKAIGTVLVGPTPANIIGRNLLTQLGCTLN
>RTV409W12.782.None
WQRPLVTIKIGGQLKEALLDTGADDTVLEDMDLPGRWKPKMIGGIGGFIKVRQYDQIHIEICGHKAIGTVLVGPTPVNIIGRNLLTQIGCTLN
>RTV438W12.784.None
WQRPLVTIKIGGQLKEALLDTGADDTVLQEINLPGRWKPKMIGGIGGFIKVRQYDQVPIEICGHKAIGTVLVGPTPANIIGRNLLTQIGCTLN
>3PoBV14.1218.None
WKRPIVTIKIGGQLKEALLDTGVDDTVLEEMNLPGKWKPKMIGGIGGFIKVRQYDQILIEICGHKAIGTVLVGPTPVNIVGRNLLTQLGCTLN
>3PoBV29.1218.None
WQRPIVTIKIGGQLKEALLDTGADDTVLEEMNLPGRWKPKLIGGIGGFIKVRQYDQIQIEICGHKAIGTVLVGPTPVNIIGRNLLTRLGCTLN
>3PoBV33.1218.None
WQRPIVTIKIGGQLKEALLDTGADDTVLEEMNLPGRWKPKLIGGIGGFIKVRQYDQIQIEICGHKAIGTVLVGPTPVNIIGRNLLTRLGCTLN
>3PoBV37.1218.None
WQRPIVTIKIGGQLKEALLDTGADDTVLEEMNLPGRWKPKLIGGIGGFIKVRQYDQVQIEICGHKAIGTVLVGPTPANIIGRNLLTQLGCTLN
>3PoBV46.1218.None
WQRPIVTIKIGGQLKEALLDTGADDTVLEEMNLPGRWKPKLIGGIGGFVKVRQYDQVQIEICGHKAIGTVLVGPTPANIIGRNLLTQLGCTLN
>3PoBV53.1218.None
WQRPIVTIKIGGQLKEALLDTGADDTVLEEMNLPGRWKPKLIGGIGSFVQVRQYDQVQIEICGHKAIGTVLVGPTPANIIGRNLLTQLGCTLN
>3PoBV66.1218.None
WQRPIVTIKIGGQLKEALIDTGADDTVLEEMNLPGRWKPKIIGGIGGFVKVRQYDQVQIEICGHKVIGTVLVGPTPANIIGRNLLTQLGCTLN
>3PoBV75.1218.None
WQRPIVTIKIGGQLKEALIDTGADDTVLEEMNLPGRWKPKIIGGIGGFVKVRQYDQVQIEICGHKVIGTVLVGPTPANIIGRNLLTQLGCTLN
>4MaBV6.1219.None
WQRPLVTIKIGGQLKEALLDTGADDTVLEEMNLPGRWKPKMIGGIGGFIKVRQYDQIPIEICGHKAIGTVLVGPTPVNIIGRNLLTQIGCTLN
>4MaBV18.1219.None
WQRPLVTIKIGGQLKEALLDTGADDTVLEEMNLPGRWKPKMIGGIGGFIKVRQYDQIPIEICGHKAIGTVLVGPTPANIIGRNLLTQIGCTLN
>4MaBV31.1219.None
WQRPLVTIKIGGQLKEALLDTGADDTVLEEMNLPGRWKPKMIGGIGGIIKVRQYDQIPIEICGHKAIGTVLVGPTPANIIGRNLLTQIGCTLN
>4MaBV43.1219.None
WQRPLVTIKIGGQLKEALLDTGADDTVLEEMNLPGRWKPKLIGGIGGFVKVRQYDQIPIEICGHKVIGTVLVGPTPANIIGRNLLTQIGCTLN
>4MaBV55.1219.None
WQRPLVTIKIGGQLKEALLDTGADDTVLEEMNLPGRWKPKLIGGIGGFVKVRQYDQIPIEICGHKVIGTVLVGPTPANIIGRNLLTQIGCTLN
>4MaBV64.1219.None
WQRPFVTIKIGGQLKEALLDTGADDTVLEEMNLPGRWKPKLIGGIGGFVKVRQYDQIPIEICGHKAIGTVLVGPTPANIIGRNLLTQIGCTLN
>4MaBV75.1219.None
WQRPIVTIKIGGQLKEALIDTGADDTVLEEMNLPGRWKPKLIGGIGGFVKVRQYDQIPIEICGHKVIGTVLVGPTPANIIGRNLMTQIGCTLN
>5MuBV5.1220.None
WQRPLVTIRIGGQLKEALLDTGADDTVLEEMNLPGKWKPKMIGGIGGFIKVRQYDQIPIEICGHKAIGTVLVGPTPVNIIGRNLLTQIGCTLN
>5MuBV9.1220.None
WQRPLVTIRIGGQLKEALLDTGADDTVLEEMNLPGKWKPKIIGGIGGFIKVRQYDQIPIEICGHKAIGTVLVGPTPVNIIGRNLLTQIGCTLN
>5MuBV17.1220.None
WQRPLVTIRIGGQLKEALLDTGADDTVLEEMNLPGKWKPKIIGGIGGFIRVRQYDQILIEICGHKAIGTVLVGPTPANIIGRNLLTQIGCTLN
>5MuBV29.1220.None
WQRPLVTIRIGGQLKEALLDTGADDTVLEEMNLPGKWKPKIIGGIGGFIKVRQYDQILVEICGHKAIGTVLVGPTPTNIIGRNLLTQLGCTLN
>5MuBV54.1220.None
WQRPLVTIRIGGQLKEALLDTGADDTVLEEMNLPGKWKPKLIGGIGGFVKVRQYDQIPIEICGHKVIGTVLVGPTPANIIGRNLLTQLGCTLN
>5MuBV59.1220.None
WQRPLVTIRIGGQLKEALIDTGADDTVLEEMNLPGKWKPKIIGGIGGFVRVRQYDQILIEICGHKVIGTVLVGPTPANIIGRNLLTQLGCTLN
>6HeBV3.1221.None
WQRPLVTIKVGGQLKEALLDTGADDTVLEEMNLPGRWKPKIIGGIGGFIKVRQYDQIPIEICGHQAIGTVLVGPTPVNIIGRNLLTQIGCTLN
>6HeBV6.1221.None
WQRPLVTIKVGGQLKEALLDTGADDTVLEEMNLPGRWKPKLIGGIGGFIKVRQYDQIPIEICGHQAIGTVLVGPTPANIIGRNLLTQIGCTLN
>6HeBV10.1221.None
WQRPLVTIKVGGQLKEALLDTGADDTVLEEINLPGRWKPKLIGGIGGFIKVRQYDQIPIEICGHQAIGTVLVGPTPANIIGRNLLTQIGCTLN
>6HeBV16.1221.None
WQRPLVTIKVGGQLKEALLDTGADDTVLEEINLPGRWKPKLIGGIGGFIKVRQYDQIPIEICGHQAIGTVLVGPTPANIIGRNLLTQIGCTLN
>6HeBV20.1221.None
WQRPLVTIKVGGQLKEALLDTGADDTVLEEMNLPGRWKPKLIGGIGGFVKVRQYDQIPIEICGHQAIGTVLVGPTPANIIGRNLLTQIGCTLN
>6HeBV24.1221.None
WQRPLVTIKVGGQLKEALLDTGADDTVLEEINLPGRWKPKLIGGIGGFVKVRQYDQIPIEICGHQAIGTVLVGPTPANIIGRNLLTQIGCTLN
>6HeBV27.1221.None
WQRPLVTIKVGGQLKEALLDTGADDTVLEEINLPGRWKPKLIGGIGGFVKVRQYDQIPIEICGHQAIGTVLVGPTPANIIGRNLLTQIGCTLN
>6HeBV32.1221.None
WQRPLVTIKVGGQLKEALLDTGADDTVLEEINLPGRWKPKLIGGIGGFVKVRQYDQIPIEICGHQAIGTVLVGPTPANIIGRNLLTQIGCTLN
>6HeBV36.1221.None
WQRPIVTIKVGGQLKEALLDTGADDTVLEEINLPGRWKPKLIGGIGGFVKVRQYDQIPIEICGHQAIGTVLVGPTPANIIGRNLLTQIGCTLN
>6HeBV40.1221.None
WQRPIVTIKVGGQLKEALLDTGADDTVLEEINLPGRWKPKLIGGIGGFVKVRQYDQIPIEICGHQAIGTVLVGPTPANIIGRNLLTQIGCTLN
>6HeBV44.1221.None
WQRPIVTIKVGGQLKEALLDTGADDTVLEEMNLPGRWKPKLIGGIGGFVKVRQYDQIPIEICGHQAIGTVLVGPTPANIIGRNLMTQIGCTLN
>6HeBV71.1221.None
WQRPIVTIKVGGQLREALIDTGADDTVLEEINLPGRWKPKLIGGIGGFVKVRQYDQIPIEICGHQAIGTVLVGPTPANIIGRNMLTQIGCTLN
>7DiBV2.1222.None
WQRPLVTIRIGGQLKEALLDTGADDTVIEEMNLPGRWKPKMIGGIGGFIKVRQYDQVPIRICGHKTIGTVLVGPTPVNIIGRNLLTQLGCTLN
>7DiBV6.1222.None
WQRPLVTIRIGGQLKEALLDTGADDTVIEEMNLPGRWKPKMIGGIGGFIKVRQYDQVPIEICGHKTIGTVLVGPTPVNIIGRNLLTQLGCTLN
>7DiBV9.1222.None
WQRPLVTIRIGGQLKEALLDTGADDTVIEEMNLPGRWKPKMIGGIGGFIKVRQYDQVPIEICGHKTISTVLVGPTPVNIIGRNLMTQLGCTLN
>7DiBV19.1222.None
WQRPLVTVRIGGQLKEALLDTGADDTVIEEINLPGRWKPKIIGGIGGFIKVRQYDQVPIEICGHKTISTVLVGPTPVNIIGRNLMTQLGCTLN
>7DiBV30.1222.None
WQRPIVTIKIGGQLKEALLDTGADDTVIEEMNLPGRWKPKMIGGIGGFIKVRQYDQVPIEICGHKVISTVLVGPTPANIIGRNLMTQLGCTLN
>7DiBV41.1222.None
WQRPIVTIKIGGQLKEALLDTGADDTVIEEMNLPGRWKPKMIGGIGGFIKVRQYDQVPIEICGHKVISTVLVGPTPANIIGRNLMTQLGCTLN
>7DiBV49.1222.None
WQRPIVTIKIGGQLKEALLDTGADDTVIEEMNLPGRWKPKMIGGIGGFIKVRQYDQVPIEICGHKVISTVLIGPTPANIIGRNLMTQLGCTLN
>7DiBV60.1222.None
WQRPLVTIRIGGQLKEALLDTGADDTVIEEMNLPGRWKPKMIGGIGGFIKVRQYDQVPIEICGHKVISTVLVGPTPANIIGRNLMTQLGCTLN
>8LaBV2.1223.None
WQRPIVTVKIGGQLKEALLDTGADDTVLEEMNLPGRWKPKMIGGIGGFIKVRQYDQVPIDICGHKAIGTVLVGPTPVNIIGRNLLTQIGCTLN
>8LaBV6.1223.None
WQRPIVTVKIGGQLREALLDTGADDTVLEEMNLPGRWKPKMIGGIGGFIKVRQYDQIPIDICGHKAIGTVLVGPTPVNIIGRNLLTQIGCTLN
>8LaBV10.1223.None
WQRPIVTVKIGGQLKEALLDTGADDTVLEEMNLPGRWKPKMIGGIGGFIKVRQYDQVPVDICGHKAIGTVLVGPTPVNIIGRNLLTQIGCTLN
>8LaBV17.1223.None
WQRPVVTIKIGGQLKEALLDTGADDTVLEEMNLPGRWKPKMIVGIGGFIKVRQYDQVPVDICGHKAIGTVLVGPTPANIIGRNLLTQIGCTLN
>8LaBV22.1223.None
WQRPVVTIKIGGQLKEALLDTGADDTVLEEMNLPGRWKPKMIVGIGGFVKVRQYDQVPVDICGHKAIGTVLVGPTPANIIGRNLLTQIGCTLN
>8LaBV26.1223.None
WQRPVVTIKIGGQLKEALLDTGADDTVLEEMNLPGRWKPKMIVGIGGFVKVRQYDQVPVDICGHKAIGTVLVGPTPANIIGRNLLTQIGCTLN
>8LaBV30.1223.None
WQRPIVTIKIGGQLKEALLDTGADDTVLEEMNLPGRWKPKMIVGIGGFVKVRQYDQVPVDICGHKAIGTVLVGPTPANIIGRNLLTQIGCTLN
>8LaBV35.1223.None
WQRPIVTVKIGGQLMEALLDTGADDTVLEEINLPGRWKPKIIVGIGGFIKVRQYDQIPVEICGQKAIGTVLVGPTPANIIGRNLMTQIGCTLN
>8LaBV39.1223.None
WQRPIATVKIGGQLMEALLDTGADDTVLEEINLPGRWKPKMIVGIGGFIKVRQYDQIPVEICGQKAIGTVLVGPTPANIIGRNLLTQIGCTLN
>8LaBV44.1223.None
WQRPIVTVKIGGQLMEALLDAGADDTVLEEINLPGRWKPKMIVGIGGFIKVRQYDQIPVEICGQKAIGTVLVGPTPANIIGRNLLTQIGCTLN
>8LaBV48.1223.None
WQPPIVTVKIGGQLMEALLDTGADDTVLEEINLPGRWKPKMIVGIGGFIKVRQYDQIPVEICGQKAIGTVLVGPTPANIIGRNLLTQIGCTLN
>8LaBV56.1223.None
WQRPIVTVKIGGQLMEALLDTGADDTVLEEINLPGRWKPKIIVGIGGFIKVRQYDQIPVEICGQKAIGTVLVGPTPANIIGRNLMTQIGCTLN
>8LaBV72.1223.None
WQRPVVTIKIGGQLMEALLDTGADDTVLEEINLPGRWKPKIIVGIGGFVKVRQYDQVPVDICGHKAIGTVLVGPTPANIIGRNLLTQIGCTLN
>1-896-6B.609.AF047303
WQRPIVTIKIGGQLKEALLDTGADDTVLEEMNLPGRWKPKMIVGIGGFTKVRQYDQIHIEICGHKVIGTVLIGPTPANIIGRNLLTQIGCTLN
>1-1096.609.AF047300
WQRPIVTIKIGGQLKEALLDTGADDTVLEEMNLPGRWKPKMIVGIGGFTKVRQYDQIHIEICGHKVIGTVLIGPTPANIIGRNLLTQIGCTLN
>1-197.609.AF047301
WQRPIVTIKIGGQLKEALLDTGADDTVLEEMNLPGRWKPKMIVGIGGFTKVRQYDQIHIEICGHKVIGTVLIGPTPANIIGRNLLTQIGCTLN
>2-896.610.AF047312
WQRPIVTIKIGGQLKEALLDTGADDTVLEEMTLPGKWKPKMIVGIGGFVKVRQYDQVPIEICGHKAIGSVLIGPTPANIIGRNLLTQIGCTLN
>2-197.610.AF047311
WQRPIVTIKIGGQLKEALLDTGADDTVLEEMTLPGKWKPKMIVGIGGFTKVRQYDQVPIEICGYKVIGSVLIGPTPANIIGRNLLTQIGCTLN
>3-1196.611.AF047313
WQRPIVTIKIGGQLKEALLDTGADDTVLEEMNLPGKWKPKMIVGIGGFTKVRQYDHIQIEICGHKVIGAVLIGPTPANIIGRNLLTQLGCTLN
>3-197C.611.AF047320
WQRPIVTIKIAGQLKEALLDTGADDTVLEEMNLPGKWKPKMIVGIGGFTKVRQYDHVQIEICGHKVIGAVLIGPTPANIIGRNLLTQLGCTLN
>CA4233.795.AY798326
WQRPIVTIKVGGQLKEALLDTGADDTVLEEINLPGRWKPKMIVGIGGFVKVRQYDQVLIEICGHKAIGTVLVGPTPVNIIGRNLLTQIGCTLN
>CA10419.795.AY798327
WQRPIVTIKVGGQLKEALLDTGADDTVLEEINLPGRWKPKMIVGIGGFVKVRQYDQVLIEICGHKAIGTVLVGPTPANIIGRNLLTQIGCTLN
>CA4231.796.AY798328
WQRPIVTIRVGGQLKEALLDTGADDTVLEEMDLPGRWKPKMIGGIGGLIKVRQYDQILIEICGHKVISTVLIGPTPVNIIGRNLMTQIGCTLN
>CA10393.1313.AY798331
WQRPIVTIKIGGQLKEALLDTGADDTVLEEMNLPGRWKPKMIGGIGGFIKVRQYDQIPIEICGHKTEGTVLIGPTPVNIIGRNLLTQLGCTLN
>JL-11-pre.4277.None
WQRPIVTIKIGGQLKEALLDTGADDTVLEDMSLPGKWKPKMIGGIGGFIKVRQYDQVPIEICGHKVIGTVLVGPTPVNVIGRNLMTQLGCTLN
>JL-4-post.4278.None
WQRPLVSIKIGGQLKEALLDTGADDTVLEEMNLPGKWKPKMIGGIGGFIKVRQYDQIPIEICGHKAVGTVLIGPTPVNIIGRNLMTQLGCTLN
>GCTW24.1951.None
WQRPIVTIKIGGQLKEALIDTGADDTVLEEMTLPGRWKPKMIGGIGGFIKVRQYDQIPIEICGHKVIGTVLIGPTPVNIIGRNLLTQIGCTLN
>RCCW24.1953.None
WQRPIVEIKVGGQIKEALLDTGADDTVLEEINLPGRWKPKMIVGIGGFIKVRQYDQVSIEVCGHKVIGTVLVGPTPVNIIGRNLLTQIGCTLN
>AAGW24.1954.None
WQRPIVTIKIGGQLKEALIDTGADDTVLEEMDLPGRWKPKMIGGIGGFIKVRQYDQIPIEICGHKTIGTVLVGPTPANIIGRNLLTQIGCTLN
>VEGW24.1955.None
WQRPLVTIKIGGHLKEALLDTGADDTVLEEMNLPGRWKPKLIGGIGGFIKVRQYDQIPIEICGHKAISTVLIGPTPVNIIGRNLMTQLGCTLN
>LMTW24.1957.None
WQRPLVTIKIGGQLKEALLDTGADDTVLEDMNLPGKWKPKMIGGIGGFIKVRQYDQIPIEICGHKAIGTVLVGPTPVNIIGRNLLTQIGCTLN
>MOFW24.1958.None
WQRPLVTIKVGGQLREALLDTGADDTVLEEMNLPGRWKPKMIGGIGGFIKVRQYDQIPIEICGHKAIGTVLVGPTPVNIIGRNLLTQIGCTLN
>JARTW24.1960.None
WQRPLVTIKIGGQLREALLDTGADDTVLEDINLPGRWKPKMIGGIVGFIKVKQYDQIPIEICGHYAIGTVLVGPTPVNIIGRNLLTQIGCTLN
>503-12W29.2108.None
WQRPLVTIKIGGQLKEALLDTGADDTVLEEMNLPGRWKPKMIGGIGGFIKVRQYDQIPIEICGHKTAGTVLVGPTPVNIIGRNLLTQIGCTLN
>503-22W12.2109.None
WQRPLVTVKIGGQLKEALLDTGADDTVLEEMNLPGRWKPKIIGGIGGFIKVRQYDQIPIEICGHKAIGTVLIGPTPVNIIGRNLLTQIGCTLN
>503-42W12.2111.None
WQRPIVTVKVGGQLKEALLDTGADNTVLEEMNLPGRWKPKMIGGIGGFIKVRQYDQVIPEICGHKTIGAVLVGPTPVNIIGRNLLTQLGCTLN
>503-72W16.2114.None
WQRPLVTVKIGGQLKEALLDTGADDTVLEEINLPGRWKPKMIGGIGGFIKVRQYDQILVEICGHKAIGTVLVGPTPVNIIGRNLLTQIGCTLN
>503-82W12.2115.None
WQRPLVTIKVGGQLKEALLDTGADNTVLEDMSLPGKWKPKMIGGIGGFIKVKQYDQIPVEICGHKTIGTVLIGPTPVNIIGRNLLTQIGCTLN
>503-102W16.2117.None
WQRPLVTVKIGGQLKEALLDTGADDTVLEDMSLPGRWKPKMIGGIGGFIKVRQYDQIPIEICGHKAIGTVLIGPTPVNIIGRNLLTQLGCTLN
>503-122W4.2118.None
WQRPLVTIKIGGQLKEALLDTGADDTVLEEMDLPGRWKPKMIGGIGGFIKVRQYDQIPIEICGHRAIGTVLVGPTPVNIIGRNLLTKIGCTLN
>503-132W4.2119.None
WQRPLVSIKIGGQLKEALLDTGADDTVLEEMNLPGKWKPKMIGGIGGFIKVRQYDQIPIEICGQKAIGTVLIGPTPVNIIGRNLLTQIGCTLN
>503-152W28.2120.None
WQRPLVTVRVGGQLIEALLDTGADDTVLEEMSLPGKWKPKIIGGIGGFIKVREYDQILIEICGHKAIGTVLVGPTPVNIIGRSLLTQIGCTLN
>503-172W13.2122.None
WQRPLVAIKIGGQLKEALLDTGADNTVLEEMNLPGRWKPKMIGGIGGFIKVRQYEQIPIEICGHKAIGTVLIGPTPVNIIGRDLLTQLGCTLN
>503-182W13.2123.None
WQRPLVTIKIGGQLKEALLDTGADNTVLEEMNLPGRWKPKVIGGIGGFIKVRQYDQISVEICGHKAVGTVLVGPTPVNIIGRNLLTQIGCTLN
>503-222W13.2127.None
WQRPLVTIKIGGQLKEALLDTGADNTVLEDINLPGRWKPKMIGGIGGFIKVRQYDQIPIEICGHKAIGTVLVGPTPVNIIGRNLLTQIGCTLN
>503-242W13.2129.None
WQRPLVTVKIGGQLKEALLDTGADNTVLEEMNLPGRWKPKMIGGIGGFIKVRQYDQILIEICGHKAIGTVLIGPTPVNIIGRNMLTQIGCTLN
>503-262W12.2130.None
WQRPLVTIKIGGQLKEALLDTGADDTVLEEMNLPGRWKPKMIGGIGGFIKVRQYDQIPVEICGHKAIGTVLVGPTPVNIIGRNLLTQIGCTLN
>503-282W12.2131.None
WQRPLVTIKIGGQLKEALLDTGADNTVLEEMNLPGRWKPKIIGGIGGFIKVRQYDQILVEICGHKVIGTVLVGPTPVNIIGRNLLTQIGCTLN
>503-292W8.2132.None
WQRPLVTIKIGGQIKEALLDTGADDTVLEEMNLPGRWKPKMIGGIGGFIKVRQYDQILIEICGHKAIGTVLVGPTPVNIIGRNLLTQLGCTLN
>503-302W12.2133.None
WQRPLVTVKVGDQLKEALLDTGADNTVLEEINLPGKWKPKMIGGIGGFIKVRQYDQIPVEICGHKAIGTVLVGPTPVNIIGRNLLTQIGCTLN
>503-13W4.2151.None
WQRPLVTIKIGGQLKEALLDTGADDTVLEDMNLPGKWKPKMIGGIGGFIKVRQYDQILIEICGHKAVGTVLIGPTPVNIIGRNLLTQLGCTLN
>503-23W52.2152.None
WQRPLVTIKIGGQLKEALLDTGADNTVLEDINLPGRWKPKMIGGIGGFIKVRQYDQISVEICGHKAIGTVLVGPTPVNIIGRNLLTQIGCTLN
>503-33W52.2153.None
WQRPLVTIKVGGQLKEALLDTGADNTVLEDISLPGRWKPKMIGGIGGFIKVRQYDQILIEICGHKTIGTILVGPTPVNIIGRDLLTQLGCTLN
>503-53W12.2154.None
WQRPLVTIKIGGQLKEALLDTGADDTVLEEMSLPGRWKPKMIGGIGGFIKVRQYDQVLVEICGHKAIGTVLVGPTPVNIIGRNLLTQIGCTLN
>503-63W12.2155.None
WQRPIVTVKIEGQLMEALLDTGADDTVLEEMNLPGRWKPKMIGGIGGFIKVRQYDQVPIEICGPKAIGTVLVGPTPVNIIGRSLMTKIGCTLN
>503-93W13.2156.None
WQRPLVTIKIGGQLKEALLDTGADNTVLEDINLPGRWKPKIIGGIGGFIKVRQYDQVPIEICGQKAVGTVLVGPTPVNIIGRNLLTQIGCTLN
>503-103W4.2157.None
WQRPLVTVKIGGQLKEALLDTGADDTVLEEICLPGRWKPKMIGGIGGFIKVRQYDQVPIEICGHKAIGTVLIGPTPVNIIGRNLLTQLGCTLN
>503-113W48.2158.None
WQRPLVTIKIGGQLKEALLDTGADNTVLEEMNLPGRWKPKMIGGIGGFIKVRQYDQIPIEICGHKAIGTVLIGPTPVNIIGRDLLTQLGCTLN
>503-123W4.2159.None
WQRPLVTIKVGGQLKEALLDTGADDTVLEDMNLPGRWKPKMIGGIGGFIKVRQYDQISIEICGHKAIGTVLVGPTPVNIIGRNLLTQIGCTLN
>503-133W11.2160.None
WQRPLVAIKIGGQLKEALLDTGADNTVLEDINLPGRWKPKMIGGIGGFIKVRQYDQIPVEICGHKAIGTVLVGPTPVNIIGRNLLTQIGCTLN
>503-163W4.2162.None
WQRPLVTIKIGGQLKEALLDTGADDTVLEEMDLPGRWKPKMIGGIGGFIKVRQYDQISIEICGHKAIGTVLIGPTPVNIIGRNLLTQLGCTLN
>503-193W21.2163.None
WQRPLVSIKVGGQLKEALLDTGADDTVLEEMNLPGRWKPKMIGGIGGFIKVRQYDQIPIEICGHKAIGTVLVGPTPVNIIGRNLLTQIGCTLN
>503-203W4.2164.None
WQRPLVTIKIGGQLKEALLDTGADDTVLEEINLPGRWKPKMIGGIGGFIKVRQYDQIQVEICGHKAVGTVLVGPTPVNIIGRNLLTQIGCTLN
>503-213W35.2165.None
WQRPLVTIKIGGQLIEALLDTGADDTVVEEMNLPGRWKPKMIGGIGGFIKVRQYDQVPIEICGHKVISTVLIGPTPVNIIGRNLMTQIGCTLN
>503-43W3.2166.None
WQRPLVTIKVGGQLKEALLDTGADDTVLEEINLPGKWKPKMIGGIGGFIKVRQYDQIPIEICGHKAIGTVLVGPTPVNIIGRNLLTQIGCTLN
>503-233W34.2168.None
WQRPLVTIKVQGQLKEALLDTGADNTVLEDVDLPTRWKPKMIGGIGGFIKVKQYDQIPIEICGYKAIGTVLVGPTPVNIIGRDLLTQIGCTLN
>503-323W8.2172.None
WQRPLVTIKIGGQLKEALLDTGADDTVLEEMNLPGRWKPKMIGGIGGFIKVRQYDQIPVEICGHKAIGTVLVGPTPVNIIGRNLLTQIGCTLN
>503-353W31.2173.None
WQRPLVTIKIGGQLKEALLDTGADNTVLEDVTLPGRWKPKMIGGIGGFIKVRQYDQIPIEICGHKAIGTVLIGPTPVNIIGRDLLTQIGCTLN
>510-35W14.2176.None
WQRPLVKIKVGGQIKEALLDTGADDTVLEEISLPGKWKPKIIGGIGGFIKVRQYEQVLIEICGHKAIGPVLVGPTPVNIIGRNLLTQIGCTLN
>510-75W14.2177.None
WQRPLVTIKIGGQLKEALLDTGADNTVLEEDSLPGRWKPKMIGGIGGFIKVKQYDQIPIEICGHKAIGTVLVGPTPVNIIGRNLLTQIGCTLN
>1W24.2225.None
WQRPLVTIKIGGRLKEALLDTGADDTVLEEINLPGRWKPKMIGGIGGFIKVREYDQITIEICGHKTIGTVLVGPTPVNIIGRNLLTQIGCTLN
>10W60.2227.None
WQRPLVTIKIGGQLKEALLDTGADDTVLEEMNLPGRWKPKMIGGIGGFIKVRQYDQILIEICGHKAIGSVLVGPTPANIIGRNLLTQIGCTLN
>11W29.2228.None
WQRPLVTIRVGGQLKEALLDTGADDTVLEEMNLPGKWKPKMIGGIGGFIKVRQYDQIIIEICGHKAIGTVLIGPTPVNIIGRNLLTQIGCTLN
>13W147.2229.None
WQRPLVTVKIGGQLKEALLDTGADDTVLEEMNLPGRWKPKMIGGIGGFIKVRQYDQIAIEICGHKAIGTVLVGPTPINIIGRNLLTQIGCTLN
>15W48.2231.None
WQRPLVTIKIGGQLKEALLDTGADDTVLEEIDLPGRWKPKMIGGIGGFIKVRQYDQIPIEICGHKVIGTVLVGPTPVNVIGRDLMTQIGCTLN
>16W44.2232.None
WQRPIVAIRIGGQLKEALLDTGADDTVLEEMNLPGRWKPKMIGGIGGFIKVRQYEQICVEICGHKVIGTVLVGPTPVNIIGRNLMTQLGCTLN
>20W147.2233.None
WQRPLVTVKIGGQLREALLDTGADDTVLEEIDLPGRWKPKMIGGIGGFIKVRQYDQIPVEICGHKAIGTVLVGPTPVNIIGRNLMTQIGCTLN
>21W48.2234.None
WQRPLVTIKIGGLLKEALLDTGADDTVLEEMNLPGRWKPKMIGGIGGFIKVRQYDQILIEICGHKVIGTVLIGPTPVNVIGRNLMTQIGCTLN
>22W48.2235.None
WQRPVVTIKIGGQLKEALLDTGADDTVLEEINLPGRWKPKIIVGIGGFIKVRQYEQIQVEICGHKAVGTVLVGPTPVNIIGRNLMTQIGCTLN
>23W40.2236.None
WQRPYVTIKIGGQLKEALLDTGADDTVLEEMNLPGRWKPKMIGGIGGFIKVRQYDQIPVEICGHKAIGTVLVGPTPVNVIGRNLMTQIGCTLN
>25W24.2237.None
WQRPLVTIKIGGQLKEALLDTGADDTVLEEMNLPGRWKPKMIGGIGGFIKVRQYDQVPIEICGHKVIGTVLVGPTPVNIIGRNLMTQIGCTLN
>19W24.2238.None
WQRPLVTIKIGGQLKEALLDTGADDTVLEEMNLPGKWKPKIIGGIGGFIKVRQYDQIPIEICGQKAIGTVLVGPTPVNIIGRNLLTQIGCTLN
>18W20.2239.None
WQRPLVIVKIGGQLKEALLDTGADDTVLEEMDLPGRWKPKMIGGIGGFIKVRQYDQIPIEICGHKTIGTVLIGPTPVNIIGRNLMTQIGCTLN
>26W72.2240.None
WQRPLVTIKIGGQLKEALLDTGADDTVLEDMELPGRWKPKMIGGIGGFIKVRQYDQVPVEICGHKTIGTVLVGPTPVNIIGRNLMTQIGCTLN
>32W24.2241.None
WQRPLVTVKIGGQLREALLDTGADDTVLEEISLPGRWKPKMIGGIGGFIKVRQYDQVPIEICGHKAISTVLVGPTPVNIIGRNLMTQIGCTLN
>38W48.2242.None
WQRPIVTIKVGGQLKEALLDTGADDTVLEEMSLPGRWKPKMIGGIGGFIKVRQYDQVPIEICGHKVTSTVLIGPTPVNIIGRNLMTQIGCTLN
>40W24.2243.None
WQRPLVTIKIGGQLKEALLDTGADDTVLEEMNLPGRWKPKMIVGIGGFIKVRQYDQILIEICGHKAVGSVLVGPTPANIIGRNLLTQIGCTLN
>34W24.2244.None
WQRPTVTIKIGGQLKEALLDTGADDTVLEEMSLPGKWKPKMIVGIGGFIKVRQYNQIPIEICGHKAIGSVLIGPTPANIIGRNLLTQIGCTLN
>jci-4-897.621.AF096884
WQRPFVNIKIGGQTIEALLDTGADDTVLEDIDLPGRWKPKMIGGIGGFIKVKQYDQVPIEICGHKVIGTVLVGPTPVNVIGRNLMTRIGCTLN
>CA5076.794.AY798334
WQRPIVTIKIGGQLKEALLDTGADDTVLEDVNLPGRWTPKLIGGIGGFVKVRQYEQVPIEICGHKVIGTVLVGPTPANVIGRNLMTQIGCTLN
>CA1434.795.AY798337
WQRPIVTIKVGGQLKEALLDTGADDTVLEEINLPGRWKPKMIVGIGGFVKVRQYDQVLIEICGHKAIGTVLVGPTPANIIGRNLLTQIGCTLN
>CA2612.1149.AY798339
WQRPLVTIKIGGQLKEALLDTGADDTVLEEMNLPGRWKPKMIGGIGGFIKVRQYDQIPIEICGHKAIGSVLIGPTPVNIIGRNLMTQIGCTLN
>CA3103.1165.AY798342
WQRPIVPIRIGGQLKEALLDTGADDTVLEDMDLPGRWKPKMIVGIGGFVKVRQYDQIPIEIDGHKAIGTVLVGPTPANIIGRNLLTQIGCTLN
>CA3201.626.AF085119
WQRPLVTIKIGGQLKEALLDTGADDTVLEEMSLPGRWKPKMIGGIGGFIKVKQYDQIPIEICGHKTIGTVLVGPTPVNIIGRNLMTQIGCTLN
>CA1194.627.AF085109
WQRPLVTIKVGGQLKEALLDTGADNTVLEDINLPGRWKPKMIGGIGGFIKVRQYDQIPIEICGHKAIGTVLVGPTPVNIIGRNLLTQIGCTLN
>CA3150.630.AF085115
WQRPLVTIKIGGQLKEALLDTGADDTVVEEMNLPGRWKPKMIGGIGGFIKVRQYDQIPIEICGHTAIGTVLVGPTPVNIIGRNLLTQIGCTLN
>CA3136.632.AF085106
WQRPRVTIKIGGQLKEALLDTGADDTVLEEMNLPGRWKPKLIGGIGGFIKVRQYDQIPIEICGHKVIGTVLIGPTPTNIIGRNLMTQLGCTLN
>CA3139.634.AF085108
WQRPIVTIKIGGQLREALLDTGADDTVLEDIDLPGRWKPKMIVGIGGFTKVRQYDQVPIEICGHKVIGTVLIGPTPANIIGRNLLTQLGCTLN
>CA3187.642.AF085130
WQRPLVTIKIGGQLKEALLDTGADDTVLEEMDLPGRWKPKMIGGIGGFIKVKQYEQIPIEICGHKVISTVLVGPTPVNIIGRNLMTQLGCTLN
>CA1230.645.AF085104
WQRPLVTIKIGGQLKEALLDTGADNTVLEEMNLPGRWKPKMIGGIGGFIKVRQYEQIPIEICGHKAIGTVLIGPTPVNIIGRNLLTQIGCTLN
>CA3154.792.AF085117
WQRPLVTIKIGGQLKEALLDTGADDTVLEEMNLPGRWKPKMIGGIGGFIKVRQYDQIPIEICGHKVTGTVLIGPTPVNIIGRNLMTQLGCTLN
>CA3181.794.AF085132
WQRPIVTIKIGGQLKEALLDTGADDTVLEEMNLPGRWKPKLIGGIGGFVKVRQYDQVPIEICGHKVIGTVLVGPTPANIIGRNLMTQIGCTLN
>CA24578.794.AY798345
WQRPFVTIKIGGQLREALLDTGADDTVFEDVDLPGRWTPKLIGGIGGFVKVRQYEQVPIEICGHKVIGTVLVGPTPANVIGRNLMTQLGCTLN
>CA1442.799.AF085095
WQRPIVTIKVGGQLMEALLDTGADDTVLEDINLPGRWKPKMIGGIGGFVKVKQYDQIPIEICGHKVIGTVLVGPTPANIIGRNLMTQIGCTLN
>CA2499.1113.AF085114
WQRPLVMIKIGGQLREALLDTGADNTVLEDINLPGRWKPKMIGGIGGFIKVKEYDQVTVEICGHKAIGTVLVGPTPVNIIGRNLLTQIGCTLN
>CA2635.1159.AF085113
WQRPYVTIKVGGQLKEALLDTGADDTVLEEMNLPGRWKPKIIGGIGGFIKVRQYEQIPIEICGHTAIGAVLVGPTPANVIGRNMLTQIGCTLN
>CA3105.1165.AF085091
WQRPIVPIRIGGQLKEALLDTGADDTVLEDMDLPGRWKPKMIVGIGGFVKVRQYDQIPIEIDGHKAIGTVLVGPTPANIIGRNLLTQIGCTLN
>CA2658.1170.AF085126
WQRPFVTIRIGGQLKEALLDTGADDTVLEEMSLPGKWKPKIIGGIGGFIKVRQYDQVPIEICGHKAIGTVLIGPTPVNIIGRTLLTQLGCTLN
>CA3100.1173.AF085090
WQRPIVTIKIGGQLKEALLDTGADDTVLEEMNLPGRWKPKMIVGIGGFVKVRQYDQILIEICGHKAIGTVLIGPTPANIIGRNLLTQIGCTLN
>CA23169.1251.AY798348
WQRPFVTVKIGGQLKEALLDTGADDTIIEDINLPGKWKPKIVGGIGGFIKVRQYDQIPIEVCGHKVIGTVLVGPTPVNVIGRDLMTQIGCTLN
>CA23171.1251.AY798349
WQRPFVTVKIGGQLKEALLDTGADDTIIEDINLPGKWKPKIVGGIGGFIKVRQYDQIPIEVCGHKVIGTVLVGPTPVNVIGRDLMTQIGCTLN
>CA3014.1254.AF085137
WQRPLVTIKIGGQLKEALLDTGADDTVLEDMNLPGRWKPKMIGGIGGFIKVRQYDQIPIEICGHKAIGTVLIGPTPVNIIGRNLLTQIGCTLN
>CA3018.1256.AF085138
WQRPLVTIKIGGQLKEALLDTGADDTVLEEMSLPGRWKPKMIGGIGGFIKVRQYDQILVEICGHKAIGTVLVGPTPVNIIGRNLLTQIGCTLN
>CA3051.1271.AF085086
WQRPLVTIKIGGQLKEALLDTGADDTILEDMELPGKWKPKMVGGIGGFIKVRQYDQIPIEICGHTAICTVLIGPTPVNIIGRNLLTQLGCTLN
>CA3071.1279.AF085121
WQRPLVTIKIGGQIIEALLDTGADDTVLEEMNLPGRWKPKMIGGIGGFIKVRQYDQILIEICGHKVISTVLVGPTPVNIIGRNLMTQIGCTLN
>CA3162.1288.AF085116
WQRPIVTIKIGGQLKEALIDTGADDTVLQEMALPGKWKPKMIGGIGGFVKVRQYDQVAIEICGHKVIGTVLIGPTPANIIGRNLLTQLGCTLN
>PCC44-5140.1460.AF085129
WQRPLVTIKIGGQLKEALLDTGADNTVLEEMNLPGRWKPKMIGGIGGFIKVRQYDQIPIEICGHKAIGTVLVGPTPVNIIGRNLLTQLGCTLN
>CA10672.634.AY798358
WQRPIVTIKIGGQLREALLDTGADDTVLEDIDLPGRWKPKIIVGIGGFTKVRQYDQVPIEICGHKVIGTVLIGPTPANIIGRNLLTQLGCTLN
>CA3365.640.AY798363
WQRPIVTIKIGEQLKEALLDTGADDTVLEEMDLPGRWKPKMIVGIGGFVKVRQYDQIPIEISGHKVIGTVLIGPTPANIIGRNLLTQLGCTLN
>CA10011.640.AY798364
WQRPIVTIKIGEQLKEALLDTGADDTVLEEMDLPGRWTPKMIVGIGGFVKVRQYDQIPIEISGHKVIGTVLIGPTPANVIGRNLLTQLGCTLN
>CA9521.640.AY798366
WQRPIVTIKIGEQLKEALLDTGADDTVLEEMDLPGRWTPKMIVGIGGFVKVRQYDQIPIEISGHKVVGTVLIGPTPANVIGRNLLTQLGCTLN
>CA3075.794.AY798371
WQRPIVTIKIGGQLKEALLDTGADDTVLEEMNLPGRWKPKLIGGIGGFVKVRQYDQVPIEICGHKVIGTVLVGPTPANIIGRNLMTQIGCTLN
>CA9584.794.AY798373
WQRPIVTIKIGGQLKEALLDTGADDTVLEDVNLPGRWTPKLIGGIGGFVKVRQYEQVPIEICGHKVIGTVLVGPTPANVIGRNLMTQIGCTLN
>CA9998.799.AY798375
WQRPIVTIKVGGQLMEALLDTGADDTVLEDINLPGRWKPKMIGGIGGFVKVKQYDQVPIEICGHKVISTVLVGPTPANIIGRNLMTQIGCTLN
>CA9581.799.AY798376
WQRPIVTIKVGGQLMEALLDTGADDTVLEDINLPGRWKPKMIGGIGGFVKVKQYDQVPIEICGHKVISTVLVGPTPANIIGRNLMTQIGCTLN
>CA8195.1158.AY798380
WQRPLVTIKIGGQLKEALLDTGADDTVLEDMNLPGRWKPKMIGGIGGFVKVKQYEQVPIEICGHKVIGTVLVGPTPANIIGRNLLTQIGCTLN
>CA11021.1158.AY798381
WQRPIVTIKIGGQLKEAILDTGADDTVLEDVNLPGRWKPKMIGGIGGLVKVKQYEQVPIEICGHKVIGTVLVGPTPANIIGRNLMTQLGCTLN
>CA9980.1173.AY798382
WQRPIVTIKIGGQLKEALLDTGADDTVLEEMNLPGRWKPKMIVGIGGFVKVRQYDQILIEICGHKAIGTVLIGPTPANVIGRNLLTQIGCTLN
>CA9585.1341.AY798389
WQRPIVTIKIGGQIKEALLDTGADDTVLEEMNLPGKWKPKMIGGIGGFVKVREYDQVPIEICGHKIITTVLIGPTPANIIGRNLMTQLGCTLN
>CA7515.1391.AY798391
WQRPLVTIKIGGQLKEALLDTGADDTVLEEMNLPGRWKPKMIGGIGGFIKVKQYDQIPIEICGHKVIGTVLVGPTPVNVIGRNLMTQIGCTLN
>CA3809.1422.AY798392
WQRPLVTVKIGGQLKEALLDTGADDTVLEEMNLPGRWKPKMIGGIGGFIKVRQYDQIPIEICGHKAIGTVLVGPTPVNIIGRNLLTQIGCTLN
>CA10006.1422.AY798393
WQRPLVTVKIGGQLKEALLDTGADDTVLEEMNLPGRWKPKMIGGIGGFIKVRQYDQIPIEICGHKAIGTVLVGPTPVNIIGRNLLTQIGCTLN
>CA10669.1433.AY798396
WQRPVVTIKIGGQLKEALLDTGADDTVLEDINLPGRWKPKLIGGIGGFVKVKQYDQIPIEICGHKVIGTVLVGPTPANIIGRNLMTQLGCTLN
>CA9793.1449.AY798398
WQRPLVTIKVGGQLKEALLDTGADNTVLEDVELPGRWKPKMIGGIGGFIKVRQYDQVPIEICGHKAIGTVLVGPTPVNIIGRDLLTQIGCTLN
>CA10013.1600.AY798402
WQRPIVTIKIGGQLKEALLDTGADDTVLEEMNLPGRWKPKMIVGIGGFTKVKQYDQIPLEICGHKVVGTVLVGPTPANIIGRNLLTQMGCTLN
>CA10685.4014.AY798406
WQRPLVTIKIGGQLKEALLDTGADDTVLEEMNLPGRWKPKMIGGIGGFIKVRQYDQILIEICGHKAIGTVLVGPTPVNIIGRNLLTQIGCTLN
>CA9634.4014.AY798407
WQRPLVTIKIGGQLKEALLDTGADDTVLEEMNLPGRWKPKMIGGIGGFIKVRQYDQILVEICGHKAIGTVLVGPTPVNIIGRNLLTQIGCTLN
>41731906.4173.None
WQRPIVTIKIGGQLREALLDTGADDTVLEDINLPGKWKPKMIGGIGGFVKVRQYDQVPIEICGHKTIGTVLVGPTPANIIGRNLMTQLGFTLN
>SD-15.4524.AF124550
WQRPVVTIKIGGQLKEALLDTGADDTVLEEMNLPGRWKPKIIGGIGGFIKVRQYDQVPVEICGHKAIGTVVIGPTPVNIIGRNLLTQLGCTLN
>SD-18.4591.AF124553
WQRPLVPIRIGGQLKEALIDTGADDTVLEEMNLPGRWKPKIIGGIGGFVKVRQYDQIAVEICGHKAIGTVLVGPTPANIIGRNLLTQIGCTLN
>SD-16.4593.AF124552
WQRPIITVKIEGQLKEALLDTGADDTVLEDMSLPGRWKPKMIGGIGGFIKVRQYDQITVEIYGHKAIGTVLIGPTPFNIIGRNLLTQIGCTLN
>SD-14.4594.AF124549
WQRPIVTIKIGGQLKEALLDTGADDTVLEEMSLPGKWKPKIIGGIGGFIKVRQYDQILVEICGHKAITTVLIGPTPVNIIGRNLMTQLGCTLN
>SD-12.4596.AF124547
WQRPIVTIKIGGQLKEALIDTGADDTVLEEMNLPGRWTPKIIGGIGGFVRVRQYDQIPVEICGHKAIGTVLVGPTPANIIGRNLLTQIGCTLN
>SD-10.4597.AF124546
WQRPLVTIKIGGQLIEALLDTGADDTVLEEMNLPGRWKPKMIGGIGGFIKVRQYDQIPIEICGHKAIGTVLIGPTPVNIIGRNLLTQLGCTLN
>SD-2.4601.AF124542
WQRPLVTIKIGGQLKEALLDTGADDTVLEEMNLPGRWKPKMIGGIGGFIKVRQYDQIPIEICGHKAIGTVLVGPTPVNIIGRNLLTQIGCTLN
>A0.5435.AF102277
WQRPLVTIKIGGQLKEALLDTGADDTVLEEINLPGRWKPKMIGGIGGFIKVRQYDQIPIEICGKKVVSTVLVGPTPVNIIGRNLMTQIGCTLN
>A11.5435.AF102278
WQRPIVTIKIGGQLKEALLDTGADDTVLEEINLPGRWKPKMIGGIGGFIKVRQYEQVPIEICGKKVVSTVLVGPTPANIIGRNLMTQIGCTLN
>A18.5435.AF102279
WQRPIVTIKIGGQLREALLDTGADDTVLEDINLPGRWKPKMIGGIGGFIKVRQYEQVPIEICGKKVVSTVLVGPTPANIIGRNLMTQIGCTLN
>B41.5436.AF102281
WQRPIVTVKIGGHLKEALLDTGADDTVLEEMNLPGRWKPKIIGGIGGFIKVRQYDQIPIEICGHKAIGTVVVGPTPANVIGRNILTQIGCTLN
>B44.5436.AF102282
WQRPIVTVKIGGQLKEALLDTGADDTVLEEMNLPGRWKPKMIGGIGGFIKVRQYDQIPIEICGHKAIGTVVVGPTPVNIIGRNILTQIGCTLN
>B47.5436.AF102283
WQRPIVTVKIGGHLKEALLDTGADDTVLEEMNLPGRWKPKIIGGIGGFIKVRQYDQVPIEICGHKAIGTVVVGPTPANIIGRNILTQIGCTLN
>B58.5436.AF102284
WQRPIVTVRIGGQLKEALLDTGADDTVLEEMNLPGRWKPKIIGGIGGFIKVRQYDQIPIEICGHKAIGTVVVGPTPVNVIGRNILTQIGCTLN
>C17.5437.AF102286
WQRPLVTIKIGGQLKEALLDTGADDTVLEEMSLPGKWKPKMIGGIGGFIKVRQYDQIPIEICGHKAIGTVLVGPTPVNIIGRNLLTQLGCTLN
>C28.5437.AF102287
WQRPFVTIKIGGQLKEALLDTGADDTVLEEMSLPGKWKPKMIGGIGGFIKVRQYDQIPIEICGHRAIGTVLVGPTPVNIIGRNLLTQLGCTLN
>D29.5438.AF102289
WQRPLVTIKIGGQLKEALLDTGADDTVLEEMNLPGKWKPKIIGGIGGFIKVRQYDQVPIEICGHKAIGTVLVGPTPSNIIGRNLLTQLGCTLN
>D35.5438.AF102290
WQRPIVTIKIGGQLKEALLDTGADDTVLEEMNLPGKWKPKIIGGIGGFIKVRQYDQVPIEICGHKAIGTVLVGPTPTNVIGRNLLTQLGFTLN
>D39.5438.AF102291
WQRPIVTIKIGGQLKEALLDTGADDTVLEEMNLPGKWKPKIIGGIGGFIKVRQYDQVPIESCGHKAIGTVLVGPTPTNVIGRNLLTQLGYTLN
>D42.5438.AF102292
WQRPIVTIKIGGQLKEALLDTGADDTVLEEMNLPGKWKPKIIGGIGGFIKVRQYDQVPIEICGHKAIGTVLVGPTPTNVIGRNLMTQLGFTLN
>E35.5439.AF102294
WQRPIVTIKIGGQLKEALLDTGADDTVLEEMNLPGKWRPKMIGGIGGFIKVRQYDQVPIEICGHKAISTVLIGPTPVNIIGRNLLTQLGCTLN
>E37.5439.AF102295
WQRPIVTIKIGGQLKEALLDTGADDTVLEEMNLPGKWRPKMIGGIGGFIKVRQYDQVPIEICGHKAISTVLIGPTPVNIIGINLLTQLGCTLN
>F16.5440.AF102297
WQRPLVTIKIGGQLKEALLDTGADDTVLEDMNLPGRWKPKMIGGIGGFIKVRQYDQIPIEICGHKAIGTVLIGPTPVNIIGRNLLTQLGCTLN
>F19.5440.AF102298
WQRPIVTIKIGGQLKEALLDTGADDTVLEDMNLPGRWKPKMIVGIGGFVKVRQYDQIPIEICGHKVIGTVLIGPTPANIIGRNLMTQLGCTLN
>F22.5440.AF102299
WSRPIVTIKIGGQLKEALLDTGADDTVLEDMNLPGRWKPKMIVGIGGLVKVRQYDQIPIEICGHKVIGTVLIGPTPANIIGRNLMTQLGCTLN
>F28.5440.AF102300
WQRPIVTIKIGGQLKEALLDTGADDTVLEDMNLPGRWKPKMIVGIGGFVKVRQYDQIPIEICGHKVIGTVLIGPTPANIIGRNLMTQLGCTLN
>F34.5440.AF102301
WQRPIVTIKIGGQLKEALLDTGADDTVLEDMDLPGRWKPKMIVGIGGFVKVRQYDQIPIEICGHKVIGTVLIGPTPANIIGRNLMTQLGCTLN
>G47.5441.AF102303
WQRPIVTVKIGGQLKEALLDTGADDTVFEEMNLPGRWKPKMIGGIGGFVKVRQYDQIPIEICGHKVISTVLIGPTPANVIGRNLMTQIGCTLN
>G51.5441.AF102304
WQRPIVTVKIGGQLKEALLDTGADDTVFEEMNLPGRWKPKMIGGIGGFVKVRQYDQIPIEICGHKVISTVLIGPTPANVIGRNLMTQIGCTLN
>G53.5441.AF102305
WQRPIVTVKIGGQLKEALLDTGADDTVFEEMNLPGRWKPKMIGGIGGFVKVRQYDQIPIEIFGHKVMSTVLIGPTPANVIGRNLMTQIGCTLN
>G56.5441.AF102306
WQRPIVTVKIGGQLKEALLGTGAHDTVFEEMNLPGRWKPKMIGGIGGFVKVRQYDQIPIDICGHKVMSTVLIGPTPANVIGRNLMTQIGCTLN
>H41.5442.AF102309
WQRPIVTIKIGGQLKEALLDTGADDTVLEEINLPGKWKPKLIGGIGGFVKVRQYDQILVEICGHKVIGTVLVGPTPANIIGRNLLTQLGCTLN
>H44.5442.AF102310
WQRPIVTIKIGGQLKEALLDTGADDTVLEEINLPGKWKPKLIGGIGGFVKVRQYDQILVEICGHKVIGTVLVGPTPANIIGRNLLTQLGCTLN
>H51.5442.AF102311
WQRPIVTIKIGGQLKEALIDTGADDTVLEEINLPGKWKPKLIGGIGGLVKVRQYDQILVEICGHKVIGTVLVGPTPANIIGRNLLTQLGCTLN
>H58.5442.AF102312
WQRPIVTIKIGGQLKEALIDTGADDTVLEDINLPGKWKPKLIAGIGGLVKVRQYDQILVEICGHKVIGTVLVGPTPANIIGRNLLTQLGCTLN
>H60.5442.AF102313
WQRPIVTIKIGGQLKEALIDTGADDTVLEDIDLPGKWKPKLITGIGGFVKVRQYDQILVEICGHKVVGTVLVGPTPANIIGRNLLTQLGCTLN
>I33.5443.AF102315
WQRPIVTIKIGGHLKEALLDTGADDTVLEEMNLPGRWKPKIIGGIGGFIKVRQYDQIPIEICGHKAISTVLIGPTPVNVIGRNLMTQLGFTLN
>I35.5443.AF102316
WQRPIVTIKIGGHLKEALLDTGADDTVLEEMNLPGRWKPKIIGGIGGFIKVRQYDQIPIEICGHKAISTVLIGPTPVNVIGRNLMTQLGFTLN
>I37.5443.AF102317
WQRPIVTIKIGGHLKEALLDTGADDTVLEEMNLPGRWKPKIIGGIGGFIKVRQYDQIPIEICGHKAISTVLIGPTPVNVIGRNLMTQLGVTLN
>I40.5443.AF102318
WQRPIVTIKIGGHLKEALLDTGADDTVLEEMNLPGRWKPKIIGGIGGYIKVRQYDQIPIEICGHKAITTVLIGPTPVNVIGRNLMTQLGFTLN
>J0.5444.AF102319
WQRPVVTIKVGGQLREALLDTGADDTVLEDINLPGRWKPKMIGGIGGFIKVRQYDQIPIEICGHKVIGTVLVGPTPANVIGRNLMTQIGCTLN
>J4.5444.AF102320
WQRPVVTIKVGGQLREALLDTGADDTVLEDINLPGRWKPKMIGGIGGFIKVRQYDQIPIEICGHKVIGTVLVGPTPTNVIGRNLMTQIGCTLN
>J8.5444.AF102321
WQRPVVTIKVGGQLREALLDTGADDTVLEDINLPGKWKPKMIGGIGGFIKVRQYDQIPIEICGHKVIGTVLVGPTPTNVIGRNLMTQIGCTLN
>J12.5444.AF102322
WQRPVVTIKVGGQLREALLDTGADDTVLEDINLPGRWKPKMIGGIGGFVKVRQYDQIPIEICGHKVIGTVLVGPTPTNIIGRNLMTQIGCTLN
>K0.5445.AF102323
WQRPLVEIKVGGQLKEALLDTGADDTVLEEINLPGRWKPKMIGGIGGFIKVRQYDQIAVEICGHKAIGTVLVGPTPVNIIGRNLLTQIGCTLN
>K18.5445.AF102324
WQRPLVEIKVGGQLKEALLDTGADDTVLEEINLPGRWKPKMIGGIGGFIKVRQYDQIAVEICGHKAIGTVLVGPTPVNIIGRNLLTQIGCTLN
>K21.5445.AF102325
WQRPIVEIKVGGQIREALLDTGADDTVLEEINLPGRWKPKMIVGIGGFTKVRQYDQVSVEICGHKVIGTVLVGPTPANIIGRNLLTQFGCTLN
>K24.5445.AF102326
WQRPIVEIKVGGQIREALLDTGADDTVLEEINLPGRWKPKMIVGIGGFTKVRQYDQVSVEICGHKVIGTVLVGPTPANIIGRNLLTQIGCTLN
>K35.5445.AF102327
WQRPIVEIKVGGQIREALLDTGADDTVLEEINLPGRWKPKMIVGIGGYTKVRQYDQVSIEICGHKVIGTVLVGPTPANIIGRNLLTQIGCTLN
>L39.5446.AF102329
WQRPLVTIKIGGQLKEALLDTGADDTVLKEMHLPGKWTPKMIGGIGGFIKVRQYDQVPIEICGHKALGTVLVGPTPANVIGRNLLTQIGCTLN
>L47.5446.AF102330
WQRPLVTIKIGGQLKEALLDTGADDTVFQEMHLPGKWKPKIIGGIGGLIKVRQYDQVPIEICGHKALVPVLIGPTPVNVIGRNLMTQIGCTLN
>agaNR700.5553.AB020922
WQRPLVTIRVGGQIKEALLDTGADDTVLEEMNLPGKWKPKMIGGIGGFIKVRQYDLITIEICGHKAIGTVLVGPTPVNIIGRNLLTQLGCTLN
>agaNR706.5553.AB020923
WQRPIVTIKIGGQLKEALLDTGADDTVLQEMDLPGRWKPNMIGGIGGLMKVRQYDQIPIEICGHKVIGTVLIGPTPANVIGRNLMTQLGCTLN
>agaNR800.5554.AB020924
WQRPLVTIKIGGQLKEALLDTGADDTVLEEMNLPGRWKPKMIGGIGGFIKVRQYDQIPIEICGHKAIGTVLVGPTPVNIIGRNLLTQIGCTLN
>agaNR808.5554.AB020925
WQRPLVTIKIGGQLKEALLDTGADDTVLEEMNLPGRWKPKMIGGIGGFIKVRQYDQIPIEICGHKAISTVLVGPTPVNIIGRNLMTQIGCTLN
>agaNR2.5555.AB020917
WQRPIVTVKVGGQLKEALLDTGADNTVLEEMNLPGRWKPKMIGGIGGFIKVRQYDQIPIEICGHKAIGTVLVGPTPVNIIGRNLLTQIGCTLN
>agaNR5.5556.AB020920
WQRPLVTVKIGGQLKEALLDTGADNTVLEEMNLPGRWKPKMIGGIGGFIKVRQYDQIPIEISGKKVIGTVLIGPTPVNIIGRDLLTQIGCTLN
>agaNR3.5557.AB020918
WQRPIVTIKIGGQLKEALLDTGADDTVLEEMNLPGRWKPKIIGGIGGFIKVRQYDQIPVEICGHRAITTVLIGPTPVNIIGRNLMTQIGCTLN
>agaNR6.5558.AB020921
WQRPLVTIKIGGQLKEALLDTGADDTVLEEMNLPGRWKPKMIGGIGGFIKVRQYDQIPIEICGHKTIGTVLIGPTPANIIGRNLMTQIGCTLN
>agaNR1.5559.AB020916
WQRPRVTIKIGGQLKEALLDTGADDTVLEEMNLPGRWKPKMIGGIGGFIKVRQYDQVPIEICGHKTIGTVLIGPTPTNIIGRNLLTQLGCTLN
>agaNR4.5560.AB020919
WQRPIVTIKIGGQLKEALLDTGADDTVLEEMNLPGKWKPKIIGGIGGFIKVRQYDQVPIEICGHKVIGPVLIGPTPVNVIGRNLMTQLGCTLN
>agaR2.5561.AB020912
WQRPLVAIKIGGQIKEALLDTGADDTVLEEMNLPGRWKPKMIGGIGGFIKVRQYDQIPIEICGHKAIGTVLVGPTPVNIIGRNLLTQIGCTLN
>agaR3.5562.AB020913
WQRPLVAIKIGGQLKEALLDTGADDTVLEEMNLPGRWKPKMIGGIGGFIKVRQYDQIPIEICGHKAIGTVLVGPTPVNIIGRNLLTQIGCTLN
>agaR5.5564.AB020915
WQRPLVTIKIGGQLKEALLDTGADDTVLEDMNLPGRWKPKMIGGIGGFIKVRQYDQILVEICGHKAIGTVLVGPTPVNIIGRNLLTQIGCTLN
>V2000-2P.6038.AF158793
WQRPLDTIKIGGQLKEALLDTGADDTVLEDMNLPGRWKPKMIGGIGGFIKVRQYDQIPIEICGHKAIGTVLVGPTPVNIIGRNLLTQIGCTLN
>JF02-0w.6059.AF227689
WQRPIVTIRIGGQLKEALLDTGADDTVIEDINLPGRWKPKIIGGIGGFVKVRQYDQVPIEICGHKVISTVLVGPTPANIIGRNLMTQLGCTLN
>JF03-(-)4w.6060.AF227691
WQRPIVTIKVGGQLREALIDTGADDTVLEEINLPGRWKPKLIGGIGGFVKVRQYDQVPIEICGHQAIGTVLVGPTPANIIGRNMLTQIGCTLN
>JF03-8w.6060.AF227692
WQRPIVTIKVGGQLREALIDTGADDTVLEEINLPGRWKPKLIGGIGGFVKVRQYDQVPIEICGHQAIGTVLVGPTPANIIGRNMLTQIGCTLN
>JF05-0w.6061.AF227693
WQRPIVTIKIGGQLKEALIDTGADDTVLEDISLPGRWKPKLIGGIGGFVKVKQYDQVPIEICGHKVISTVLVGPTPANIIGRNLLTQIGCTLN
>JF05-8w.6061.AF227694
WQRPIVTIKIGGQLKEALIDTGADDTVLEDISLPGRWKPKLIGGIGGFVKVKQYDQVPIEICGHKVISTVLVGPTPANIIGRNLLTQIGCTLN
>JF06-0w.6062.AF227695
WQRPIVTIKIGGQLKEALLDTGADDTVLEEMNLPGRWKPKLIGGIGGFVKVRQYDQIPIEICGHKVIGTVLVGPTPANIIGRNLMTQIGCTLN
>JF06-8w.6062.AF227696
WQRPIVTIKIGGQLKEALLDTGADDTVLEEMNLPGRWKPKLIGGIGGFVKVRQYDQIPIEICGHKVIGTVLVGPTPANIIGRNLMTQIGCTLN
>JF07-0w.6063.AF227697
WQRPIVTIRIGGQLKEALLDTGADDTVLEEMNLPGKWKPKLIGGIGGFVKVRQYDQIPIEICGHKVIGTVLVGPTPANIIGRNLMTQLGCTLN
>JF07-8w.6063.AF227698
WQRPIVTIRIGGQLKEALLDTGADDTVLEEMNLPGKWKPKLIGGIGGFVKVRQYDQIPIEICGHKVIGTVLVGPTPANIIGRNLMTQLGCTLN
>JF08-(-)6w.6064.AF227699
WQRPIVTIKVGGQLKEALLDTGADDTVLEDMELPGRWKPRMIGGIGGFVKVRQYDQIPIEICGHKVIGTVLVGPTPTNIIGRNLMTQLGFTLN
>JF08-12w.6064.AF227700
WQRPIVTIKVGGQLKEALLDTGADDTVLEDMELPGRWKPRMIGGIGGFVKVRQYDQIPIEICGHKVIGTVLVGPTPTNIIGRNLMTQLGFTLN
>JF10-(-)1w.6066.AF227703
WQRPRVTIKIGGQLKEALLDTGADDTVLEEMDLPGRWKPKIIGGIGGFIKVRQYDQVPIEICGHKVISTVLIGPTPTNIIGRNLMTQLGCTLN
>JF10-12w.6066.AF227704
WQRPRVTIKIGGQLKEALLDTGADDTVLEEMDLPGRWKPKIIGGIGGFIKVRQYDQVPIEICGHKVISTVLIGPTPTNIIGRNLMTQLGCTLN
>JF11-8w.6067.AF227706
WQRPIVTIKIGGQLKEALLDTGADDTVLEEMNLPGRWKPKMIGGIGGFIKVRQYDQILVEICGHKAIGTVLVGPTPVNIIGRNLLTQLGCTLN
>SA-630112e.6647.AF226144
WQRPLVTIKIGGQLKEALLDTGADDTVLEEMTLPGRWKPKMIGGIGGFIKVRQYDQIPLEICGHKAIGTVLIGPTPVNIIGRNLLTQIGCTLN
>SA-270788c.6657.AF226133
WQRPLVTIRIGGQLKEALLDTGADDTVLEEMELPGRWRPKMIGGIGGFIKVRQYDQITMEICGHKVTGTVLVGPTPVNIIGRNLLTQLGCTLN
>SA-230815l.6663.AF226127
WQRPIVTIKIGGQIKEALLDTGADDTVLEEMNLPGRWKPKMIGGIGGFIKVRQYEQIPVEICGHKVTGTVLVGDTPVNVIGRNLMTQLGCTLN
>SA-230035c.6669.AF226121
WQRPLVTIKIGGQLKEALLDTGADDTVLEEMNLPGRWKPKMIGGIGGFIKVRQYDQIPIEICGHKAIGTVLVGPTPVNIIGRNLMTQIGCTLN
>SA-171040c.6676.AF226114
WQRPLVTIKIGGQLKEALLDTGADDTVLEEMDLPGRWKPKMIGGIGGFIKVRQYDQITIEICGHKTIGTVLIGPTPVNIIGRNLMTQLGCTLN
>SA-141125l.6677.AF226113
WQRPLVSIRVGGQIKEALLDTGADDTVLEEMALPGKWKPKMIGGIGGFIKVRQYDQILIEICGHKAIGTVLVGPTPVNIIGRNLLTQIGCTLN
>SA-141123d.6678.AF226112
WQRPLVTIKIGGQLKEALLDTGADDTVLEEMNLPGRWRPKMIGGIGGFIKVRQYDQIPIEICGHKVIGTVLVGPTPVNIIGRNLLTQLGCTLN
>SA-141096d.6679.AF226111
WQRPLVQIKVGGQIKEALLDTGADDTVLEEINLPGRWKPKMIGGIGGFIKVRQYEQIPIEICGHKAIGTVLVGPTPVNIIGRNLMTQIGCTLN
>SA-140267b.6688.AF226102
WQRPLVTIKIGGQLKEALLDTGADDTVLEEIDLPGRWKPKMIGGIGGFIKVRQYDQIPIEICGHKAIGTVLVGPTPVNIIGRNLLTQLGCTLN
>SA-090949k.6693.AF226097
WQRPLVSVRIEGQLKEALLDTGADDTVLEDMALPGRWKPKMIGGIGGFIKVRQYDQIQVEICGHKAIGTVLVGPTPVNIIGRNLLTQIGCTLN
>SA-090943l.6694.AF226096
WQRPLVTIKVGGQLKEALLDTGADDTVLEEISLPGKWKPRMIGGIGGFIKVRQYDQVPIEICGHKTIGTVLVGPTPVNIIGRDLMTQLGCTLN
>SA-082261e.6699.AF226091
WQRPLVTIKIGGQLKEALLDTGADDTVLEEMCLPGRWKPKMIGGIGGFIKVRQYDQVPIEICGHKAIGTVLIGPTPVNIIGRNLLTQLGCTLN
>SA-061453c.6700.AF226090
WQRPLVTVKIGGQLKEALLDTGADDTVLEEMNLPGRWKPKMIGGIGGFIKVRQYEQILVEICGHKAIGTVLVGPTPVNIIGRNLLTQIGCTLN
>SA-050922a.6702.AF226088
WQRPLVTIKIGGQLKEALLDTGADDTVLEEMNLPGKWKPKMIGGIGGFIKVREYDQIPIEICGHKAIGTVLVGPTPVNIIGRNLMTQIGCTLN
>SA-043067d.6707.AF226083
WQRPLVTIKVGGQLKEALLDTGADDTVLEEMNLPGRWKPKMIGGIGGFIKVKQYDQIPIEICGHKAIGTVLVGPTPVNIIGRNLLTQIGCTLN
>SA-043066f.6708.AF226082
WQRPLVTVKIGGQLKEALLDTGADDTVLEEMNLPGRWKPKMIGGIGGFIKVRQYDQIPIEICGHKAIGTVLVGPTPVNIIGRNLLTQIGCTLN
>nr11_m12.6889.AF204314
WQRPIVTIKIGGQLKEALLDTGADDTVLEEMNLPGRWKPKIIGGIGGFIKVRQYDQIPVEICGHKTIGTVLIGPTPVNAIGRNLLTQLGCTLN
>nr36_m12.6890.AF204354
WQRPIVTIKIGGQLKEALLDTGADDTVLEDMDLPGRWKPKLIGGIGGFIKVKQYDQIPIEICGHKTISTVLIGPTPVNIIGRNLMTQLGCTLN
>nr45_m12.6891.AF204358
WQRPIVTIRIGGQLREALLDTGADDTILEDMDLPGRWKPKIIGGIGGFIKVRQYDQIPIEICGHKAVGTVLIGPTPVNIIGRNLLTQIGCTLN
>nr48_m12.6892.AF204360
WQRPVVTIKIGGQIKEALLDTGADDTILEDMHLPGKWKPKIIGGIGGFIKVRQYDQIPIEFCGHKVIGTVLVGPTPANIIGRNLMTQIGCTLN
>nr49_m12.6893.AF204362
WQRPIVTIKIGGQLKEALLDTGADDTVLEDMDLPGRWKPKMIVGIGGFVKVRQYDQIPIEICGHKTVGTVLIGPTPANVIGRNLLTQLGCTLN
>nr50_m12.6894.AF204364
WQRPLVTIKIGGQLKEALIDTGADDTVLEEMNLPGRWKPKIIGGIGGFIKVRQYDQILVEICGHKVIGTVLVGPTPANIIGRNLLTQIGCTLN
>nr51_m12.6895.AF204366
WQRPIVTIKIGGQLKEALLDTGADDTVLEEMNLPGRWRPKLIGGIGGFIKVRQYDQIPIEICGHKAIGTVLIGPTPVNIIGRNLLTQLGCTLN
>nr72_m12.6896.AF204393
WQRPIVTIKIGGQLKEALLDTGADDTVLEDMHLPGKWKPKIIGGIGGFIKVKQFDQIPIEICGHKVVGPVLIGPTPVNVIGRSLLTQLGCTLN
>par10_m12.6897.AF204312
WQRPIVTIKIGGQLKEALLDTGADDTVLEEMDLPGRWKPKIIGGIGGFIKVRQYDQIPVEICGHKAIGTVVVGPTPFNIIGRNLMTQLGCTLN
>par12_m12.6898.AF204316
WQRPFVTVKIGGQLKEALIDTGADDTVLEEMNLTGRWKPKIIGGIGGFIKVKQYDQVPIEICGKKTMGTVLVGPTPVNIIGRNVLTQIGCTLN
>par13_m12.6899.AF204318
WQRPIVTIKIGGQLKEALLDTGADDTVLEEMNLPGRWKPKMVGGIGGFIKVRQYDQIPIEICGHKAIGTVLVGPTPANIIGRNLLTQLGCTLN
>par14_m12.6900.AF204320
WQRPLVPIRIGGQLKEALLDTGADDTVLEEMDMPGKWKPKMIGGIGGFIKVRQYDQVHIEICGHKAIGTVLIGPTPVNIIGRNLLTQLGCTLN
>par15_m12.6901.AF204322
WQRPIVTVKIGGQLREALLDTGADDTVLEEITLPGRWKPKMVGGIGGFVKVRQYDQVPVEICGHKAVGTVLVGPTPANIIGRNLLTQIGCTLN
>par16_m12.6902.AF204324
WQRPIVTIKIGGQIKEALIDTGADDTVLEEMNLQGRWKPKIIGGIGGFIKVREYDQVPVEIYGHKAVGTVLVGPTPVNIIGRNLLTQLGCTLN
>par17_m12.6903.AF204326
WQRPLVTIKIGGQLKEALLDTGADDTILEEMNLPGRWKPKLIGGIGGFIKVRQYDQIPIEICGHKVIGTVLIGPTPANIIGRNLLTQIGCTLN
>par18_m12.6904.AF204328
WQRPIVTVKIGGQLKEALLDTGADDTVLEEMNLPGRWKPKMIGGIGGFIKVRQYEQIPIEICGHKVISTVLIGPTPVNVIGRNLMTQIGCTLN
>par19_m12.6905.AF204330
WQRPIVNIKIGGQIKEALLDTGADDTVFEEMNLPGRWKPKMIVGIGGIIKVRQYDQIPIEICGHKAIGTVLVGPTPANIIGRNLLTQIGCTLN
>par1_m12.6907.AF204296
WQRPIVTIKIGGQLKEALIDTGADDTVLEEMNLPGRWKPRIIGGIGGFIKVRQYDQIPIEICGHKAVCTVLIGPTPVNIIGRNLLTQLGCTLN
>par21_m12.6908.AF204333
WQRPLVTIKIGGQLREALLDTGADDTVLEEINLPGKWKPKMIGGIGGFIKVKQYDQIPIEICGHKAVGTVLVGPTPVNIIGRNLLTQLGCTLN
>par22_m12.6909.AF204335
WQRPIVTIKIGGQLKEALLDTGADDTVLEDMNLPGKWKPKMIGGIGGFVKVKQYDQIPIEICGYKAIGTVLIGPTPANIIGRNLLTQIGCTLN
>par23_m12.6910.AF204337
WQRPIVTIRIGGQLKEALIDTGADDTVLEDMNLPGKWKPKIIGGIGGFIKVRQYDQILVEICGHKAIGSVLVGPTPVNVIGRNLLTQIGCTLN
>par25_m12.6911.AF204340
WQRPVVTVKIGGQLKEALLDTGADDTVLEEMNLPGRWKPKIIGGIGGFIKVRQYDQIPIEICGHKAVGTVLIGPTPVNIVGRNLMTKIGFTLN
>par26_m12.6912.AF204342
WQRPLVTVRIGGQLKEALLDTGADDTVLEEIDLPGRWKPKMIGGIGGFIKVRQYDQIPIEICGHKAIGTVLVGPTPVNIIGRNLLTQIGCTLN
>par27_m12.6913.AF204344
WQRPIVTIKVGGQLKEALLDTGADDTVLEEMSLPGRWKPKIIGGIAGFIKVRQYDQILIEICGHKVIGTVLVGPTPANIIGRNLLTQIGCTLN
>par28_m12.6914.AF204346
WQRPLVTIKIGGQLKEALLDTGADDTVLEDMSLPGKWKPKMIGGIGGFIKVRQYDQIPIEICGHKAIGTVLVGPTPVNIIGRNLLTQIGCTLN
>par29_m12.6915.AF204348
WQRPIVTIRIGGQLKEALLDTGADDTVLEEMNLPGRWKPKLIGGIGGFIKVRQYDQIAIEICGHKAIGTVLIGPTPANIIGRNLLTQIGCTLN
>par30_m12.6916.AF204350
WQRPLVTIKVGGQLKEALLDTGADDTVLEEMSLPGRWKPKMIGGIGGFIKVRQYDQVLIEICGHKAIGTVLIGPTPVNIIGRNLLTQIGCTLN
>par53_m12.6918.AF204368
WQRPIVTIKVGGQLKEALLDTGADDTILEEISLPGKWKPKIIGGIGGFIKVRQYDQILIEICGHKVIGTVLVGPTPVNVIGRNLLTQIGCTLN
>par5_m12.6919.AF204302
WQRPVVTIKIGGQLKEALLDTGADDTVLEEMTLPGRWKPKIIGGIGGFVKVRQYDQIPVEICGHKAITTVLIGPTPVNIIGRNLLTQLGCTLN
>par6_m12.6920.AF204304
WQRPFVTIRVGGQLKEALLDTGADDTVLEEMDLPGRWKPKIIGGIGGFIKVKQYDQIPIEICGHKAIGTVLVGPTPANIIGRNLLTQIGCTLN
>par7_m12.6922.AF204306
WQRPVVTVRIGGQLKEALLDTGADDTVLEEMNLPGRWKPKLIGGIGGFIKVKQYDQIPIEICGHKAVGTVLVGPTPVNIIGRNLLTQLGCTLN
>par8_m12.6923.AF204308
WQRPLVTIKIGGQLKEALLDTGADDTVLEDMDLPGRWKPKMIGGIGGFIKVRQYDQILIEICGHKVTSTVLIGPTPVNIIGRNLLTQLGCTLN
>par9_m12.6924.AF204310
WQRPLVTIKIGGQLIEALLDTGADDTVLEDMALPGRWKPKLIGGIGGFIKVRQYDQIPIEICGHKAIGTVLVGPTPVNIIGRNLLTQIGCTLN
>r2_m12.6927.AF204298
WQRPLVTIKIGGQLKEALLDTGADDTVLEDMNLPGRWKPKMIGGIGGFIKVRQYDQVPIEICGHKAIGTVLVGPTPVNIIGRNLLTQIGCTLN
>r39_m12.6929.AF204356
WQRPLVAIKIGGQIKEALLDTGADDTVLEEMNLPGRWKPKMIGGIGGFIKVRQYDQIPIEICGHKAIGTVLIGPTPVNIIGRNLLTQLGCTLN
>r56_m12.6933.AF204372
WQRPLVTIKIGGQLKEALLDTGADDTVLEEMDLPGRWRPKMIGGIGGFIKVRQYDQILIEICGHKTIGTVLVGPTPVNIIGRNLLTQIGCTLN
>r58_m12.6935.AF204375
WQRPVVTVKIGGQLKEALLDTGADDTVIEEINLPGRWKPKIIGGIGGFIKVKQYDQIPVEICGHKAIGTVLVGPTPVNIIGRNLLTQLGCTLN
>r62_m12.6939.AF204380
WQRPVVSIKIGGQLKEALLDTGADDTVLEEMNLPGRWKPKMIGGIGGFIKVRQYDQIPIEICGHKAIGTVLVGPTPVNIIGRNLLTQIGCTLN
>r65_m12.6942.AF204384
WQRPLVTIKIGGQLKEALLDTGADDTVLEEMNLPGKWKPKMIGGIGGFIKVKQYDQIPIEICGHKAIGTVLIGPTPVNIIGRNLLTQLGCTLN
>r70_m12.6947.AF204390
WQRPLVTIKIGGQLKEALLDTGADDTVLEEMNLPGRWKPKMIGGIGGFIKVRQYDQIPIEICGHKAIGTVLVGPTPVNIIGRNLLTQIGCTLN
>BA1.7129.AF247864
WQRPLVTVKIGGQLKEALLDTGADNTVLEDIALPGRWKPKMIGGIGGFIKVRQYDQIPIEICGHKAIGTVLVGPTPVNIIGRNLLTQIGCTLN
>BA1_v2.7129.AF247886
WQRPLVTVKIGGQVKEALLDTGADNTVLEEMNLPGRWKPKMIGGIGGFIKVRQYDQIPIEICGHKAIGTVLVGPTPVNIIGRNLLTQIGCTLN
>BA1_v3.7129.AF247884
WQRPLVTVKIGGQVKEALLDTGADDTVLEEMNLPGRWKPKMIGGIGGFIKVRQYDQIPIEICGHKAIGPVLVGPTPVNIIGRNLLTQIGCTLN
>BA1_v4.7129.AF247885
WQRPLVTVKIGGQVKEALLDTGADNTVLEEMNLPGRWKPKMIGGIGGFIKVRQYDQIPIEICGHKAIGTVLVGPTPVNIIGRNLLTQIGCTLN
>BA11.7130.AF247881
WQRPLVTIKIGGQLKEALLDTGADNTVLEEMTLPGRWKPKMIGGIGGFIKVRQYDQILVEICGHKAIGTVLVGPTPVNIIGRNLLTQIGCTLN
>BA2_v3.7140.AF247889
WQRPLVTIKVGGQLKEALLDTGADNTVLEDMHLPGKWKPKMIGGIGGFIKVRQYDQIPIEICGHKAIGTVLVGPTPVNIIGRNLLTQIGCTLN
>BA20.7141.AF247865
WQRPLVTIKIGGQLKEALLDTGADNTVLEEINLPGRWKPRIIGGIGGFIKVRQYDQICVEICGHKAIGTVLVGPTPVNIIGRDLLTQIGCTLN
>BA22.7144.AF247867
WQRPIVTVKIGGQLKEALLDTGADNTVLEEMNLPGRWKPKIIGGIGGFIKVRQYDQILIEICGHKAIGTVLIGPTPVNIIGRDLLTQIGCTLN
>BA24.7145.AF247868
WQRPLVTIKIGGQLKEALLDTGADNTVLEEMDLPGRWKPKMIGGIGGFIKVRQYDQIPIEICGHKAIGTVLVGPTPVNIIGRNLLTQLGCTLN
>BA25.7146.AF247869
WQRPLVTVKVGGQIKEALLDTGADNTVLEEMNLPGKWKPKMIGGIGGFIKVRQYDQILVEICGHKAIGTVLVGPTPVNIIGRDLLTQIGCTLN
>BA26.7147.AF247870
WQRPLVTIRIGGQIKEALLDTGADNTVLEDINLPGRWKPKMIGGIGGFIKVRQYDQIPIEICGHKAIGTVLVGPTPVNIIGRNLLTQIGCTLN
>BA28.7149.AF247872
WQRPFVTIKIGGQLKEALLDTGADNTVLEEMSLPGKWKPKMIGGIGGFIKVRQYDQVLIEICGHKAIGTVLIGPTPVNIIGRNLLTQLGCTLN
>BA3.7151.AF247877
WQRPLVTIKVGGQLKEALLDTGADNTVLEDINLPGRWKPKMIGGIGGFIKVRQYDQIPIEICGHKAIGTVLVGPTPVNIIGRDLLTQIGCTLN
>BA3_v3.7151.AF247894
WQRPLVTIKIGGQLKEALLDTGADDTVLEDIDLPGRWKPKMIGGIGGFIKVRQYDQIAIEICGHKAVGTVLVGPTPVNIIGRNLLTQIGCTLN
>BA31.7152.AF247875
WQRPLVKIMIGGQQKEALLDTGADNTVLEEMNLPGRWKPKMIGGIGGFIKVRQYDQILVEICGHKVIGTVLVGPTPVNIIGRNLLTQIGCTLN
>BA32.7153.AF247876
WQRPLVTIKIGGQLKEALLDTGADDTVLEEMNLPGRWKPKMIGGIGGFIKVRQYDQILVEICGHKAIGTVLVGPTPVNIIGRNLLTQIGCTLN
>BA4_v1.7154.AF247899
WQRPLVTIKIGGQLKEALLDTGADDTVLEEMNLPGKWKPKMIGGIGGFIKVRQYDQILVEICGHKAIGTVLVGPTPVNIIGRNLLTQIGCTLN
>BA5_v1.7155.AF247901
WQRPLVTVKIGGQLKEALLDTGADDTVLEEMSLPGRWKPKMIGGIGGFIKVRQYDQILVEICGHKAIGTVLIGPTPVNIIGRNLLTQIGCTLN
>BA5_v2.7155.AF247900
WQRPLVTVKIGGQLKEALLDTGADDTVLEEMSLPGRWKPKMIGGIGGFIKVRQYDQILVEICGHKAIGTVLIGPTPVNIIGRNLLTQIGCTLN
>BA6_v2.7156.AF247903
WQRPLVIIKIGGQVKEALLDTGADDTVLEEMNLPGRWKPKMIGGIGGFIKVRQYDQIPIEICGHKAIGTVLIGPTPVNIIGRNLLTQIGCTLN
>P1-1.7159.None
WQRPIVTIKIGGQLKEALLDTGADDTVLEDINLPGRWKPKMIGGIGGFIKVRQYDQVPIEICGHKVIGTVLIGPTPVNIIGRNLLTQLGCTLN
>P1-4.7159.None
WQRPIVTIKIGGQLKEALLDTGADDTVLEDINLPGRWKPKMIGGIGGFIKVRQYDQVPIEICGHKVIGTVLIGPTPVNIIGRNLLTQLGCTLN
>P1-8.7159.None
WQRPIVTIKIGGQLKEALLDTGADDTVLEDINLPGRWKPKMIGGIGGFIKVRQYDQVPIEICGHKAIGTVLIGPTPVNIIGRNLLTQLGCTLN
>P1-16.7159.None
WQRPIVTIKIGGQLKEALLDTGADDTVLEDINLPGRWKPKMIGGIGGFIKVRQYDQVPIEICGHKVISTVLIGPTPVNIIGRNLLTQLGCTLN
>P1-20.7159.None
WQRPIVTIKIGGQLKEALLDTGADDTVLEDINLPGRWKPKMIGGIGGFIKVRQYDQVPIEICGHKVISTVLIGPTPVNIIGRNLLTQLGCTLN
>P1-36.7159.None
WQRPIVTIKIGGQLKEALLDTGADDTVLEDINLPGRWKPKMIGGIGGFIKVRQYDQVPIEICGHKVISTVLIGPTPVNIIGRNLMTQLGCTLN
>P1-56.7159.None
WQRPIVTIKIGGQLKEALLDTGADDTVLEDINLPGRWKPKMIGGIGGFIKVRQYDQVPIEICGHKVISTVLIGPTPVNIIGRNLMTQLGCTLN
>P1-69.7159.None
WQRPIVTIKIGGQLKEALLDTGADDTVLEDINLPGRWKPKMIGGIGGFIKVRQYDQVPIEICGHKVISTVLIGPTPVNIIGRNLMTQLGCTLN
>P11-7.7161.None
WQRPLVTVKIEGQLKEALLDTGADDTVLEEMDLPGRWKPKMIGGIGGFIKVRQYDQILVEICGHKAIGTVLVGPTPVNIIGRNLLTKIGCTLN
>P11-9.7161.None
WQRPLVTVKIEGQLKEALLDTGADDTVLEEMDLPGRWKPKMIGGIGGFIKVRQYDQISVEICGHKAIGTVLVGPTPVNIIGRNLLTKIGCTLN
>P11-16.7161.None
WQRPLVTVKIEGQLKEALLDTGADDTVLEEMDLPGRWKPKMIGGIGGFIKVRQYDQISVEICGHKAIGTVLVGPTPVNIIGRNLLTKIGCTLN
>P11-21.7161.None
WQRPLVTVKIEGQLKEALLDTGADDTVLEEMDLPGRWKPKMIGGIGGFIKVRQYDQISVEICGHKAIGTVLVGPTPVNIIGRNLLTKIGCTLN
>P12-13.7162.None
WQRPLVAVKIGGQIKEALLDTGADDTVLEDMNLPGRWKPKMIGGIGGFIKVRQYDQVPIEIRGHKVIGTVLVGPTPVNIIGRNLLTQLGCTLN
>P12-24.7162.None
WQRPLVTVKLGGQIKEALLDTGADDTVLEDMNLPGRWKPKMIGGIGGFIKVRQYDQVPIEICGHKVIGTVLVGPTPVNIIGRNLLTQLGCTLN
>P13-23.7163.None
WQRPLVTVRVGGQLKEALLDTGADDTVLEEINLPGKWKPRMIGGIGGFIKVRQYDQIPIEICGHKAVGTVLVGPTPVNIIGRNLLTQIGCTLN
>P13-39.7163.None
WQRPLVTVKVGGQLKEALLDTGADDTVLEEINLPGKWKPRMIGGIGGFIKVRQYDQIPIEICGHKAVGTVLVGPTPVNIIGRNLLTQLGCTLN
>P13-43.7163.None
WQRPLVTVKVGGQLKEALLDTGADDTVLEEINLPGKWKPRMIGGIGGFIKVRQYDQIPIEICGHKAVGTVLVGPTPVNIIGRNLLTQLGCTLN
>P14-12.7164.None
WQRPVVTIKIGGQLKEALLDTGADDTVLEDMTLPGRWKPKMIGGIGGFIKVRQYDQIPIEICGHKAIGTVLIGPTPVNIIGRNLLTQIGCTLN
>P14-16.7164.None
WQRPVVTIKIGGQLKEALLDTGADDTVLEDMTLPGRWKPKMIGGIGGFIKVRQYDQIPIEICGHKAIGTVLIGPTPVNIIGRNLLTQIGCTLN
>P14-38.7164.None
WQRPVVTIKIGGQLKEALLDTGADDTVLEDMTLPGRWKPKMIGGIGGFIKVRQYDQIPIEICGHKAIGTVLIGPTPVNIIGRNLLTQLGCTLN
>P14-47.7164.None
WQRPVVTIKIGGQLKEALLDTGADDTVLEDMTLPGRWKPKMIGGIGGFIKVRQYDQIPIEICGHKAIGTVLIGPTPVNITGRNLLTQLGCTLN
>P14-75.7164.None
WQRPVVTIKIGGQLKEALLDTGADDTVLEDMTLPGRWKPKMIGGIGGFIKVRQYDQIPIEICGHKAIGTVLIGPTPVNIIGRNLLTQLGCTLN
>P15-2.7165.None
WQRPLVTIKVGGQLKEALLDTGADDTVLEEMHLPGKWKPKMIGGIGGFIKVRQYDQIPIEICGHKAIGTVLVGPTPVNIIGRNLLTQLGCTLN
>P15-4.7165.None
WQRPLVTIKVGGQLKEALLDTGADDTVLEEMHLPGKWKPKMIGGIGGFIKVRQYDQIPIEICGHKAIGTVLVGPTPVNIIGRNLLTQLGCTLN
>P15-8.7165.None
WQRPLVTIKVGGQLKEALLDTGADDTVLEEMHLPGKWKPKMIGGIGGFIKVRQYDQIPIEICGHKAIGTVLVGPTPVNIIGRNLLTQLGCTLN
>P15-12.7165.None
WQRPLVTIKVGGQLKEALLDTGADDTVLEEMHLPGKWKPKMIGGIGGFIKVRQYDQILIEICGHKAIGTVLVGPTPVNIIGRNLLTQLGRTLN
>P15-16.7165.None
WQRPLVTIKVGGQLKEALLDTGADDTVLEEMHLPGKWKPKMIGGIGGFIKVRQYDQILIEICGHKAIGTVLVGPTPVNIIGRNLLTQLGCTLN
>P15-20.7165.None
WQRPLVTIKVGGQLKEALLDTGADDTVLEEMHLPGKWKPKMIGGIGGFIKVRQYDQILIEICGHKAIGTVLVGPTPVNIIGRNLLTQLGCTLN
>P15-25.7165.None
WQRPLVTIKVGGQLKEALLDTGADDTVLEEMHLPGKWKPKMIGGIGGFIKVRQYDQILIEICGHKAIGTVLVGPTPVNIIGRNLLTQLGCTLN
>P17-2.7167.None
WQRPLATIKIGGQLKEALLDTGADDTVLEEMDLPGRWKPKMIGGIGGFIKVRQYDQIAIEICGHKAIGTVLIGPTPVNIIGRNLLTQLGCTLN
>P17-8.7167.None
WQRPLVTIKIGGQLKEALLDTGADDTVLEEMDLPGRWKPKMIGGIGGFIKVRQYDQIAIEICGHKAIGTVLIGPTPVNIIGRNLLTQLGCTLN
>P17-17.7167.None
WQRPLVTIKIGGQLKEALLDTGADDTVLEEMDLPGRWKPKMIGGIGGFIKVRQYDQIAIEICGHKAIGTVLIGPTPVNIIGRNLLTQLGCTLN
>P17-21.7167.None
WQRPLVTIKIGGQLKEALLDTGADDTVLEEMDLPGRWKPKMIGGIGGFIKVRQYDQIAIEICGHKAIGTVLIGPTPVNIIGRNLLTQLGCTLN
>P21-8.7171.None
WQRPLVTIKIGGQLKEALLDTGADDTVLEEMNLPGRWKPKMIGGIGGFIKVRQYDQITIEICGHKAVGTVLVGPTPVNIIGRNLLTQIGCTLN
>P21-12.7171.None
WQRPLVTIKIGGQLKEALLDTGADDTVLEEMNLPGRWKPKMIGGIGGFIKVRQYDQITIEICGHKAVGTVLVGPTPVNIIGRNLLTQIGCTLN
>P21-16.7171.None
WQRPLVTIKIGGQLKEALLDTGADDTVLEEMNLPGRWKPKMIGGIGGFIKVRQYDQITIEICGHKAVGTVLVGPTPVNIIGRNLLTQIGCTLN
>P21-33.7171.None
WQRPLVTIKIGGQLKEALLDTGADDTVLEEMNLPGRWKPKLIGGIGGFIKVRQYDQITIEICGHKAVGTVLVGPTPANIIGRNLLTQIGCTLN
>P21-45.7171.None
WQRPIVTIKIGGQLKEALLDTGADDTVLEEMNLPGRWKPKLIGGIGGFIKVRQYDQITIEICGHKAVGTVLVGPTPANIIGRNLLTQIGCTLN
>P21-70.7171.None
WQRPIVTIKVGGQLKEALIDTGADDTVLEEMNLPGRWKPKLIGGIGGFIKVRQYDQITIEICGHKAVGTVLVGPTPANIIGRNLLTQIGCTLN
>P21-96.7171.None
WQRPIVTIKIGGQLKEALLDTGADDTVLEEMNLPGRWKPKLIGGIGGFVKVRQYDQITIEICGHKAVGTVLVGPTPANIIGRNLLTQIGCTLN
>P22-48.7172.None
WQRPLVTIKVGGQLKEALLDTGADDTVLEEMNLPGKWKPKMIGGIGGFIKVRQYDQILIEICGHKAIGTVLIGPTPANIIGRNLLTQIGCTLN
>P22-59.7172.None
WQRPLVTIKVGGQLKEALLDTGADDTVLEEMNLPGKWKPKMIGGIGGLIKVRQYDQIPIEICGHKAIGTVLIGPTPANIIGRNLLTQIGCTLN
>P22-70.7172.None
WQRPLVTIRVGGQLKEALLDTGADDTVLEEMNLPGKWKPKMIGGIGGLIKVRQYDQIPIEICGHKAIGTVLIGPTPANIIGRNLLTQIGCTLN
>P24-41.7174.None
WQRPLVTIKVGGQLKEALLDTGADDTVLEEMNLPGRWKPKMIGGIGGFIKVRQYDQILIEICGHKAIGTVLVGPTPVNIIGRNLLTQLGCTLN
>P24-70.7174.None
WQRPLVTIKVGGQLKEALLDTGADDTVLEEMNLPGRWKPKMIGGIGGFIKVRQYDQILIEICGHKAIGTVLVGPTPVNIIGRNLLTQLGCTLN
>P24-94.7174.None
WQRPLVTIKVGGQLKEALLDTGADDTVLEEMNLPGRWKPKMIGGIGGFIKVRQYDQISIEICGHKAIGTVLVGPTPVNIIGRNLLTQLGCTLN
>P25-0.7175.None
WQRPLVTIKIGGQLKEALLDTGADDTVVEEMNLPGKWKPKMIGGIGGFIKVRQYDQIQVDICGHKAIGTVLVGPTPVNIIGRNLLTQIGCTLN
>P25-18.7175.None
WQRPLVTIKIGGQLKEALLDTGADDTVVEEMNLPGKWKPKMIGGIGGFIKVRQYDQIQVEICGHKAIGTVLVGPTPVNIIGRNLLTQIGCTLN
>P26-1.7176.None
WQRPLVTIKVGGQLKEALLDTGADDTVLEDMDLPGRWKPKMIGGIGGFIKVRQYDQILIEICGHKAIGTVLVGPTPVNIIGRNLLTQIGCTLN
>P26-4.7176.None
WQRPLVTIKIGGQLKEALLDTGADDTVLEDMELPGRWKPKMIGGIGGFIKVRQYDQILIEICGHKAIGTVLVGPTPVNIIGRNLLTQIGCTLN
>P26-8.7176.None
WQRPLVTIKVGGQLKEALLDTGADDTVLEDMDLPGRWKPKMIGGIGGFIKVRQYDQIPIEICGHKAIGTVLVGPTPANIIGRNLLTQIGCTLN
>P26-16.7176.None
WQRPLVTIKVGGQLKEALLDTGADDTILEDMDLPGRWKPKMIGGIGGFIKVRQYDQIPIEICGQKIIGTVLVGPTPANIIGRNLLTQIGCTLN
>P26-23.7176.None
WQRPLVTIKVGGQLKEALIDTGADDTVLEDMDLPGRWKPKMIGGIGGFIKVRQYDQIPIEICGHKVIGTVLVGPTPANIIGRNLLTQIGCTLN
>P28-6.7177.None
WQRPLVTIKIGGQLKEALLDTGADDTVLEEMNLPGKWKPKMIGGIGGFIKVRQYEQIPIEICGHKAIGTVLIGPTPVNIIGRNLLTQLGCTLN
>P28-8.7177.None
WQRPLVTIKIGGQLKEALLDTGADDTVLEEMNLPGKWKPKMIGGIGGFIKVRQYEQIPIEICGHKAIGTVLIGPTPVNIIGRNLLTQLGCTLN
>P28-16.7177.None
WQRPLVTIKIGGQLKEALLDTGADDTVLEEMNLPGKWKPKMIGGIGGFIKVRQYEQIPIEICGHKAIGTVLIGPTPVNIIGRNLLTQLGCTLN
>P28-44.7177.None
WQRPIVTIKIGGQLKEALLDTGADDTVLEEMNLPGKWKPKMIGGIGGFVKVRQYEQIPIEICGHKAIGTVLIGPTPANIIGRNLLTQLGCTLN
>P28-48.7177.None
WQRPIVTIKIGGQLKEALLDTGADDTVLEEMNLPGKWKPKMIGGIGGFVKVRQYEQIPIEICGHKAIGTVLIGPTPANIIGRNLLTQLGCTLN
>P28-58.7177.None
WQRPIVTIKIGGQLKEALLDTGADDTVLEEMNLPGKWKPKMIGGIGGFVKVRQYEQIPIEICGHKAIGTVLIGPTPANIIGRNLLTQLGCTLN
>P28-70.7177.None
WQRPLVTIKIGGQLKEALLDTGADDTVLEEMNLPGKWKPKMIGGIGGFIKVRQYEQIPIEICGHKAIGTVLIGPTPVNIIGRNLLTQLGCTLN
>P29-12.7178.None
WQRPLVSIKVGGQLKEALLDTGADDTVLEEMNLPGRWKPKTIGGIGGFIKVRQYDQIPVEICGHTAIGTVLVGPTPVNIIGRNLLTQIGCTLN
>P3-2.7179.None
WQRPVVTIRIGGQLKEALLDTGADDTVLEDMSLPGRWKPKMIGGIGGFIKVRQYDQIPIEICGHKAIGTVLIGPTPVNIIGRNLLTQLGCTLN
>P3-13.7179.None
WQRPVVTIRIGGQLKEALLDTGADDTVLEDMSLPGRWKPKMIGGIGGFIKVRQYDQIPIEICGHKAIGTVLIGPTPVNIIGRNLLTQLGCTLN
>P3-18.7179.None
WQRPVVTIRIGGQLKEALLDTGADDTVLEDMSLPGRWKPKMIGGIGGFIKVRQYDQIPIEICGHKAIGTVLIGPTPVNIIGRNLLTQLGCTLN
>P3-33.7179.None
WQRPVVTIRIGGQLKEALLDTGADDTVLEDMSLPGRWKPKMIGGIGGFIKVRQYDQIPIEICGHKAIGTVLIGPTPVNIIGRNLLTQLGCTLN
>P3-37.7179.None
WQRPVVTIRIGGQLKEALLDTGADDTVLEDMSLPGRWKPKMIGGIGGFIKVRQYDQIPIEICGHKAIGTVLIGPTPVNIIGRNLLTQLGCTLN
>P3-49.7179.None
WQRPVVTIRIGGQLKEALLDTGADDTVLEDMSLPGRWKPKMIGGIGGFIKVRQYDQIPIEICGHKAIGTVLIGPTPVNIIGRNLLTQLGCTLN
>P3-58.7179.None
WQRPVVTIRIGGQLKEALLDTGADDTVLEDMSLPGRWKPKMIGGIGGFIKVRQYDQIPIEICGHKAIGTVLIGPTPVNIIGRNLLTQLGCTLN
>P32-1.7181.None
WQRPLVTVRIGGQLKEALLDTGADDTVLEDMSLPGKWKPKMIGGIGGFIKVRQYDQIPIEICGHKAVGTVLVGPTPVNIIGRNLLTQIGCTLN
>P32-2.7181.None
WQRPLVTVRIGGQLKEALLDTGADDTVLEDMSLPGKWKPKMIGGIGGFIKVRQYDQIPIEICGHKAVGTVLVGPTPVNIIGRNLLTQIGRTLN
>P32-37.7181.None
WQRPLVTVRIGGQLKEALLDTGADDTVLEDMSLPGKWKPKMIGGIGGFIKVRQYDQIPIEICGHKAVGTVLVGPTPVNIIGRNLLTQIGCTLN
>P32-44.7181.None
WQRPLVTVRIGGQLKEALLDTGADDTVLEDMSLPGKWKPKMIGGIGGFIKVRQYDQIPIEICGHKAVGTVLVGPTPVNIIGRNLLTQIGCTLN
>P32-48.7181.None
WQRPLVTVRIGGQLKEALLDTGADDTVLEDMSLPGKWKPKMIGGIGGFIKVRQYDQIPIEICGHKAVGTVLVGPTPVNIIGRNLLTQIGCTLN
>P32-70.7181.None
WQRPLVTVRIGGQLKEALLDTGADDTVLEDMSLPGKWKPKMIGGIGGFIKVRQYDQIPIEICGHKAVGTVLVGPTPVNIIGRNLLTQIGCTLN
>P37-60.7186.None
WQRPLVTIKIGGQLKEALIDTGADDTVLEDINLPGRWKPKIIGGIGGFIKVRQYDQVPIEICGQKAIGTVLIGPTPVNIIGRNLLTQIGCTLN
>P37-84.7186.None
WQRPVVTIKIGGQLKEALIDTGADDTVLEDINLPGRWKPKIIGGIGGFIKVRQYDQVPIEICGQKAIGTVLIGPTPVNIIGRNLLTQIGCTLN
>P39-25.7188.None
WQRPIVTIKIGGQLKEALLDTGADDTVLEEMDLPGRWKPKMIGGIGGFIKVRQYDQVHIEICGHKAIGTVLIGPTPTNIIGRNLLTQLGCTLN
>P39-44.7188.None
WQRPIVTIKIGGQLKEALLDTGADDTVLEEMDLPGRWKPKMIGGIGGFIKVRQYDQVHIEICGHKAIGTVLIGPTPTNIIGRNLLTQLGCTLN
>P39-60.7188.None
WQRPIVTIKIGGQLKEALLDTGADDTVLEEMDLPGRWKPKMIGGIGGFIKVRQYDQIPIEICGHKAIGTVLIGPTPTNIIGRNLLTQLGCTLN
>P39-84.7188.None
WQRPIVTIKIGGQLKEALLDTGADDTVLEEMDLPGRWKPKMIGGIGGFIKVRQYDQVHIEICGHKAIGTVLIGPTPTNIIGRNLLTQLGCTLN
>P4-16.7189.None
WQRPLVTIKIGGQLKEALLDTGADDTVLEEMNLPGRWKPKMIGGIGGFIKVRQYDQISIEICGHKAVGTVLVGPTPVNIIGRNLLTQIGCTLN
>P4-34.7189.None
WQRPLVTIKIGGQLKEALLDTGADDTVLEEMNLPGRWKPKMIGGIGGFIKVRQYDQISIEICGHKAVGTVLVGPTPVNIIGRNLLTQIGCTLN
>P43-24.7193.None
WQRPLVTIKVGGQLKEALLDTGADDTVLEDINLPGRWKPKMIGGIGGFIKVRQYDQVPIEICGHQAIGTVLVGPTPVNIIGRNLLTQIGCTLN
>P44-1.7194.None
WQRPLVTIKIGGQLKEALLDTGADDTVLEEMNLPGRWKPKMIGGIGGFIKARQYDQITMEICGHKAVGTVLVGPTPVNIIGRNLLTQIGCTLN
>P44-8.7194.None
WQRPLVTIKIGGQLKEALLDTGADDTVLEEMNLPGRWKPKMIGGIGGFIKVRQYDQISMEICGHKAVGTVLVGPTPVNIIGRNLLTQIGCTLN
>P44-14.7194.None
WQRPLVTIKIGGQLKEALLDTGADDTVLEEMNLPGRWKPKMIGGIGGFIKVRQYDQISMEICGHKAVGTVLVGPTPVNIIGRNLLTQIGCTLN
>P44-16.7194.None
WQRPLVTIKIGGQLKEALLDTGADDTVLEEMNLPGRWKPKMIGGIGGFIKVRQYDQISMEICGLKAVGTVLVGPTPVNIIGRNLLTQIGCTLN
>P44-35.7194.None
WQRPIVTIKIGGQLKEALLDTGADDTVLEEMNLPGRWKPKMIGGIGGFIKVRQYDQISMEICGHKAVGTVLVGPTPVNIIGRNLLTQIGCTLN
>P44-44.7194.None
WQRPLVTIKIGGQLKEALLDTGADDTVLEDMNLPGRWKPKMIGGIGGFIKVRQYDQISMEICGHKAVGTVLVGPTPVNIIGRNLLTQIGCTLN
>P45-12.7195.None
WQRPLVTIKIGGQLKEALLDTGADDTVLEDMDLPGRWKPKMIGGIGGFIKVRQYDQIPIEICGHKAIGTVLVGPTPVNIIGRNLLTQIGCTLN
>P47-6.7197.None
WQRPLVTVKIGGQLKEALLDTGADDTVLEEMNLPGRWKPKMIGGIGGFIKVRQYDQIPIEICGHKAIGTVLVGPTPVNIIGRNLLTQIGCTLN
>P47-20.7197.None
WQRPLVTVKIGGQLKEALLDTGADDTVLEEMNLPGRWKPKMIGGIGGFIKVRQYDQIPIEICGHKVLGTVLVGPTPVNIIGRNLMTQIGCTLN
>P47-32.7197.None
WQRPIVTVKIGGQLKEALLDTGADDTVLEEMNLPGRWKPKMIGGIGGFIKVRQYDQIPIEICGHKVLSTVLVGPTPVNIIGRNLMTQIGCTLN
>P47-49.7197.None
WQRPIVTVKIGGQLKEALLDTGADDTVLEEMNLPGRWKPKMIGGIGGFIKVRQYDQIPIEICGHKVLSTVLVGPTPVNIIGRNLMTQIGCTLN
>P47-62.7197.None
WQRPIVTVKIGGQLKEALLDTGADDTVLEEMNLPGRWKPKMIGGIGGFIKVRQYDQIPIEICGHKVLSTVLVGPTPVNIIGRNLMTQIGCTLN
>P47-71.7197.None
WQRPIVTVKIGGQLKEALLDTGADDTILEEMNLPGRWKPKIIGGIGGFIKVRQYDQIPIEICGHKIIGTVLVGPTPANIIGRNLMTQIGCTLN
>P5-47.7200.None
WQRPLVTIKIGGQLKEALLDTGADDTVLEDMNLPGRWKPKMIGGIGGFIKVKQYDQIPIEICGHKAIGTVLVGPTPVNIIGRNLLTQIGCTLN
>P5-64.7200.None
WQRPLVTIKIGGQLKEALLDTGADDTVLEDMNLPGRWKPKMIGGIGGFIKVKQYDQIPIEICGHKAIGTVLVGPTPVNIIGRNLLTQIGCTLN
>P5-73.7200.None
WQRPLVTIKIGGQLKEALLDTGADDTVLEDMNLPGRWKPKMIGGIGGFIKVKQYDQIPIEICGHKAIGTVLVGPTPVNIIGRNLLTQIGCTLN
>P5-89.7200.None
WQRPLVTIKIGGQLKEALLDTGADDTVLEDMNLPGRWKPKMIGGIGGFIKVKQYDQIPIEICGHKAIGTVLVGPTPVNIIGRNLLTQIGCTLN
>P50-1.7201.None
WQRPIVTVKIGGQLKEALLDTGADDTVLEEINLPGRWKPKMIGGIGGFIKVRQYEEMPMEICGHKVTGTVLVGPTPVNIIGRNLLTQLGCTLN
>P50-16.7201.None
WQRPIVTVKIGGQLKEALLDTGADDTVLEEINLPGRWKPKMIGGIGGFIKVRQYEEVPMEICGHKVTGTVVVGPTPVNIIGRNLLTQLGCTLN
>P50-24.7201.None
WQRPIVTVKIGGQLKEALLDTGADDTVLEEINLPGRWKPKMIGGIGGFIKVRQYEEVPMEICGHKVTGTVVVGPTPVNIIGRNLLTQLGCTLN
>P50-28.7201.None
WQRPIVTVKIGGQLIEALLDTGADDTVLEEINLPGRWKPKMIGGIGGFIKVRQYEEVPMEICGHKVTGTVVVGPTPVNIIGRNLLTQLGCTLN
>P50-96.7201.None
WQRPIVTVKIGGQLIEALLDTGADDTVLEEINLPGRWKPKIIGGIGGFIKVRQYEEMPMEICGHKVTGTVLVGPTPVNIIGRNLMTQLGCTLN
>P55-1.7205.None
WQRPLVTVKIGGQLKEALLDTGADDTVLEEMTLPGRWKPKMIGGIGGFIKVRQYDQIPIEICGHKAIGTVLIGPTPVNIIGRNLLTQIGCTLN
>P55-16.7205.None
WQRPLVTVKIGGQLKEALLDTGADDTVLEEMTLPGRWKPKMIGGIGGFIKVRQYDQIPIEICGHKAIGTVLIGPTPVNIIGRNLLTQIGCTLN
>P55-20.7205.None
WQRPLVTVKIGGQLKEALLDTGADDTVLEEMTLPGRWKPKMIGGIGGFIKVRQYDQIPIEICGHKAIGTVLIGPTPVNIIGRNLLTQIGCTLN
>P55-32.7205.None
WQRPLVTVKIGGQLKEALLDTGADDTVLEEMTLPGRWKPKMIGGIGGFIKVRQYDQIPIEICGHKAIGTVLIGPTPVNIIGRNLLTQIGCTLN
>P55-72.7205.None
WQRPLVTVKIGGQLKEALLDTGADDTVLEEMTLPGRWKPKMIGGIGGFIKVRQYDQIPIEICGHKAIGTVLIGPTPVNIIGRNLLTQIGCTLN
>P55-96.7205.None
WQRPLVTVKIGGQLKEALLDTGADDTVLEEMTLPGRWKPKMIGGIGGFIKVRQYDQIPIEICGHKAIGTVLIGPTPVNIIGRNLLTQIGCTLN
>P55-108.7205.None
WQRPLVTVKIGGQLKEALLDTGADDTVLEEMTLPGRWKPKMIGGIGGFIKVRQYDQIPIEICGHKAIGTVLIGPTPVNIIGRNLLTQIGCTLN
>P56-1.7206.None
WQRPLVTIKIGGQLKEALLDTGADDTVLEEMNLPGRWKPKMIGGIGGFIKVRQYDQIPIEICGHKAIGTVLIGPTPVNIIGRNLLTQLGCTLN
>P56-48.7206.None
WQRPLVTIKIGGQLKEALLDTGADDTVLEEMNLPGRWKPKMIGGIGGFIKVRQYDQIPIEICGHKAIGTVLIGPTPVNIIGRNLLTQLGCTLN
>P57-1.7207.None
WQRPLVTIKIGGQLREALSDTGADDTVLEEMDLPGRWKPKMIGGIGGFIKVRQYDQISIEICGHKVIGTVLVGPTPVNIIGRNLLTQLGCTLN
>P57-12.7207.None
WQRPLVTIKIGGQLREALLDTGADDTVLEEMDLPGRWKPKMIGGIGGFIKVRQYDQISIEICGHKVIGTVLVGPTPVNIIGRNLLTQLGCTLN
>P57-16.7207.None
WQRPLVTIKIGGQLREALLDTGADDTVLEEMDLPGRWKPKMIGGIGGFIKVRQYDQISIEICGHKVIGTVLVGPTPVNIIGRNLLTQLGCTLN
>P57-24.7207.None
WQRPLVTIKIGGQLREALLDTGADDTVLEEMDLPGRWKPKMIGGIGGFIKVRQYDQISIEICGHKVIGSVLVGPTPANIIGRNLLTQLGCTLN
>P57-87.7207.None
WQRPLVTIKIGGQLREALLDTGADDTVLEEMDLPGRWKPKMIGGIGGFIKVRQYDQISIEICGHKVIGSVLVGPTPANIIGRNLLTQLGCTLN
>P58-4.7208.None
WQRPLVTIKIGGLLKEALLDTGADDTVLEEMSLPGRWKPKMIGGIGGFIKVRQYDQVPIEICGQKAIGTVLVGPTPVNIIGRNLLTQIGCTLN
>P58-11.7208.None
WQRPLVTIKIGGLLKEALLDTGADDTVLEEMSLPGRWKPKMIGGIGGFIKVRQYDQVPIEICGQKAIGTVLVGPTPVNIIGRNLLTQIGCTLN
>P58-16.7208.None
WQRPLVTIKIGGLLKEALLDTGADDTVLEEMSLPGRWKPKMIGGIGGFIKVRQYDQVPIEICGQKAIGTVLVGPTPVNIIGRNLLTQIGCTLN
>P6-2.7210.None
WQRPLVTIRIGGQLKEALLDTGADDTVLEDMDLPGRWKPKMIGGIGGFIKVRQYDQVPIEICGHKTEGTVLIGPTPVNIIGRNLLTQLGCTLN
>P6-10.7210.None
WQRPLVTIRIGGQLKEALLDTGADDTVLEDMDLPGRWKPKMIGGIGGFIKVRQYDQVPIEICGHKTEGTVLIGPTPVNIIGRNLLTQLGCTLN
>P60-8.7211.None
WQRPLVTIKIGGQLKEALLDTGADDTVLEEMNLPGRWKPKMIGGIGGFIKVRQYDQVPIEICGHKVISTVLIGPTPVNIIGRNLMTQLGCTLN
>P60-20.7211.None
WQRPLVTIKIGGQLKEALLDTGADDTVLEEMNLPGRWKPKMIGGIGGFIKVRQYDQVPIEICGHKVISTVLIGPTPVNIIGRNLMTQLGCTLN
>P60-36.7211.None
WQRPLVTIKIGGQLKEALLDTGADDTVLEEMNLPGRWNPKIIGGIGGFIKVKQYDQVPIEICGHKVIGTVVIGPTPVNIIGRNLLTQLGCTLN
>P60-48.7211.None
WQRPIVTIKIGGQLKEALLDTGADDTVLEEMNLPGRWKPKMIGGIGGFIKVRQYDQVPIEICGHKVISTVLIGPTPTNIIGRNLMTQLGCTLN
>P60-59.7211.None
WQRPIVTIKIGGQLKEALLDTGADDTVLEEMNLPGRWKPKMIGGIGGFIKVRQYDQVPIEICGHKVISTVLIGPTPTNIIGRNLMTQLGCTLN
>P60-90.7211.None
WQRPIVTIKIGGQLKEALLDTGADDTVLEEMNLPGRWKPKMIGGIGGFIKVRQYDQVPIEICGHKVISTVLIGPTPANIIGRNLMTQLGCTLN
>P60-96.7211.None
WQRPIVTIKIGGQLKEALLDTGADDTVLEEMNLPGRWKPKMIGGIGGFIKVRQYDQVPIEICGHKVISTVLIGPTPANIIGRNLMTQLGCTLN
>P62-16.7213.None
WQRPLVTIKIGGQIKEALLDTGADDTVLEDMNLPGRWKPKMIGGIGGFIKVRQYDQIPMEICGHKAIGTVLVGPTPVNIIGRNLLTQIGCTLN
>P63-1.7214.None
WQRPLVTIKVGGQQKEALLDTGADDTVLEDMSLPGRWKPKMIGGIGGFIKVRQYDQIPIEICGHKAIGTVLVGPTPVNIIGRNLLTQIGCTLN
>P63-8.7214.None
WQRPLVTIKVGGQQKEALLDTGADDTVLEDMSLPGRWKPKMIGGIGGFIKVRQYDQIPIEICGHKAIGTVLVGPTPVNIIGRNLLTQIGCTLN
>P63-16.7214.None
WQRPLVTIKVGGQQKEALLDTGADDTVLEDMSLPGRWKPKMIGGIGGFIKVRQYDQIPIEICGHKAIGTVLVGPTPVNIIGRNLLTQIGCTLN
>P63-24.7214.None
WQRPLVTIKVGGQQKEALLDTGADDTVLEDMSLPGRWKPKMIGGIGGFIKVRQYDQIPIEICGHKAIGTVLVGPTPVNIIGRNLLTQIGCTLN
>P66-40.7217.None
WQRPVVTIKIGGQLKEALLDTGADDTVLEEMNLSGKWKPKMIGGIGGFIKVRQYDQIAIEICGYKAIGTVLVGPTPVNIIGRNLLTQIGCTLN
>P66-44.7217.None
WQRPVVTIKIGGQLKEALLDTGADDTVLEEMNLSGKWKPKMIGGIGGFIKVRQYDQIAIEICGYKAIGTVLVGPTPVNIIGRNLLTQIGCTLN
>P66-48.7217.None
WQRPVVTIKIGGQLKEALLDTGADDTVLEEMNLSGKWKPKMIGGIGGFIKVRQYDQIAIEICGYKAIGTVLVGPTPVNIIGRNLLTQIGCTLN
>P69-6.7218.None
WQRPLVTIRIGGQLKEALLDTGADDTVLEDMNLPGRWKPKMIGGIGGFIKVKQYDQIPIEICGHRAIGTVLVGPTPVNIIGRNLLTQIGRTLN
>P69-16.7218.None
WQRPLVTIKIGGQLKEALLDTGADDTVLEDMNLPGRWKPKMIGGIGGFIKVKQYDQIPIEICGHRAIGTVLVGPTPVNIIGRNLLTQIGCTLN
>P69-24.7218.None
WQRPRVTIKIGGQLKEALLDTGADDTVLEDMNLPGRWKPKMIGGIGGFIKVKQYDQIPIEICGHRAIGTVLVGPTPVNIIGRNLLTQIGCTLN
>P69-32.7218.None
WQRPRVTIKIGGQLKEALLDTGADDTVLEDMNLPGRWKPKMIGGIGGFIKVKQYDQIPIEICGHRAIGTVLVGPTPVNIIGRNLLTQIGCTLN
>P69-39.7218.None
WQRPRVTIKIGGQLKEALIDTGADDTVLEDMNLPGRWKPKMIGGIGGFIKVKQYDQIPIEICGHRAIGTVLVGPTPVNIIGRNLLTQIGCTLN
>P69-44.7218.None
WQRPLVTIKIGGQLKEALIDTGADDTVLEDMNLPGRWKPKMIGGIGGFIKVKQYDQIPIEICGHRAIGTVLVGPTPVNIIGRNLLTQIGCTLN
>P7-72.7219.None
WQRPLVTIKIGGQLKEALLDTGADDTVLEEMNLPGKWKPKMIGGIGGFIKVRQYDQILIEICGHKAIGTVLVGPTPVNIIGRNLLTQLGCTLN
>P7-94.7219.None
WQRPLVTIKIGGQLKEALLDTGADDTVLEEMNLPGKWKPKMIGGIGGFIKVRQYDQILIEICGHKAIGTVLVGPTPVNIIGRNLLTQLGCTLN
>P70-8.7220.None
WQRPLVTIKIGGQLKEALLDTGADDTVLEEMNLPGKWKPKMIGGIGGFIKVRQYDQIPIEICGHKAIGTVLVGPTPVNIIGRNLLTQLGCTLN
>P70-24.7220.None
WQRPIVTIKIGGQLKEALLDTGADDTVLEEMNLPGKWKPKMIGGIGGFVKVRQYDQVPIEICGHKAIGTVLVGPTPANIIGRNLLTQLGCTLN
>P70-32.7220.None
WQRPIVTIKIGGQLKEALLDTGADDTVLEEMNLPGKWKPKMIGGIGGFVKVRQYDQIPIEICGHKAIGTVLVGPTPANIIGRNLLTQLGCTLN
>P70-36.7220.None
WQRPIVTIKIGGQLKEALLDTGADDTVLEEMNLPGKWKPKMIGGIGGFVKVRQYDQVPIEICGHKAIGTVLVGPTPANIIGRNLLTQLGCTLN
>P70-44.7220.None
WQRPIVTIKIGGQLKEALLDTGADDTVLEEMNLPGKWKPKMIGGIGGFVKVRQYDQVPIEICGHKAIGTVLVGPTPANIIGRNLLTQLGCTLN
>P71-16.7221.None
WQRPLVTIKVGGQLKEALLDTGADDTVLEDMTLPGKWKPKMIGGIGGFIKVRQYDQILIEICGHKAIGTVLVGPTPVNIIGRNLLTQIGCTLN
>P71-26.7221.None
WQRPLVTIKVGGQLKEALLDTGADDTVLEDMTLPGKWKPKMIGGIGGFIKVRQYDQILIEICGHKAIGTVLVGPTPVNIIGRNLLTQIGCTLN
>P71-32.7221.None
WQRPLVTIKVGGQLKEALLDTGADDTVLEDMTLPGKWKPKMIGGIGGFIKVRQYDQILIEICGHKAIGTVLVGPTPVNIIGRNLLTQIGCTLN
>P71-44.7221.None
WQRPLVTIKVGGQLKEALLDTGADDTVLEDMTLPGKWKPKMIGGIGGFIKVRQYDQILIEICGHKAIGTVLVGPTPVNIIGRNLLTQIGCTLN
>P71-48.7221.None
WQRPLVTIKVGGQLKEALLDTGADDTVLEDMTLPGKWKPKMIGGIGGFIKVRQYDQILIEICGHKAIGTVLVGPTPVNIIGRNLLTQIGCTLN
>P71-86.7221.None
WQRPLVTIKVGGQLKEALLDTGADDTVLEDMTLPGKWKPKMIGGIGGFIKVRQYDQILIEICGHRAIGTVLVGPTPVNIIGRNLLTQIGCTLN
>P72-12.7222.None
WQRPIVTIKVGGQLKEALLDTGADDTVLEDMNLPGRWKPKMIGGIGGFIRVKQYDQIPIEICGQKAVGTVLVGPTPVNIIGRNLLTQIGCTLN
>P72-16.7222.None
WQRPIVTIKIGGQLKEALLDTGADDTVLEDMNLPGRWKPKMIGGIGGFIKVRQYDQIPIEICGQKAVGTVLVGPTPVNIIGRSLLTQIGCTLN
>P72-24.7222.None
WQRPIVTIKVGGQLKEALIDTGADDTVLEDMNLPGRWKPKMIGGIGGLVRVKQYDQIPIEICGQKVIGTVLVGPTPANIIGRNLLTQIGCTLN
>P72-32.7222.None
WQRPIVTIKVGGQLKEALLDTGADDTVLEDMNLPGRWKPKLIGGIGGFVRVKQYDQIPIEICGQKVIGTVLVGPTPANIIGRNLMTQIGCTLN
>P72-36.7222.None
WQRPIVTIKVGGQLKEALIDTGADDTVLEDMNLPGRWKPKLIGGIGGFVRVKQYDQIPIEICGQKVIGTVLVGPTPANIIGRNLLTQIGCTLN
>P73-8.7223.None
WQRPLVTIKIGGQLKEALLDTGADDTVLEEMNLPGRWKPKMIGGIGGFIKVRQYDQVPIEICGHKAIGTVLIGPTPVNIIGRNLMTQLGCTLN
>P73-16.7223.None
WQRPLVTIKIGGQLKEALLDTGADDTVLEEMNLPGRWKPKMIGGIGGFIKVRQYDQVPIEVCGHKAIGTVLIGPTPVNIIGRNLLTQLGCTLN
>P73-32.7223.None
WQRPLVTIKIGGQLKEALLDTGADDTVLEEMNLPGRWKPKMIGGIGGFIKVRQYDQVPIEICGHKAIGTVLIGPTPVNIIGRNLLTQLGCTLN
>P73-36.7223.None
WQRPLVTIKIGGQLKEALLDTGADDTVLEEMNLPGRWKPKMIGGIGGFIKVRQYDQVPIEICGHKAIGTVLIGPTPVNIIGRNLMTQLGCTLN
>P77-12.7226.None
WQRPLVTIKIGGQLKEALLDTGADDTVLEEMNLPGRWKPKMIGGIGGFIKVRQYDQVQIEICGHKAIGTVLIGPTPVNIIGRNLLTQLGCTLN
>P77-16.7226.None
WQRPLVTIKIGGQLKEALLDTGADDTVLEEMNLPGRWKPKMIGGIGGFIKVRQYDQVQIEICGHKAIGTVLIGPTPANIIGRNLLTQLGCTLN
>P77-32.7226.None
WQRPIVTIKIGGQLKEALLDTGADDTVLEEMNLPGRWKPKIIGGIGGFVKVRQYDQVQIEICGHKAIGTVLIGPTPANIIGRNLLTQLGCTLN
>P77-48.7226.None
WQRPIVTIKIGGQLKEALIDTGADDTVLEEMNLPGRWKPKIIGGIGGFIRVRQYDQVQIEICGHKAIGTVLIGPTPANIIGRNLLTQLGCTLN
>P77-72.7226.None
WQRPIVTIKIGGQLKEALIDTGADDTVLEEMNLPGRWKPKIIGGIGGFIRVRQYDQVQIEICGHKAIGTVLIGPTPANIIGRNLLTQLGCTLN
>P77-96.7226.None
WQRPIVTIKIGGQLKEALIDTGADDTVLEEMNLPGRWKPKIIGGIGGFIRVRQYDQVQIEICGHKAIGTVLIGPTPANIIGRNLLTQLGCTLN
>P77-109.7226.None
WQRPIVTIKIGGQLKEALIDTGADDTVLEEMNLPGRWKPKIIGGIGGFIRVRQYDQVPIEICGHKAIGSVLIGPTPANIIGRNLLTQLGCTLN
>P79-16.7227.None
WQRPLVTIKIGGQLKEALLDTGADDTVLEDMSLPGKWKPKMIGGIGGFIKVRQYDQIPIEICGHKAIGTVLVGPTPVNIIGRNLLTQIGCTLN
>P8-31.7228.None
WQRPLVTIKIGGQLKEALLDTGADDTVLEEMNLPGRWKPKMIGGIGGFIKVRQYDQILVEICGHKAIGTVLVGPTPVNIIGRNLLTQIGCTLN
>P8-72.7228.None
WQRPLVTIRIGGQLKEALLDTGADDTVLEEMNLPGRWKPKMIGGIGGFIKVRQYDQILVEICGHKAIGTVLVGPTPVNIIGRNLLTQIGCTLN
>P80-36.7229.None
WQRPLVTIKIGGQLKEALLDTGADDTVLEDMNLPGRWKPKIIGGIGGFIKVRQYDQIPIEICGHKAVGTVLVGPTPVNIIGRSLLTQIGCTLN
>P80-74.7229.None
WQRPLVTIKIGGQLKEALLDTGADDTVLEDMNLPGRWKPKIIGGIGGFIKVRQYDQIPIEICGHKAVGTVLVGPTPVNIIGRSLLTQLGCTLN
>P80-100.7229.None
WQRPLVTIKIGGQLKEALLDTGADDTVLEDMNLPGRWKPKIIGGIGGFIKVRQYDQIPIEICGHKAVGTVLVGPTPVNIIGRSLLTQLGCTLN
>P81-8.7230.None
WQRPLVTIRIGGQLKEALLDTGADDTVLEEMILPGRWKPKMIGGIGGFIKVRQYDQIPIEICGHKAVGTVLIGPTPVNIIGRNLLTQIGCTLN
>P81-32.7230.None
WQRPLVTIRIGGQLKEALLDTGADDTVLEEMILPGRWKPKMIGGIGGFIKVRQYDQIPIEICGHKAVGTVLIGPTPVNIIGRNLLTQIGCTLN
>P81-41.7230.None
WQRPLVTIRIGGQLKEALLDTGADDTVLEEMILPGRWKPKMIGGIGGFIKVRQYDQIPIEICGHKAVGTVLIGPTPVNIIGRNLLTQIGCTLN
>P81-44.7230.None
WQRPLVTIKIGGQLKEALLDTGADDTVLEEMILPGRWKPKMIGGIGGFIKVRQYDQIPIEICGHKAVGTVLIGPTPVNIIGRNLLTQIGCTLN
>P81-72.7230.None
WQRPLVTIRIGGQLKEALLDTGADDTVLEEMILPGRWKPKMIGGIGGFIKVRQYDQIPIEICGHKAVGTVLIGPTPVNIIGRNLLTQIGCTLN
>P83-2.7232.None
WQRPLVTIKIGGQLKEALLDTGADDTVLEEMNLPGRWKPKMIGGIGGFIKVRQYEQIPIEICGHKATGTVLIGPTPVNIIGRNLLTQIGCTLN
>P83-66.7232.None
WQRPLVTIKIGGQLKEALLDTGADDTVLEEMNLPGRWKPKMIGGIGGFIKVRQYEQIPIEICGHKATGTVLIGPTPVNIIGRNLLTQIGCTLN
>P83-72.7232.None
WQRPLVTIKIGGQLKEALLDTGADDTVLEEMNLPGRWKPKMIGGIGGFIKVRQYEQIPIEICGHKATGTVLIGPTPVNIIGRNLLTQIGCTLN
>P84-12.7233.None
WQRPLVSIKIGGQIKEALLDTGADDTVLEDMDLPGRWKPKIIGGIGGFIKVRQYDQIPVEICGHKAIGTVVVGPTPVNIIGRNLLTQIGCTLN
>P84-16.7233.None
WQRPLVSIKIGGQIKEALLDTGADDTVLEDMDLPGRWKPKIIGGIGGFIKVRQYDQIPVEICGHKAIGTVVVGPTPVNIIGRNLLTQIGCTLN
>P84-32.7233.None
WQRPLVSIKIGGQIKEALLDTGADDTVLEDMDLPGRWKPKIIGGIGGFIKVRQYDQIPVEICGHKAIGTVVVGPTPVNIIGRNLLTQLGCTLN
>P84-44.7233.None
WQRPLVSIKIGGQIKEALLDTGADDTVLEDMDLPGRWKPKIIGGIGGFIKVRQYDQIPVEICGHKAIGTVVVGPTPVNIIGRNLLTQLGCTLN
>P84-48.7233.None
WQRPLVSIKIGGQIKEALLDTGADDTVLEDMDLPGRWKPKIIGGIGGFIKVRQYDQIPVEICGHKAIGTVVVGPTPVNIIGRNLLTQLGCTLN
>P84-68.7233.None
WQRPLVSIKIGGQIKEALLDTGADDTVLEDMDLPGRWKPKIIGGIGGFIKVRQYDQIPVEICGHKAIGTVVVGPTPVNIIGRNLLTQLGCTLN
>P84-84.7233.None
WQRPLVSIKIGGQIKEALLDTGADDTVLEDMDLPGRWKPKIIGGIGGFIKVRQYDQIPVEICGHKAIGTVVVGPTPVNIIGRNLLTQLGCTLN
>P84-96.7233.None
WQRPLVSIKIGGQIKEALLDTGADDTVLEDMDLPGRWKPKIIGGIGGFIKVRQYDQVPVEICGHKAIGTVVVGPTPVNIIGRNLLTQLGCTLN
>P86-2.7234.None
WQRPLVTVRIGGQLREALLDTGADDTVLEEMNLPGRWKPKMIGGIGGFIKVRQHDQVPVEICGHKAIGTVLVGPTPVNIIGRNLLTQIGCTLN
>P86-12.7234.None
WQRPLVTVKIGGQLKEALLDTGADDTVLEEMNLPGRWKPKMIGGIGGFIKVRQYDQVPIEICGHKAIGTVLIGPTPVNIIGRNLLTQLGCTLN
>P86-20.7234.None
WQRPLVTVKIGGQLKEALLDTGADDTVLEEMNLPGRWKPKMIGGIGGFIKVRQYDQVPIEICGHKAIGTVLIGPTPVNIIGRNLLTQLGCTLN
>P86-73.7234.None
WQRPLVTVKIGGQLKEALLDTGADDTVLEEMNLPGRWKPKMIGGIGGFIKVRQYDQVPIEICGHKAISTVLIGPTPVNIIGRNLLTQLGCTLN
>P87-28.7235.None
WQRPLVTIRIGGQLKEALLDTGADDTVLEEMNLPGKWKPKMIGGIGGFIKVRQYDQIQVEICGHKAIGTVLVGPTPANIIGRNLLTQIGCTLN
>P87-60.7235.None
WQRPFVTIRIGGQLKEALIDTGADDTVLEEMNLPGKWKPKIIGGIGGFIKVRQYDQIQVEICGHKAIGTVLVGPTPANIIGRNLLTQIGCTLN
>P87-72.7235.None
WQRPFVTIRIGGQLKEALLDTGADDTVLEEMNLPGKWKPKIIGGIGGFIKVRQYDQIQVEICGHKAIGTVLVGPTPANIIGRNLLTQIGCTLN
>P89-1.7237.None
WQRPLVTIKIGGQLKEALLDTGADDTVLEEMNLPGRWRPKMIGGIGGFIKVRQYDQIPIEICGHKAIGTVLVGPTPVNIIGRNLLTQIGCTLN
>P89-2.7237.None
WQRPLVTIKIGGQLKEALLDTGADDTVLEEMNLPGRWKPKMIGGIGGFIKVRQYDQIPIEICGHKAIGTVLVGPTPVNIIGRNLLTQIGCTLN
>P89-4.7237.None
WQRPLVTIKIGGQLKEALLDTGADDTVLEEMNLPGRWKPKMIGGIGGFIKVRQYDQIPIEICGHKAIGTVLVGPTPVNIIGRNLLTQIGCTLN
>P89-8.7237.None
WQRPLVTIKIGGQLKEALLDTGADDTVLEEMNLPGRWKPKMIGGIGGFIKVRQYDQIPIEICGHKAIGTVLVGPTPVNIIGRNLLTQIGCTLN
>P89-12.7237.None
WQRPLVTIKIGGQLKEALLDTGADDTVLEEMNLPGRWKPKMIGGIGGFIKVRQYDQIPIEICGHKAIGTVLVGPTPVNIIGRNLLTQIGCTLN
>P89-16.7237.None
WQRPLVTIKIGGQLKEALLDTGADDTVLEEMNLPGRWKPKMIGGIGGFIKVRQYDQIPIEICGHKAIGTVLVGPTPVNIIGRNLLTQIGCTLN
>P89-32.7237.None
WQRPLVTIKIGGQLKEALLDTGADDTVLEEMNLPGRWKPKMIGGIGGFIKVRQYDQIPIEICGHKAIGTVLVGPTPVNIIGRNLLTQLGCTLN
>P89-44.7237.None
WQRPLVTIKIGGQLKEALLDTGADDTVLEEMNLPGRWKPKMIGGIGGFIKVRQYDQIPIEICGHKAIGTVLVGPTPVNIIGRNLLTQLGCTLN
>P89-72.7237.None
WQRPLVTIKIGGQLKEALLDTGADDTVLEEMNLPGRWRPKMIGGIGGFIKVRQYDQIPIEICGHKTTGTVLVGPTPTNIIGRNLLTQLGCTLN
>P89-96.7237.None
WQRPFVTIKIGGQLKEALLDTGADDTVLEEMNLPGRWRPKMIGGIGGFIKVRQYDQIPIEICGHKITGTVLVGPTPTNIIGRNLMTQLGCTLN
>P91-33.7240.None
WQRPVVTIKVGGQLKEALLDTGADDTVLEDMDLPGRWKPKMIGGIGGFVKVRQYDQIPIETCGHKAIGTVLVGPTPANIIGRNLLTQLGCTLN
>P91-41.7240.None
WQRPVVTIKVGGQLKEALLDTGADDTVLEDIDLPGRWKPKMIGGIGGFVKVKQYDQIPIEICGHKAIGTVLVGPTPANIIGRNLLTQLGCTLN
>P91-61.7240.None
WQRPVVTIKVGGQLKEALLDTGADDTVLEDIDLPGRWKPKVIGGIGGFVKVRQYDQIPIEICGHKVIGTVLVGPTPANIIGRNLLTQLGCTLN
>P91-85.7240.None
WQRPVVTIKVGGQLKEALLDTGADDTVLEDIDLPGRWKPKLIGGIGGFVKVKQYDQIPIEICGHKVIGTVLVGPTPANIIGRNLMTQLGCTLN
>P91-98.7240.None
WQRPVVTIKVGGQLKEALLDTGADDTVLEDMDLPGRWKPKLIGGIGGFVKVRQYDQIPIEICGHKVIGTVLVGPTPANIIGRNLMTQLGCTLN
>P93-16.7242.None
WQRPLVTIKVEGQLKEALLDTGADDTVLEDMKLSGKWKPKMIGGIGGFIKVRQYDQVPIEICGHKAIGTVLVGPTPVNIIGRNLLTQIGCTLN
>P93-27.7242.None
WQRPLVTIKVEGQLKEALLDTGADDTVLEDIKLSGKWKPKMIGGIGGFIKVRQYDQVPIEICGHKAIGTVLVGPTPVNIIGRNLLTQLGCTLN
>P93-36.7242.None
WQRPLVTIKVEGQLREALLDTGADDTVLEDIKLSGKWKPKMIGGIGGFIKVRQYDQVPIEICGHKAIGTVLVGPTPVNIIGRNLLTQLGCTLN
>P93-40.7242.None
WQRPLVTIKVEGQLKEALLDTGADDTVLEDIKLSGKWKPKMIGGIGGFIKVRQYDQVPIEICGHKAIGTVLVGPTPVNIIGRNLLTQLGCTLN
>P93-51.7242.None
WQRPLVTIKVEGQLKEALLDTGADDTVLEDIKLSGKWKPKMIGGIGGFIKVRQYDQVPIEICGHKAIGTVLVGPTPVNIIGRNLLTQLGCTLN
>P93-63.7242.None
WQRPLVTIKVEGQLKEALLDTGADDTVLEDMKLSGKWKPKMIGGIGGFIKVRQYDQVPIEICGHKAIGTVLVGPTPVNIIGRNLLTQLGCTLN
>P94-27.7243.None
WQRPLVTIKIGGQLKEALLDTGADDTVLEDINLPGRWKPKMIGGIGGFIKVRQYDQVPIEICGHKAVGTVLVGPTPVNIIGRNLLTQLGCTLN
>P94-35.7243.None
WQRPLVTIKIGGQLKEALLDTGADDTVLEDINLPGRWKPKMIGGIGGFIKVRQYDQVPIEICGHKAVGTVLVGPTPANIIGRNLLTQLGCTLN
>P94-39.7243.None
WQRPLVTIKIGGQLKEALLDTGADDTVLEDINLPGRWKPKMIGGIGGFIKVRQYDQVPIEICGHKAVGTVLVGPTPANIIGRNLLTQLGCTLN
>P94-54.7243.None
WQRPLVTIKIGGQLKEALLDTGADDTVLEDINLPGRWKPKMIGGIGGFVKVRQYDQVPIEICGHKAVGTVLVGPTPANIIGRNLLTQLGCTLN
>P94-58.7243.None
WQRPLVTIKIGGQLKEALLDTGADDTVLEDINLPGRWKPKMIGGIGGFVKVRQYDQVPIEICGHKAVGTVLVGPTPANIIGRNLLTQLGCTLN
>P94-70.7243.None
WQRPLVTIKIGGQLKEALLDTGADDTVLEDINLPGRWKPKMIGGIGGFVKVRQYDQVPIEICGHKAVGTVLVGPTPANIIGRNLLTQLGCTLN
>P94-97.7243.None
WQRPIVTIKIGGQLKEALLDTGADDTVLEDINLPGRWKPKMIGGIGGFVKVRQYDQVPIEICGHKAVGTVLVGPTPANIIGRNLLTQLGCTLN
>P95-44.7244.None
WQRPLVKIKVGGQVMEALLDTGADDTVLEEMNLPGRWKPKMIGGIGGFIKVRQYDQIPIEICGQKAIGTVLVGPTPVNIIGRDLLTQIGCTLN
>P97-16.7245.None
WQRPLVTVKIGGQLKEALLDTGADDTVLEEMSLPGRWKPKMIGGIGGFIKVKQYDQIPIEICGHKAIGTVLVGPTPVNIIGRNLLTQIGCTLN
>P98-16.7246.None
WQRPLVTIKIGGQLKEALLDTGADDTVLEDINLPGKWKPKMIGGIGGFIKVSQYDQVHIEICGHKAIGTVLVGPTPVNIIGRNLLTQIGCTLN
>P98-24.7246.None
WQRPLVTIKIGGQLKEALLDTGADDTVLEDINLPGKWKPKMIGGIGGFIKVRQYDQVHIEICGHKAIGTVLVGPTPVNIIGRNLLTQIGCTLN
>P98-33.7246.None
WQRPLVTIKIGGQLKEALLDTGADDTVLEDINLPGKWKPKMIGGIGGFIKVRQYDQVHIEICGHKAIGTVLVGPTPVNIIGRNLLTQIGCTLN
>P98-41.7246.None
WQRPLVTIKIGGQLKEALLDTGADDTVLEDINLPGKWKPKMIGGIGGFIKVRQYDQIPIEICGHKAIGTVLVGPTPVNIIGRNLLTQIGCTLN
>P98-45.7246.None
WQRPLVTIKIGGQLKEALLGTGADDTVLEDINLPGKWKPKMIGGIGGFIKVRQYDQIPIEICGHKAIGTVLVGPTPVNIIGRNLLTQIGCTLN
>P99-1.7247.None
WQRPLVTIRIGGQLKEALLDTGADDTVLEEMNLPGRWKPKMIGGIGGFIKVRQYDQVHIEICGHQAIGTVLVGPTPVNIIGRNLLTQIGCTLN
>P99-6.7247.None
WQRPLVTIRIGGQLKEALLDTGADDTVLEEMNLPGRWKPKMIGGIGGFIKVRQYDQVHIEICGHQAIGTVLVGPTPVNIIGRNLLTQIGCTLN
>P99-16.7247.None
WQRPLVTIRIGGQLKEALLDTGADDTVLEEMNLPGRWKPKMIGGIGGFIKVRQYDQVHIEICGHQAIGTVLVGPTPVNIIGRNLLTQIGCTLN
>P99-20.7247.None
WQRPLVTIRIGGQLKEALLDTGADDTVLEEMNLPGRWKPKMIGGIGGFIKVRQYDQVHIEICGHQAIGTVLVGPTPVNIIGRNLLTQIGCTLN
>P100-56.7248.None
WQRPLVTIKIGGQLKEALLDTGADDTILEEMNLPGRWKPKLIGGIGGFIRVRQYDQIAIEICGHKVIGTVLVGPTPANIIGRNLLTQIGCTLN
>P101-72.7249.None
WQRPIVTIKIGGQLKEALIDTGADDTVLEEINLPGRWKPKIIGGIGGFIKVRQYDQVTIEICGHKAIGTVLVGPTPFNIIGRNLLTQLGCTLN
>P102-42.7250.None
WQRPIVTIKIGGQLKEALLDTGADDTVLEEMHLPGKWKPKLIGGIGGFIKVRQYDQITVEICGHKAIGTVLVGPTPVNIIGRNLLTQLGCTLN
>P110-59.7258.None
WQRPLVTIKIGGQLKEALLDTGADDTVLEDINLPGRWKPKMIGGIGGFIKVRQYDQILVEICGHKAIGTVLVGPTPVNIIGRNLLTQIGCTLN
>P111-71.7259.None
WQRPLVTIKVGGQIKEALIDTGADDTVLEDMDLPGRWKPKIIGGIGGFIKVRQYDQILVEICGHRAIGTVLVGPTPANIIGRNLLTQIGCTLN
>P119-68.7267.None
WQRPLVTIKIGGQQKEALLDTGADDTVLEEMNLPGRWKPKLIGGIGGFIKVRQYDQILIEICGHKAIGTVLVGPTPVNIIGRNLLTQIGCTLN
>P121-36.7269.None
WQRPLVTIKIGGQLKEALLDTGADDTVLEEMNLPGRWKPKMIGGIGGFIKVRQYDQIPIEICGHKAIGTVLIGPTPVNIIGRNLLTQLGCTLN
>P121-46.7269.None
WQRPLVTIKIGGQLKEALLDTGADDTVLEEMNLPGRWKPKMIGGIGGFIKVRQYDQIPIEICGHKAIGTVLIGPTPVNIIGRNLMTQLGCTLN
>P126-23.7274.None
WQRPLVTVKIGGQLKEALLDTGADDTVLEEMNLPGRWKPKMIGGIGGFIKVRQYDQIPIEICGHKAIGTVLVGPTPVNIIGRNLLTQIGCTLN
>P126-34.7274.None
WQRPLVTVKIGGQLKEALLDTGADDTVLEEMNLPGRWKPKMIGGIGGFIKVRQYDQIPIEICGHKAIGTVLVGPTPVNIIGRNLLTQIGCTLN
>P126-59.7274.None
WQRPLVTVKIGGQLKEALLDTGADDTVLEEMNLPGRWKPKMIGGIGGFIKVRQYDQIPIEICGHKTIGTVLVGPTPVNIIGRNLLTQIGCTLN
>P132-49.7280.None
WQRPIVIVKIEGQLKEALLDTGADDTILEEINLPGRWKPKMIGGIGGFIKVRQYDQVAIEICGHKVIGTVLVGPTPVNIIGRNLLTQIGCTLN
>P132-71.7280.None
WQRPIVIVKIEGQLREALLDTGADDTILEEINLPGRWKPKLIGGIGGFIKVRQYDQVAIEICGHKVIGTVLVGPTPANIIGRNLLTQIGCTLN
>P134-65.7282.None
WQRPLVTIKIGGQLKEALLDTGADDTVIEEMNLQGRWKPKIIGGIGGFIKVRQYDQIPIEICGYKTIGTVLVGPTPVNIIGRDLLTQIGCTLN
>P138-79.7286.None
WQRPLVTVKIGGQLKEALLDTGADDTVLEEMNLPGRWKPKMIGGIGGFIKVRQYDQIPIEICGHKTIGTVLVGPTPVNIIGRDLMTQIGCTLN
>P140-64.7288.None
WQRPLVTVKVGGQLKEALLDTGADDTVLEEMNLPGKWKPKMIGGIGGFIKVRQYDQILVEICGHRAIGTVLVGPTPFNIIGRNLLTQIGCTLN
>P142-62.7290.None
WQRPLVTVKIGGQLKEALLDTGADDTVLEDMNLPGKWKPKMIGGIGGFIKVRQYDQVPIEICGHKTIGTVLIGPTPVNIIGRNLLTQIGCTLN
>P145-43.7293.None
WQRPRVTIRIGGQLKEALLDTGADDTVLEEMNLPGKWKPKLIGGIGGFIKVRQYDQIPVEICGHRAIGTVLIGPTPVNIIGRNLLTQIGCTLN
>P145-55.7293.None
WQRPRVTIRIGGQLKEALLDTGADDTVLEEMNLPGKWKPKLIGGIGGFIKVRQYDQIPVEICGHRAIGTVLIGPTPVNIIGRNLLTQIGCTLN
>P145-67.7293.None
WQRPLVTIRIGGQLKEALLDTGADDTVLEEMNLPGKWKPKIIGGIGGFIKVRQYDQIPVEICGHRAIGTVLIGPTPVNIIGRNLLTQIGCTLN
>P153-66.7301.None
WQRPLVPIRVGGQLKEALLDTGADDTVLEEMNLPGKWKPKMIGGIGGFIKVRQYEEVPIEISGHKAVGTVLVGPTPTNIIGRNLLTQLGCTLN
>P167-17.7315.None
WQRPLVTIKIGGQLKEALLDTGADDTVLEDINLPGRWKPKMIGGIGGFIKVKQYDQIPIEICGHKAIGTVLIGPTPVNIIGRNLLTQLGCTLN
>P167-41.7315.None
WQRPLVTIKIGGQLKEALLDTGADDTVLEDINLPGRWKPKMIGGIGGFIKVKQYDQIPIEICGHKAIGTVLIGPTPVNIIGRNLLTQLGCTLN
>P167-50.7315.None
WQRPLVTIKIGGQLKEALLDTGADDTVLEDINLPGRWKPKIIGGIGGLIKVKQYDQIPIEICGHKAIGTVLIGPTPVNIIGRNLLTQLGFTLN
>P20-24.8202.None
WQRPRVTIKIGGQLKEALLDTGADDTVLEEMNLPGRWKPKLIGGIGGFIKVKQYDQIPIEICGHKAIGTVLIGPTPTNIIGRNLLTQLGCTLN
>P20-27.8202.None
WQRPRVTIKIGGQLKEALLDTGADDTVLEEMNLPGRWKPKLIGGIGGFIKVKQYDQIPIEICGHKVIGTVLIGPTPTNIIGRNLLTQLGCTLN
>P20-58.8202.None
WQRPRVTIKIGGQLKEALLDTGADDTVLEEMNLPGRWKPKLIGGIGGFIKVKQYDQIPIEICGHKVIGTVLIGPTPTNIIGRNLLTQLGCTLN
>P20-70.8202.None
WQRPRVTIKIGGQLKEALLDTGADDTVLEEMNLPGRWKPKLIGGIGGFIKVKQYDQIPIEICGHKVIGTVLIGPTPTNIIGRNLLTQLGCTLN
>P68-2.8207.None
WQRPLVTIKIGGQLKEALLDTGADDTVLEEMHLPGRWKPKMIGGIGGFIKVRQYDQVPIEICGHKAIGTVLIGPTPVNIIGRNLLTQLGCTLN
>P85-16.8210.None
WQRPLVTIKIGGQLKEALLDTGADDTVLEEMNLPGKWKPKMIGGIGGFIKVRQYEQILVEICGHKAIGTVLVGPTPVNIIGRNLLTQIGCTLN
>CB-126.7502.AF251998
WQRPLVVIKIGGQLKEALLDTGADDTVLEEINLPGRWKPKMIGGIGGFIKVRQYDQVPIEICGKKAIGTVLVGPTPVNIIGRNLLTQIGCTLN
>CB-127.7503.AF251954
WQRPLVTIKIGGQLREALLDTGADDTVLEDISLPGKWKPKMIGGIGGLIKVRQYDQIPIEICGKKVIGTVLVGPTPANIIGRNLMTQIGCTLN
>CB-128.7504.AF251999
WQRPLVTVKIGGQLKEALLDTGADDTVFEEMDLPGRWKPKMIGGIGGFVKVRQYDQIPIEIYGKKVIGPVLIGPTPSNIIGRNLLTQIGCTLN
>CB-129.7505.AF252000
WQRPVVPIRIGGQLKEALLDTGADDTVLEEMDLPGRWKPKIIGGIGGFVKVRQYDQIPIEICGHKTIGTVLVGPTPANIIGRNLMTQLGFTLN
>CB-131.7506.AF252001
WQRPIVTIKIGGQLKEAILDTGADDTVLEDINLPGRWKPKLIGGIGGFVKVREYDQIPIEICGHKVIGTVLVGPTPANVIGRNLMTQLGCTLN
>CB-136.7510.AF252005
WQRPLVTIKIGGQLKEALLDTGADDTVLEEMDLPGRWKPKMIGGIGGFIKVRQYDQITLEICGHKAVGTVLIGPTPANIIGRNLLTQIGCTLN
>CB-152.7521.AF251969
WQRPIVTIKIGGQLKEALLDTGADDTILEEMSLPGKWKPKIVGGIGGFIRVRQYDEIPIEICGHKTTGTVLIGPTPANIIGRNLMTQIGCTLN
>CB-154.7523.AF252017
WQRPIVRIKIGGQIKEALLDTGADDTVLEEMNLPGRWKPKMIGGIGGLVKVRQYDQIPVEICGQKVIGTVLIGPTPANIIGRNLMTQIGCTLN
>CB-162.7530.AF251979
WQRPLVSIKIGGQVKEALLDTGADDTILEEMNLPGRWKPKIIGGIGGFIKVRQYDQVSIEICGHKVMGTVLVGPTPANIIGRNLLTQIGCTLN
>CB-170.7537.AF251983
WQRPLVTVKIGGQLKEALLDTGADDTVFEEMNLPGRWKPKMIGGIGGFVKVRQYEQIEVEFCGHKAIGTVLIGPTPSNIIGRNLMTQIGCTLN
>CB-176.7542.AF251985
WQRPIVTIKIGGQIKEALLDTGADDTVLEEMNLPGRWKPKIIGGIGGFIKVRQYDQIPIEIYGKKVLSTVLVGPTPVNVIGRNLMTQIGCTLN
>CB-182.7545.AF252035
WQRPIVTVKIGGQLKEALLDTGADDTVLEEMNLPGKWKPKMIGGIGGFIKVRQYDQVHIEICGHKTVGTVLVGPTPVNIIGRNLLTQIGCTLN
>CB-183.7546.AF252036
WQRPLVKIKIGGQTKEALLDTGADDTILEEINLPGRWTPKIIGGIGGFIKVRQYDQIPIEICGHKTIGTVLVGPTPANIIGRNVLTQIGCTLN
>CB-185.7548.AF251951
WQRPIVTIKVGGQLKEALIDTGADDTVLEEMNLPGRWKPKLIGGIGGFIKVRQYDEIAVEICGHKAVGSVLVGPTPANIIGRNLLTQIGCTLN
>CB-186.7549.AF251987
WQRPIVTIKIGGQLKEALLDTGADDTVLEEMNLPGRWKPKIIGGIGGFIKVRQYDQVPLEICGHKAISTVLIGPTPVNIIGRNLMTQLGCTLN
>CB-189.7551.AF251952
WQRPIVTIKIGGQLKEALIDTGADDTVLEEMNLPGRWKPKMIGGIGGFVKVRQYDQIPIEICGHKVIGTVLVGPTPANIIGRNLLTQIGCTLN
>CB-195.7556.AF252048
WQRPIVTIKIGGQLKEALLDTGADDTVLEDMDLPGRWKPKMIGGIGGFVKVRQYEEIPIEICGHKAIGTVLVGPTPVNIIGRNLLTQIGCTLN
>CB-200.7560.AF252054
WQRPIVPIRIGGQLKEALLDTGADDTVFEEMNLPGRWKPKMIGGIGGFVKVRQYDQIPIEICGKKVIGTVLIGPTPSNIIGRNLLTQIGCTLN
>CB-201.7561.AF252041
WQRPLVTIKIGDQLKEALLDTGADDTVLEEMNLPGKWKPKMIGGIGGFIKVREYDQVPIEICGHKTIGTVLVGPTPVNIIGRNLMTQLGCTLN
>CB-210.7567.AF252060
WQRPLVTIKIGGQLKEALLDTGADDTVLEEINLPGRWKPKIIGGIGGFVKVRQYDHITIEICGKKATGTVLVGPTPANIIGRNLLTQIGCTLN
>CB-212.7569.AF252065
WQRPIVTIKVGDQLTEALLDTGADDTVLEEINLPGRWKPKMIGGIGGFIKVRQYDQVPIEICGHKVISTVLVGPTPVNVIGRNLMTQIGCTLN
>CB-213.7570.AF252067
WQRPLVTIKIGGQLKEALIDTGADDTVLEEMYLPGKWKPKLIGGIGGFIKVRQYDQIPIEIYGKKAIGTVLVGPTPANIIGRNLLTQIGCTLN
>CB-214.7571.AF252068
WQRPLVTIKIGGQLKEALLDTGADDTVLEDMELPGRWKPKMIGGIGGFIKVRQYEEIPVEICGHKAIGTVLVGPTPVNIIGRNLMTQIGCTLN
>CB-218.7574.AF252072
WQRPLVTIKIGGQTIEALLDTGADDTVLEDMNLPGRWKPKIIGGIGGFIKVRQYDQIPIEICGHKVISTVLVGPTPVNVIGRNLMTQLGCTLN
>CB-219.7575.AF252073
WQRPLVTIKIGGQLKEALLDTGADDTVVEEMNLPGRWKPKMIGGIGGFIKVRQYDQIPIEICGYKAIGSVLVGPTPVNIIGRNLLTQIGCTLN
>CB-223.7578.AF252078
WQRPIVTIKIGGQLKEALLDTGADDTVLEEMHLPGKWKPKIIMGIGGFIKVKQYDQISIEICGKKTIGTVLVGPTPANIIGRNLMTQLGCTLN
>CB-224.7579.AF252079
WQRPIVTIKIGGQLKEALLDTGADDTVLEEMNLPGRWKPKMIGGIGGFVKVRQYDQIPIEICGHKVIGTVLIGPTPANIIGRNLMTQIGCTLN
>CB-226.7580.AF252081
WQRPLVTIKVGGQLREALLDTGADDTVLEEIDLPGRWKPKIIGGIGGFVKVRQYDQIPIEICGKKVISTVLVGPTPANIIGRNLMTQLGCTLN
>CB-228.7582.AF252085
WQRPIVTIKVGGQLREALLDTGADDTVLEEISLPGKWKPKMIGGIGGFAKVRQYDQIPIEICGHKAIGTVLVGPTPANIIGRNLLTQIGCTLN
>CB-254.7602.AF252062
WQRPIVTIKIGGQLKEALLDTGADNTVLEEMNLPGRWKPKMIGGIGGFIKVRQYDQILIEICGHKAIGTVLVGPTPVNIIGRNLLTQLGCTLN
>CB-263.7609.AF252024
WQRPLVTIKIGGQLREALLDTGADDTVLEDINLPGRWKPKMIGGIGGFIKVRQYDQVPIEICGNKAMGTVLVGPTPVNIIGRNLLTQIGCTLN
>CB-269.7614.AF251942
WQRPLVTIKIGGQLKEALLDTGADDTVLEEMNLPGRWKPKMIGGIGGFIKVRQYDQILVEICGHKAIGTVLVGPTPVNIIGRNLLTQIGCTLN
>CB-271.7616.AF252037
WQRPIVTVKIGGQLREALLNTGADDTVLEEIDLPGRWKPKMIGGIGGFVKVRQYDQVPIEICGHKVISTVLVGPTPANIIGRNLMTQIGCTLN
>CB-282.7622.AF252034
WQRPLVAIKIGGQLKEALLDTGADDTVLEEMSLPGKWKPKMIGGIGGFIKVRQYDQIPIEIYGKKAIGTVLVGPTPVNIIGRNLLTQIGCTLN
>CB-283.7623.AF252049
WQRPLVTVKVGGQLKEALLDTGADDTVLEEMNLPGKWKPKMIGGIGGFIKVRQYDQVLVEICGHKAIGTVLIGPTPVNIIGRNLLTQIGCTLN
>CB-284.7624.AF251967
WQRPLVTIRIGGQLKEALLDTGADDTVLEEMSLPGKWKPKMIGGIGGFIKVRQYDQISVEICGKKAIGTVLVGPTPVNIIGRNLLTQIGCTLN
>CB-285.7625.AF252009
WQRPIVTIKVGGQLKEALLDTGADDTVLEDVELPGRWKPKMIGGIGGFIKVRQYEQVPIEICGHKVMSTVLIGPTPVNVVGRNLMTQIGCTLN
>CB-291.7626.AF252089
WQRPLVSIKVGGQLKEALLDTGADDTVLEEINLPGRWKPKMIGGIGGFIKVRQYDQVPIEICGHKVMSTVLVGPTPVNVIGRNLMTQIGCTLN
>CB-295.7629.AF252011
WQRPIVTIKIGGQLKEALLDTGADDTVLEEMNLPGRWKPKLIGGIGGLIKVRQYDQVPIEFCGNKVIGTVLIGPTPVNIIGRNLMTQIGCTLN
>CB-303.7635.AF251966
WQRPLVTIKIGGQLKEALLDTGADDTVLEEMTLPGRWKPKMIGGIGGFIKVRQYDQILVEICGHKAIGTVLVGPTPVNIIGRNLMTQIGCTLN
>LBJ15D_0.7674.AJ404413
WQRPLVTIKIGGQLKEALLDTGADDTVLEEMNLPGKWKPKLIGGIGGFIKVRQYDQIPIEICGHKAIGTVLVGPTPVNIIGRNLLTQLGCTLN
>LBJ16D_4.7675.AJ404426
WQRPIVTIKIGGQLKEALLDTGADDTVLEEMHLPGRWKPKMIGGIGGFIKVRQYDQILVEICGHKAIGTVLVGPTPVNIIGRNLLTQLGCTLN
>SD-15_1.4524.AF294555
WQRPVVTIKIGGQLKEALLDTGADDTVLEEMNLPGRWKPKIIGGIGGFIKVRQYDQVPVEICGHKAIGTVVIGPTPVNIIGRNLLTQLGCTLN
>SD-15_4.4524.AF294557
WQRPVVTIKIGGQLKEALLDTGADDTVLEEMNLPGRWKPKIIGGIGGFIKVRQYDQVPVEICGHKAIGTVVIGPTPVNIIGRNLLTQLGCTLN
>SD-21_16.4588.AF294547
WQRPLVTIKIGGQLKEALLDTGADDTVLEEMNLPGKWKPKMIGGIGGFIKVRQYDQIQVEICGHKAIGTVLVGPTPANIIGRNLLTQIGCTLN
>SD-21_24.4588.AF294549
WQRPIVTIRIGGQLKEALLDTGADDTVLEEMDLPGKWKPKMIVGIGGFIKVRQYDQIQVEICGHKAIGTVLVGPTPANIIGRNLLTQIGCTLN
>SD-20_24.4589.AF294543
WQRPLVTIKIGGHIKEALLDTGADDTVLEEMNLPGRWKPKLIGGIGGFIKVRQYDQIPIEICGHKAIGTVLVGPTPVNIIGRNLMTRLGFTLN
>SD-20_28.4589.AF294544
WQRPLVTIKIGGHIKEALLDTGADDTVLEEMNLPGRWKPKLIGGIGGFIKVRQYDQIPIEICGHKAIGTVLVGPTPVNIIGRNLMTRLGFTLN
>SD-20_36.4589.AF294545
WQRPLVTIKIGGHIKEALLDTGADDTVLEEMNLPGRWKPKLIGGIGGFIKVRQYDQIPIEICGHKAIGTVLVGPTPVNIIGRNLMTRLGFTLN
>SD-19_4.4590.AF294538
WQRPIVTIKVGGQLKEALIDTGADDTVLEDMNLPGRWKPKLIGGIGGFVKVREYDQIPIEICGHKVIGTVLVGPTPANIIGRNLLTKIGCTLN
>SD-18_8.4591.AF294562
WQRPLVPIRIGGQLKEALIDTGADDTVLEEMNLPGRWKPKIIGGIGGFVKVRQYDQIAVEICGHKAIGTVLVGPTPANIIGRNLLTQIGCTLN
>SD-18_12.4591.AF294563
WQRPLVPIRIGGQLKEALIDTGADDTVLEEMNLPGRWKPKIIGGIGGFVKVRQYDQIAVEICGHKAIGTVLVGPTPANIIGRNLLTQIGCTLN
>SD-18_16.4591.AF294564
WQRPLVPIRIGGQLKEALIDTGADDTVLEEMNLPGRWKPKIIGGIGGFVKVRQYDQIAVEICGHKAIGTVLVGPTPANIIGRNLLTQIGCTLN
>SD-17_2.4592.AF294560
WQRPLVTIKVGGQLKEALLDTGADDTVLEEMCLPGRWKPKMIGGIGGFVKVRQYDQVPIEICGHKAIGTVLVGPTPANIIGRNLLTQLGCTLN
>SD-17_8.4592.AF294561
WQRPLVTIKVGGQLKEALLDTGADDTVLEEMCLPGRWKPKMIGGIGGFVKVRQYDQVPIEICGHKAIGTVLVGPTPANIIGRNLLTQLGCTLN
>SD-16_4.4593.AF294559
WQRPIITVKIEGQLKEALLDTGADDTVLEDMSLPGRWKPKMIGGIGGFIKVRQYDQITVEIYGHKAIGTVLIGPTPFNIIGRNLLTQIGCTLN
>SD-14_8.4594.AF294535
WQRPIVTIKIGGQLKEALLDTGADDTVLEEMSLPGKWKPKIIGGIGGFIKVRQYEQIPVEICGHKAISTVLIGPTPVNIIGRNLMTQLGCTLN
>SD-12_36.4596.AF294532
WQRPIVTIKIGGQLKEALIDTGADDTVLEEMNLPGRWTPKIIGGIGGFVRVRQYDQIPVEICGHKAIGTVLVGPTPANIIGRNLLTQIGCTLN
>SD-12_48.4596.AF294533
WQRPIVTIKIGGQLKEALIDTGADDTVLEEMNLPGRWTPKIIGGIGGFVRVRQYDQIPVEICGHKAIGTVLVGPTPANIIGRNLLTQIGCTLN
>SD-7_36.4598.AF294527
WQRPIVTIKIGGQLKEALLDTGADDTVLEEMNLPGRWKPKMIVGIGGFVKVRQYDQIPIEICGHKVRGTVLIGPTPANIIGRNLMTQLGCTLN
>SD-6_5.4599.AF294522
WQRPIVTIKIGGQLKEALLDTGADDTVLEDMDLPGRWKPKIIGGIGGFIKVRQYDQVPIEICGHKVEGTVVVGPTPVNIIGRNLMTQLGCTLN
>SD-5_44.4600.AF294551
WQRPLVTIKIGGQLKEALLDTGADDTVLEEMNLPGRWKPKMIGGIGGFIKVRQYDQIPIEICGHKAIGTVLVGPTPVNIIGRNLLTQIGCTLN
>SD-1_0.4602.AF294515
WQRPIVTVKIGGQLIEALLDTGADDTVLEDINLPGRWKPKMIGGIGGFVKVRQYDQIPIEFCGHKVIGTVLVGPTPTNIIGRNLLTQIGCTLN
>SD-1_4.4602.AF294516
WQRPIVTVKIGGQLIEALLDTGADDTVLEDINLPGRWKPKMIGGIGGFVKVRQYDQIPIEFCGHKVIGTVLVGPTPTNIIGRNLLTQIGCTLN
>SD-1_11.4602.AF294518
WQRPIVTVKIGGQLIEALLDTGADDTVLEDIDLPGRWKPKMIGGIGGFVKVREYDQIPIEFCGHKVIGTVLVGPTPTNIIGRNLLTQIGCTLN
>MNR1.8099.AJ405947
WQRPIVTVKIGGQLKEALLDTGADDTVIEDIDLPGRWKPKMIGGIGGFIKVRQYDQIPIEICGHKVLSTVLIGPTPVNVIGRNLMTQIGCTLN
>MNR2.8100.AJ405948
WQRPIVTIKIGGQLREALLDTGADDTVLEDINLPGKWKPKMIVGIGGFTKVRQYDQIPIEICGHKVIGTVLVGPTPANIIGRNLLTQIGCTLN
>MNR657.8101.AJ405960
WQRPIVTIKIGGQLKEALLDTGADDTVLEEMNLPGRWKPKIIGGIGGFIKVRQYDQIPIEICGHKAITTVLIGPTPVNIIGRNLMTQIGCTLN
>MNR3994.8102.AJ405949
WQRPIVTIKVAGQLREALLDTGADDTVLEDIDLPGRWKPKMIGGIGGFVKVKQYDQIPIEICGHKTIGTVLVGPTPVNVIGRNLMTRLGCTLN
>MNR4062.8103.AJ405950
WQRPRVTIKIGGHLKEALLDTGADDTVLEEMSLPGRWKPKIIGGIGGFIKVRQYDQVPVEVCGHKAVCTVLIGPTPVNVIGRNLMTQLGFTLN
>MNR4178.8104.AJ405951
WQRPFVTIKIGGQLKEALLDTGADDTVLEDMDLPGRWKPKIIGGIGGFIKVRQYDQIPIEICGHKTIGTVLVGPTPVNIIGRNLMTQIGCTLN
>MNR4292.8105.AJ405952
WQRPIVTIKVGGQLKEALLDTGADDTVLEEMNLPGKWKPKMIGGIGGFVKVRQYEQVPIEICGHKVISTVLIGPTPANIIGRNVMTQLGCTLN
>MNR4336.8106.AJ405953
WQRPIVTIKIGGQLKEALLDTGADDTVLEEMNLPGRWKPKIIVGIGGFTKVRQYDQIPLEICGHKVIGSVLIGPTPANIIGRNLLTQLGCTLN
>MNR4403.8107.AJ405954
WQRPVVTVKVGGQLMEALLDTGADDTVLEDINLPGKWKPRMIGGIGGFVKVRQYDQVPVEICGHKAISTVLVGPTPVNIIGRNLMTQIGCTLN
>MNR4415.8108.AJ405955
WQRPIVTIKIGGQLKEALLDTGADDTVLEDIDLPGKWKPKIIGGIGGFIKVKQYDQVPVEICGHKVIGTVLVGPTPVDVIGRNLMTQLGCTLN
>MNR4555.8109.AJ405956
WQRPLVTIKIGGQLIEALLDTGADDTVLEGINLPGRWKPKMIGGIGGFIKVRQYDQVPIEICGHKTISTVLVGPTPVNIIGRNLMTQIGCTLN
>MNR4575.8110.AJ405957
WQRPIVTIKIGGQLKEALLDTGADDTVLEDINLPGRWKPKMIGGIGGFIKVRQYDQIPIEICGRKAIGTILVGPTPVNVIGRNLMTQIGCTLN
>MNR4710.8112.AJ405959
WQRPIVSIKIGGQLKEALLDTGADDTVFQDLNLPGRWKPKIIGGIGGFVKVREYDQVPIEICGHKAISTVLVGPTPVNVIGRNLMTQIGCTLN
>MNR724HUG.8113.AJ405963
WQRPIVTVKIGGQLKEALLDTGADDTVLEEMNLPGRWKPKIIGGIGGLIKVRQYDQIPIEICGHKVISTVLIGPTPVNIIGRNLMTQIGCTLN
>MNRMP1305.8114.AJ405966
WQRPLVTIKIGGQIKEALLDTGADDTVLEEMELPGRWKPKMIGGIGGFIKVRQYDQIPIEIYGNKVIGTVLIGPTPVNVIGRNLMTKMGCTLN
>MNR714mal.8115.AJ405961
WQRPIVTIKIGGQLKEALLDTGADDTVLEEMNLPGKWKPKMIVGIGGFVKVRQYDQITIEICGYKVTGAVLIGPTPANIIGRNLLTQLGCTLN
>MNR718ryn.8117.AJ405962
WQRPIVTIKVGGQLTEALLDTGADDTVLEEMNLPGRWKPKIIGGIGGFIKVRQYDQVPIEICGHKVISTVLIGPTPVNVIGRNLMTQLGCTLN
>MNRBRI.8118.AJ405964
WQRPIVSIRIGGQTKEALLDTGADDTVLEEMNLPGRWKPKMIGGIGGFVKVKQYDQVPIEICGHKVIGTVLVGPTPANIIGRNLMTQLGCTLN
>MNRURE.8119.AJ405968
WQRPVVTIKIGGQLKEALLDTGADDTVLEEMNLPGRWKPKLIGGIGGFVKVRQYDQVPIEICGHKVIGTVLVGPTPANIIGRNLMTQIGCTLN
>MNRSEN.8120.AJ405967
WQRPIVTIKIGGQLKEALLDTGADDTVLEEMNLPGRWKPKIIGGIGGFIRVRQYDEVPIEIFGHKVISTVLVGPTPANVIGRNLMTQIGCTLN
>NP-D16.8192.None
WQRPIVTIKIGGQLKEALLDTGADDTVLEEMNLPGRWKPKMIGGIGGFIKVRQYDQITIEICGHKAIGTVLIGPTPFNIIGRNLLTQIGCTLN
>NP-J1.8197.None
WQRPIVTIKIGGQLIEALLDTGADDTVLEEINLPGRWKPKMIGGIGGFVKVRQYDQIPIEICGHKVIGTVLVGPTPTNIIGRNLLTQIGCTLN
>NP-A7.8198.None
WQRPIVTIKIGGQLKEALIDTGADDTVLEEMNLPGRWKPKLIGGIGGFVKVRQYDQIPIEICGHKVIGTVLVGPTPANIIGRNLMTQIGCTLN
>NP-B14.8200.None
WQRPIVTIKIGGQLKEALLDTGADDTVLEEMNLPGRWKPKIIGGIGGFIKVRQYDQILIEICGHKAITTVLIGPTPVNIIGRNLMTQIGCTLN
>NP-C19.8201.None
WQRPIVTIKIGGQLKEALIDTGADDTVLEEMNLPGRWKPKLIGGIGGFVKVRQYDQIPIEICGHKVIGTVLVGPTPANIIGRNLLTQIGCTLN
>SB-PtA-BL.8284.None
WQRPFVTIKIGGQLKEALLDTGADDTILEDINLPGRWKPKLIGGIGGFIKVRQYDQILIEICGHKVIGTVLVGPTPANIIGRNLLTQIGCTLN
>SB-PtA-w20.8284.None
WQRPFVTIKIGGQLKEALIDTGADDTVLEDINLPGRWKPKLIGGIGGFVKVRQYDQIPVEICGHKAIGTVLVGPTPANIIGRNLLTQIGCTLN
>SB-PtB-w36.8285.None
WQRPFVTIKIGGQLKEALLDTGADDTVLEDMDLPGRWKPKMIGGIGGFIKVRQYDQIPIEICGHKVIGPVLVGPTPVNVIGRNLMTQLGCTLN
>SB-PtB-w48.8285.None
WQRPFVTIKIGGQLKEALLDTGADDTVLEDMELPGRWKPKIIGGIGGFIKVRQYDQIPIEICGHRVIGPVLVGPTPVNVIGRNLMTQLGCTLN
>SB-PtC-BL.8286.None
WQRPMVTVKIGGHLKEALLDTGADDTVLEEMDLPGRWKPKIIGGIGGFIRVRQYDHIPIEICGHKTTGTVLIGPTPVNIIGRSLMTQLGCTLN
>SB-PtC-w48.8286.None
WQRPIVTVKIAGHLKEALLDTGADDTVFEEMDLPGRWKPKIIGGIGGFVKVRQYDHIPIEICGHKLTGTVVIGPTPVNIIGRGLMTQLGCTLN
>SB-PtC-w71.8286.None
WQRPIVTVKIAGHLKEALLDTGADDTVLEEMDLPGRWKPKIIGGIGGFVKVRQYDHVPIEICGHKLTGTVVIGPTPANIIGRGLMTQLGCTLN
>SB-PtD-BL.8287.None
WQRPIVTIKIGGQLKEALLDTGADDTVLEDMNLPGRWKPKMIGGIGGFVKVRQYDQIAIEICGHKVIGTVLVGPTPANIVGRNLLTQLGCTLN
>SB-PtD-w79.8287.None
WQRPIVTIKIGGQLKEALLDTGADDTVLEEMNLPGRWKPKIIGGIGGFVKVRQYDQILIEICGHKVIGTVLVGPTPANIIGRNLLTQIGCTLN
>SB-PtE-BL.8288.None
WQRPIVTIKVEGQLREALLDTGADDTVLEDINLPGKWKPKMIGGIGGFVKVKQYDNVHMEICGHRAIGTVLVGPTPVNIIGRNMMTKIGCTLN
>SB-PtE-w16.8288.None
WQRPIVTIKVEGQLREALLDTGADDTVLEDINLPGKWKPKMIGGIGGFVKVKQYDDILIEICGHKVRGTVLVGPTPANIIGRNIMTKIGCTLN
>SW31914.8261.None
WQRPLVTIKIGGQVKEALLDTGADDTVIEEMQLSGKWKPKMIGGIGGFMKVRQYDQIPIEICGHKAIGTVLVGPTPINIIGRNLLTQLGCTLN
>SW32252.8262.None
WQRPLVTIKIGGQLKEALLDTGADDTVLEDMELPGRWKPKMIGGVGGFIKVRQYDQIPIEIWGHKVIGTVLIGPTPVNIIGRNLLTQLGCTLN
>SW32315.8263.None
WQRPIVTVKIGGQLKEALLDTGADDTILEEMNLPGRWKPKIVGGIGGFIKVRQYDQIVMEICGHKAIGTVLVGPTPINIIGRNLLTQLGCTLN
>SW32373.8264.None
WQRPLVTIKIGGQLKEALLDTGADDTVLEEMNLPGRWKPKLIGGIGGFIKVRQYDQIAIEICGHKAIGTVLVGPTPVNVIGRNLLTQIGCTLN
>SW32388.8266.None
WQRPLVTIKIGGQLKEALLDTGADDTVLEEMTLPGRWKPKMIGGVGGFIKVRQYDQIAVEICGHKAIGTVLIGPTPINIIGRNLLTQLGCTLN
>SW32390.8267.None
WQRPLVPVRIGGQLKEALLDTGADDTVLEDMELPGRWKPKMIGGIGGFIRVRQYDQIPIEICGHKAIGTVLVGPTPVNVIGRNLLTQIGCTLN
>SW32393.8268.None
WQRPLVTIKIGGQLKEALLDTGADDTVLEEMNLPGRWKPKLIGGVGGFIKVRQYDQIPIEICGHKAIGTVLIGPTPVNIIGRNLLTQLGCTLN
>SW32492.8269.None
WQRPLVTIKIGGQLKEALLDTGADDTVLEDMNLPGRWKPKMIGGIGGFMKVRQYDQIPIEICGQRAIGTVLVGPTPVNIIGRNLLTQIGCTLN
>SW32495.8271.None
WQRPLVTIKIGGQLKEALLDTGADDTILEEMNLPGRWKPKMVGGIGGFIKVRQYDQIAIEICGHKAIGTVLVGPTPVNIIERNLLTQIGCTLN
>SW32528.8275.None
WQRPFVTIKIGGQLKEALLDTGADDTVLEEINLPGRWKPKMIGGVGGFIKVRQYDQILIEICGHKVIGTVLVGPTPVNIIGRNLLTQIGCTLN
>SW32533.8277.None
WQRPLVTIKVGGQLKEALLDTGADDTVLEEINLPGRWKPKIIGGVGGFIKVRQYDQVSIDICGHKAIGTVLVGPTPINIIGRNLLTQIGCTLN
>SW31889.8279.None
WQRPLVSIRIGGQLKEALLDTGADDTILEEMNLPGRWKPKMVGGIGGFIKVRQYDQIPIEICGHKAIGTVLVGPTPVNIIGRNLLTQIGCTLN
>SW31896.8280.None
WQRPIVAVKIEGQLKEALLDTGADDTILEEMNLSGRWKPKMVGGIGGFIKVKQYDQILVEICGHKTVGTVLVGPTPVNIIGRNLLTQLGCTLN
>SW31906.8281.None
WQRPLVTIRVGGQLKEALLDTGADDTILEDMNLPGKWKPKMVGGIGGFIKVRQYDQIPIEICGHKAIGTVLVGPTPVNIIGRNLLTQLGCTLN
>SW32237.8283.None
WQRPVVSIKIGGQLREALLDTGADDTVLEEINLPGKWKPKMIGGIGGFLKVRQYDQVPIEICGHKAIGTVLVGPTPINIIGRNLLTQLGCTLN
>CA1122.597.AY030411
WQRPIVTIKIGGQLKEALLDTGADDTVLEEINIPGKWKPKMIGGIGGFIKVRQYDQVPIEICGHKAIGTVLVGPTPVNIIGRNLLTQLGCTLN
>CA1126.599.AY030413
WQRPIVTIRIGGQLKEALLDTGADDTVLEEMNLPGKWKPKMIGGIGGFVKVRQYEQIPVEICGHKVIGTVLVGPTPANIIGRNLMTQLGCTLN
>CA1188.624.AY030418
WQRPLVTVKIGGQLKEALLDTGADNTVLEDINLPGRWKPKMIGGIGGFIKVRQYDQIPIEICGHKAIGTVLVGPTPVNIIGRNLLTQIGCTLN
>CA1206.633.AY030420
WQRPLVTIKIGGQLKEALLDTGADDTVLEEMNLPGRWKPKMIGGIGGFIKVRQYDQILIEICGHKAIGTVLVGPTPVNIIGRNLLTQIGCTLN
>CA1218.639.AY798438
WQRPIVTIKIGGQLKEALLDTGADDTVLEDINLPGRWKPKMIVGIGGFTKVRQYDQIPIEICGHKVIGTVLVGPTPANIIGRNLLTQIGCTLN
>CA1226.643.AY030423
WQRPLVTIKVGGQLKEALLDTGADDTVLEEMNLPGRWKPKMIGGIGGFIKVRQYDQILIEICGHKAIGTVLVGPTPVNIIGRNLLTQIGCTLN
>CA1440.798.AY030428
WQRPIVTIKVGGQLIEALLDTGADDTVLEDINLPGRWKPKMIGGIGGFVKVKQYDNVCIEICGHKAICSVLVGPTPFNIIGRNLMTQIGCTLN
>CA2517.1116.AY030434
WQRPLVTIKIGGQLKEALLDTGADDTVLEDMHLPGKWKPKMIGGIGGFIKVRQYDQISIEICGHKAIGTVLVGPTPVNIIGRNLLTQIGCTLN
>CA2519.1118.AY030435
WQRPLVTIKIGGQLTEALLDTGADDTVLEDINLPGRWKPKMIGGIGGFIKVKQYDQVPIEICGHKTIGTVLIGPTPVNIIGRSLLTQLGCTLN
>CA2521.1119.AY030436
WQRPLVTIKIGGQLKEALLDTGADDTVLEEMNLPGRWKPKMIGGIGGFIKVRQYDQILIEICGHKAMGTVLVGPTPVNIIGRNLLTQLGCTLN
>CA2524.1120.AY030437
WQRPLVTIKIGGQLKEALLDTGADDTVLEEMNLPGRWKPKMIGGIGGFIKVRQYDQILIEICGHKAIGTVLVGPTPVNIIGRNLLTQIGCTLN
>CA2596.1121.AY030438
WQRPLVTIRVGGQLTEALLDTGADDTVLEDIDLPGRWKPKMIGGIGGFVKVRQYDQVPIEICGHKVISTVLVGPTPVNIIGRNLMTQIGCTLN
>CA2532.1125.AY030441
WQRPLVTVKIGGQLKEALLDTGADDTVLEEMNLPGKWKPKMIGGIGGFIKVRQYDQIPIEICGHKAIGTVLVGPTPVNIIGRNLLTQIGCTLN
>CA2539.1128.AY030443
WQRPIVTIKIGGQLKEALIDTGADDTVLEEMNLPGRWKPKLIGGIGGFVKVRQYDQIPVEICGHKTIGTVLVGPTPANIIGRNLLTQIGCTLN
>CA2591.1141.AY030452
WQRPIVTIKVGGQLKEALLDTGADDTVLEEIDLPGRWKPRMIGGIGGFVKVRQYDQVPIEICGHKAECTVLVGPTPANIIGRNLLTQIGCTLN
>CA2607.1147.AY030458
WQRPLVTIKIGGQIKEALLDTGADDTVLEEMNLPGRWKPKIIGGIGGFIKVRQYDQVPIEICGHKAISTVLIGPTPFNIIGRNLMTQLGCTLN
>CA2617.1152.AY030461
WQRPLVTIKIGGQQKEALLDTGADDTVLEEMSLPGKWKPKMIGGIGGFIKVRQYDQIPIEICGHKAIGTVLVGPTPVNIIGRNLLTKIGCTLN
>CA2626.1154.AY030463
WQRPIVTIKIGGQLKEALLDTGADDTVLEEMNLPGRWKPKMIVGIGGFIKVRQYDQILVEICGHKVIGTVLVGPTPVNIIGRNLMTQLGCTLN
>CA3148.1159.AY030468
WQRPLVTIKVGGQLKEALLDTGADDTVLEEMNLPGRWKPKMIGGIGGFIKVRQYEQIPIEICGHTAIGTVLVGPTPVNIIGRNMLTQIGCTLN
>CA2644.1163.AY030472
WQRPLVTVKIGGQLKEALLDTGADDTVLEDMHLPGKWKPKMIGGIGGFIKVRQYDQIPIEICGHKAIGTVLIGPTPVNIIGRNLLTQIGCTLN
>CA2650.1166.AY030474
WQRPLVTIKLGGQIREALLDTGADDTVLEEMNLPGKWKPKMIGGIGGFIKVRQYDQIAIEICGHKVIGTVLVGPTPVNIIGRNLMTQLGCTLN
>CA2654.1168.AY030476
WQRPLVTIKIGGQLKEALLDTGADDTVLEEMHLPGKWKPKMIGGIGGFIKVRQYDQILVEICGHKAIGTVLIGPTPVNIIGRNLMTQIGCTLN
>CA3179.1171.AY030477
WQRPLVTIKVGGQLKEALLDTGADNTVLEEINLPGRWKPKMIGGIGGFIKVRQYDQICIEICGHKVIGTVLVGPTPVNIIGRNLLTQLGCTLN
>CA3023.1257.AY030487
WQRPIVPVRIGGQLIEALLDTGADDTVLEEMNLPGRWKPKIIGGIGGFIKVRQYDQIPIEVCGHKVISTVLVGPTPVNVIGRNLMTQIGCTLN
>CA3027.1259.AY030488
WQRPIVTIKIGGQLKEALLDTGADDTVLEEMNLPGRWKPKLIVGIGGFVKVREYDQICIEICGHKVIGTVLIGPTPANIIGRNLLTKLGCTLN
>CA3059.1274.AY030496
WQRPIVTIKVGGQLMEALLDTGADDTVLEEINLPGRWKPKMIGGIGGFIKVREYDQVPIEICGHKAISTVLVGPTPVNIIGRNLMTQIGCTLN
>CA3065.1276.AY030497
WQRPLVSIKIGGQIKEALLDTGADDTVLEEMNLPGRWKPKMIGGIGGFIKVRQYDQIHVEICGHKAIGTVLVGPTPVNIIGRNLLTQIGCTLN
>CA3080.1281.AY030501
WQRPLVTIKIGGQLKEALLDTGADDTVLEEMNLPGRWKPKMIGGIGGFIKVRQYDQIPIEICGHKAMGTVLVGPTPVNIIGRNLLTQIGCTLN
>CA3087.1285.AY030505
WQRPLVTIKVGGQLKEALLDTGADDTVLEDMNLPGRWKPKMIGGIGGFIKVRQYDQIPIEICGHKAIGTVLVGPTPVNIIGRNLLTQIGCTLN
>CA3158.1286.AY030506
WQRPLVTIKIEGQLKEALLDTGADDTVLEDMSLPGRWKPKMIGGIGGFIKVRQYDQVAIEICGHKAIGTVLIGPTPVNIIGRNLLTQIGCTLN
>CA3215.1290.AY030508
WQRPIVTIKVGGQLKEALLDTGADDTVLEEIDLPGRWKPRIIGGIGGFIKVRQYDQIPIEICGKKAITTVLVGPTPANIIGRNLMTQLGCTLN
>CA3219.1292.AY030510
WQRPLVTIKIGGQLKEALLDTGADDTVLEEMNLPGRWKPKMIGGIGGFIKVRQYDQILVEICGHKAIGTVLVGPTPVNIIGRNLLTQIGCTLN
>CA3306.1318.AY030518
WQRPLVTIKIGGQLKEALLDTGADDTVLEDMNLPGRWKPKMIGGIGGFIKVRQYDQIPIEICGHKAIGTVLVGPTPVNIIGRNLLTQIGCTLN
>CA3310.1320.AY030520
WQRPLVTIKLGGQLKEALLDTGADDTVLEEMSLPGRWKPKMIGGIGGFIKVRQYDQILVEICGHKAIGTVLIGPTPVNIIGRNLLTQIGCTLN
>CA3334.1327.AY030526
WQRPLVTIKIGGQLKEALLDTGADNTVLEDVTLPGRWKPQMIGGIGGFIKVRQYDQIPIEICGKRAIGTVLVGPTPVNIIGRNLLTQIGCTLN
>CA3336.1328.AY030527
WQRPIVTIKIGGQLKEALLDTGADDTVLEEMDLPGRWKPKMIGGIGGFIKVRQYEQIPIEICGHKVMSTVLIGPTPVNIIGRNLMTQLGCTLN
>CA3356.1334.AY030530
WHRPIVTIKIGGQLKEALLDTGADDTVLEEMNLPGRWKPKMIGGIGGFIKVRQYDQVPIEICGHKVVSTVLIGPTPVNVIGRNLMTQIGCTLN
>CA3360.1336.AY030532
WQRPLVTIKIGGQLKEALLDTGADDTVLEDMNLPGRWKPKMIGGIGGFIKVKQYDQIPIEICGHKAIGTVLVGPTPVNIIGRNLLTQIGCTLN
>CA3372.1339.AY030534
WQRPLVTIKIGGQLKEALLDTGADNTVLEDINLPGRWQPKMIGGIGGFIKVRQYDQVSVDICGHKAIGTVLVGPTPVNIIGRNLLTQIGCTLN
>CA3376.1341.AY030536
WQRPIVTIKIGGQIKEALLDTGADDTVLEEMNLPGKWKPKMIGGIGGFVKVREYDQVPIEICGHKIITTVLIGPTPANIIGRNLMTQLGCTLN
>CA3378.1342.AY030537
WQRPVVTIKIGGQLKEALLDTGADDTVLEEINLPGRWKPKMIGGIGGFIKVRQYDQIPIEICGQKAIGTVLVGPTPVNIIGRNLLTQIGCTLN
>CA3637.1388.AY030542
WQRPLVTIKIGGQLKEALLDTGADDTVLEEMNLPGRWKPKMIGGIGGFIKVRQYDQIPIEICGHKAIGTVLIGPTPVNIIGRNLLTQIGCTLN
>CA3643.1391.AY030545
WQRPLVTIKIGGQLKEALLDTGADDTVLEEMNLPGRWKPKMIGGIGGFIKVKQYDQIPIEICGHKVISTVLVGPTPVNVIGRNLMTQIGCTLN
>CA3647.1393.AY030547
WQRPLVTIKIGGQLKEALLDTGADDTVLEEMNLPGRWKPKIIGGIGGFIKVRQYDQILVEICGHKAIGTVLVGPTPANIIGRNLLTQIGCTLN
>CA3778.1408.AY030553
WQRPVVTVKIGGQLKEALLDTGADDTVLEDMDLPGRWKPKIIGGIGGFIKVRQYDQVPVEICGHKTVGTVLIGPTPVNIIGRSLLTQLGCTLN
>CA3780.1409.AY030554
WQRPIVTIKIGGQLKEALLDTGADDTVLEEMNLPGKWKPKMIGGIGGFIKVRQYDQIPIEICGHKVISTVLVGPTPANIIGRNLMTQLGCTLN
>CA3784.1411.AY030556
WQRPLVTVRIGGQLREALLDTGADNTVLEDITLPGRWKPKMIGGIGGFIKVRQYDQVPIEICGHKAIGTVLVGPTPVNIIGRNLLTQIGCTLN
>CA3795.1415.AY030560
WQRPIVTIKIGGQLKEALLDTGADDTVLQEMNLPGRWTPKMIGGIGGFAKVRQYDQIPIEICGHKVIGTVLVGPTPANIIGRNLLTKIGCTLN
>CA3805.1420.AY030565
WQRPIVTIKIGGQLKEALLDTGADDTVLEDINLPGRWKPKMIGGIGGFIKVRQYDQVPIEIFGHKVMSTVLVGPTPVNVIGRNLMTQIGCTLN
>CA3813.1424.AY030567
WQRPLVTIKVGGQLKEALLDTGADDTVLEDMDLPGRWKPKMIGGIGGFIKVRQYEQIPIEICGHKAIGTVLVGPTPVNIIGRNLLTQIGCTLN
>CA3817.1425.AY030568
WQRPLVTIKIGGQLKEALLDTGADDTVLEEMNLPGRWKPKMIGGIGGFIKVRQYDQIPIEICGHKAIGTVLIGPTPVNIIGRNLLTQLGCTLN
>CA3829.1431.AY030570
WQRPFVTIKIGGQLKEALLDTGADDTVLEDVELPGRWKPKLIGGIGGFIKVRQYDQVPLEICGHKAIGTVLVGPTPVNLIGRNLMTQIGCTLN
>CA3831.1432.AY030571
WQRPIVPIRIGGQLKEALLDTGADDTVLEEMNLPGRWKPKLIGGIGGFIKVRQYDEIPIEISGHKTIGTVLIGPTPTNIIGRNLMTQLGFTLN
>CA3837.1435.AY030573
WQRPVVSIKIGGQQKEAILDTGADDTILEELSLPGRWKPKIIGGIGGLIKVRQYDQVPIEICGHKVIGTVLVGPTPANIIGRNLMTQIGCTLN
>CA3848.1439.AY030577
WQRPLVTIKIGGQLKEALLDTGADDTVLEEMSLPGRWKPKMIGGIGGFIKVRQYDQVLIEICGHKTTGTVLIGPTPVNIIGRNLLTQLGCTLN
>CA3852.1441.AY030579
WQRPIVTIKVGGQLREALLDTGADDTVLEDIELPGRYKPKLIGGIGGFVRVKEYDQVPIEICGHKVIGTVLVGPTPANIIGRNLMTQIGCTLN
>CA3858.1444.AY030582
WQRPLVTIKIGGQLKEALLDTGADDTVLEDMTLPGRWKPKMIGGIGGFIKVRQYDQIPIEICGHKVIGTVLIGPTPVNIIGRNLLTQLGCTLN
>CA3874.1450.AY030586
WQRPIVTIRVGGQLKEALLDTGADDTVLEEMSLPGRWKPKMIGGIGGFIKVRQYDQILIEICGQKAIGTVLVGPTPVNIIGRNLLTQIGCTLN
>CA3876.1451.AY030587
WQRPLVTIKVGGQLKEALLDTGADDTVLEDMNLPGRWKPKMIGGIGGFIKVKQYDQIPIEICGHKAIGTVLVGPTPVNIIGRNLLTQLGCTLN
>CA3884.1455.AY030591
WQRPIVTIKVGGQPIEALLDTGADDTVLEDINLPGKWKPKMIGGIGGFIKVRQYDQIPIEICGHKVISTVLVGPTPVNVIGRNLMTQIGCTLN
>CA3891.1457.AY030593
WQRPLVTIKIGGQLKEALLDTGADDTVVEEMSLPGKWKPKMIGGIGGFIKVRQYDQILVEICGHKAIGTVLVGPTPVNIIGRNLLTQLGCTLN
>CA3895.1459.AY030595
WQRPLVTIKIGGQLKEALLDTGADDTVLEEMNLPGRWKPKMIGGIGGFIKVRQYDQILIEICGHKAIGTVLVGPTPVNIIGRNLLTQIGCTLN
>CA3901.1462.AY030597
WQRPLVTIKIGGQLIEALLDTGADDTVLEDINLPGRWKPKMIGGIGGFIKVRQYDQIQVEICGHKVVGTVLVGPTPVNIIGRNLMTQLGCTLN
>CA3905.1463.AY030598
WQRPIVTIKIGDQLKEALLDTGADDTVLEEMNLPGRWKPKMIGGIGGFIKVREYDQIPIEICGHKVITTVLTGPTPVNVIGRNLMTQLGCTLN
>CA3907.1464.AY030599
WQRPLVTIKIGGQLKEALLDTGADDTVLEDMNLPGRWKPKMIGGIGGFIKVRQYDQIPIEICGHKTIGTVLVGPTPVNIIGRNLLTQIGCTLN
>CA4243.1480.AY030607
WQRPIVTIKIGGQLKEALLDTGADDTVLEEMNLPGKWKPKMIGGIGGFIKVREYDQVAIEICGHKVISTVLVGPTPVNVIGRNLMTQLGCTLN
>CA4245.1481.AY030608
WQRPLVTIKIGGQLIEALLDTGADDTVLEDINLPGRWKPKIIGGIGGFIKVRQYDQVPIEICGHKAISTVLVGPTPVNIIGRNLMTQIGCTLN
>CA4253.1485.AY030611
WQRPIVTIRIGGQLKEALLDTGADDTVLEEMNLPGRWKPKMIGGIGGFIKVRQYDQIAIEICGHKAVGTVLIGPTPVNIIGRNLLTQLGCTLN
>CA4260.1488.AY030614
WQRPLVTIRIGEQLKEALLDTGADDTVLEEMNLPGRWKPKMIGGIGGFIKVRQYDQVPIEICGHKTIGTVLVGPTPVNIIGRNLLTQLGCTLN
>CA4268.1492.AY030618
WQRPLVTIKVGGQLKEALLDTGADDTVLEEMNLPGRWRPKMIGGIGGFIKVRQYDEVPIEICGHKAVGTVLVGPTPANIIGRNLLTQLGCTLN
>CA4272.1494.AY030620
WQRPIVTIKIGGQLKEALLDTGADDTVLEEMNLPGRWKPKMIVGIGGFVKVKQYDQIPIEICGHKVIGSVLIGPTPANIIGRNLMTQLGCTLN
>CA4277.1496.AY030622
WQRPLVTVKIGGQLKEALLDTGADDTVLEDINLPGRWKPKIIGGIGGFVKVRQYDQVPIEICGHKVIGSVLVGPTPANIIGRDLLTQIGCTLN
>CA4278.1497.AY030623
WQRPIVTIKIGGQLIEALLDTGADDTVLEEMNLPGRWKPKIIGGIGGFVRVREYDQIPIEICGHKVITTVLVGPTPVNVIGRNLMTQIGCTLN
>CA4308.1505.AY030630
WQRPLVTIKVGGQLKEALLDTGADDTVLEDINLPGRWKPKMIGGIGGFIKVRQYDQIPIEICGHKAIGTVLVGPTPVNIIGRNLLTQIGCTLN
>CA4314.1507.AY030632
WQRPLVTVKVGGQLTEALLDTGADDTVLEEMNLPGRWKPKMIGGIGGFIKVKQYDQIPIEICGHKVISTVLVGPTPVNIIGRNLMTQIGCTLN
>CA4327.1511.AY030636
WQRPLVTIKIGGQLKEALLDTGADDTVLEEMNLPGRWKPKMIGGIGGFIKVRQYDQIPIEICGHKAIGTVLVGPTPVNIIGRNLMTQIGCTLN
>CA4329.1512.AY030637
WQRPIVTIKIGGQLKEALLDTGADDTVLEEMNLPGRWKPKMIVGIGGFVKVREYDQVAIEICGHKVIGTVLVGPTPANVIGRNLLTQIGCTLN
>CA4358.1520.AY030639
WQRPLVTIRIGGQIKEALLDTGADDTVLEEMNLPGRWKPKMIGGIGGFIKVRQYDQIPIEICGHKAIGTVLVGPTPVNIIGRNLLTQIGCTLN
>CA4381.1529.AY030648
WQRPLVTVKIGGQLKEALLDTGADNTVLEDMSLPGRWKPKMIGGIGGFIKVKQYDQIPIEICGHKTIGTVLVGPTPVNIIGRDLLTQIGCTLN
>CA4396.1534.AY030652
WQRPIVTIKIGGQLKEALLDTGADDTVLEEMNLPGRWKPKIIGGIGGFIKVRQYEQVPVEICGHRAECTVLIGPTPVNIIGRNLMTQLGCTLN
>CA4406.1539.AY030656
WQRPLVTVKIGGQLKEALLDTGADDTVLEEMNLPGRWKPKMIGGIGGFIKVRQYDQIPIEICGHKAIGTVLIGPTPVNIIGRNLLTRIGCTLN
>CA4410.1541.AY030658
WQRPLVTIKIGGQLKEALLDTGADDTVLEEMNLPGRWKPKMIGGIGGFIKVRQYDQIPIEICGHKAIGTVLVGPTPVNIIGRNLLTQIGCTLN
>CA4418.1545.AY030662
WQRPLVTIKIGGQLKEALLDTGADDTVLEEMTLPGKWKPKMIGGIGGFIKVRQYDQICVEICGHKAIGTVLVGPTPVNIIGRNLLTQLGCTLN
>CA4433.1550.AY030667
WQRPLVTIRIGGQIKEALLDTGADNTVLEEMNLPGRWKPKMIGGIGGFIKVRQYDQILVEICGHKAIGTVLVGPTPVNIIGRNLLTQIGCTLN
>CA4435.1551.AY030668
WQRPLVTIKVGGQLKEALLDTGADDTVLEDMSLPGRWKPKMIGGIGGLVKVRQYDQIPIEICGHKVIGTVLVGPTPANIIGRNLLTQIGCTLN
>CA4437.1552.AY030669
WQRPIVTIKVGGQLKEALLDTGADDTVLEDINLPGKWKPKMIGGIGGFIKVRQYDEIPIEICGHKAIGTVLVGPTPVNVIGRNLMTQLGCTLN
>CA4443.1555.AY030672
WQRPIVAIKIGGQLKEALIDTGADDTVLEEMNLPGKWKPKIIGGIGGFVKVRQYDQIPIEICGHKVIGTVLIGPTPANIIGRNLLTQLGCTLN
>CA4454.1558.AY030674
WQRPLVTIKIGGQLKEALLDTGADDTVLEEMNLPGKWKPKMIGGIGGFIKVRQYDQIAIEICGHKAIGTVLVGPTPVNIIGRNLLTQIGCTLN
>CA4503.1578.AY030677
WQRPLVTIKIGGQTTEALLDTGADNTVLEDINLPGRWKPKMIGGIGGFIKVREYDQIPIEICGHKAIGTVLVGPTPVNIIGRDLLTQIGCTLN
>CA4509.1580.AY030679
WQRPLVTIKIGGQLKEALLDTGADDTVLEEMSLPGKWKPKLIGGIGGFIKVRQYDEVPIEICGHKAIGSVLVGPTPANIIGRNLLTQLGCTLN
>CA4511.1581.AY030680
WQRPIVTIKIGGQLKEALIDTGADDTVLEEMNLPGRWRPKIIGGIGGFIKVRQYEQVQVEICGRKVIGPVLIGPTPVNVIGRNLLTQLGCTLN
>CA4513.1582.AY030681
WQRPFVTIKIGGQLKEALLDTGADNTVLEEMNLPGRWKPKMIGGIGGFIKVRQYDQIPIEICGHKAIGTVLIGPTPVNIIGRDLLTQLGCTLN
>CA4519.1585.AY030684
WQRPIVTIKIEGQLKEALLDTGADDTVLEDINLPGRWKPKMIGGIGGFIKVKQYDQITIEICGHKAIGTVLVGPTPVNIIGRNLLTQLGCTLN
>CA4525.1588.AY030687
WQRPIVTIKIGGQLKEALIDTGADDTVLEEMNLPGKWKPKIIGGIGGFVRVRQYDQVPVEICGHKAIGSVLVGPTPANIIGRNLLTQLGCTLN
>CA4529.1589.AY030688
WQRPIVTIKIGGQLKEALLDTGADDTVLEDMNLPGRWKPKIIGGIGGLIKVRQYEEIPIEICGHKVISTVLIGPTPVNIIGRNLMTQLGCTLN
>CA4535.1592.AY030690
WQRPLVTIRVGGQLKEALLDTGADDTVLEEMDLPGRWKPKMIGGIGGFIKVRQYDQIAIEICGHKAIGTVLIGPTPVNIIGRNLLTQLGCTLN
>CA4543.1595.AY030693
WQRPIVTVKIGGQVKEALLDTGADDTVLEEMNLPGRWKPKMIGGIGGFVKVRQYDQVPIEFCGHKTIGTVLVGPTPTNIIGRNLLTQIGCTLN
>CA4561.1603.AY030699
WQRPLVTIKIGGQLKEALLDTGADDTVLEDMNLPGRWKPKMIGGIGGFIKVRQYDQILVEICGHKAIGTVLVGPTPVNIIGRNLLTQIGCTLN
>CA4583.1613.AY030703
WQRPLVTIKIGGQLKEALLDTGADDTVLEEMNLPGRWKPKMIGGIGGFIKVRQYDEVPIEICGYKAIGTVLVGPTPVNIIGRNLLTQIGCTLN
>CA4597.1620.AY030709
WQRPLVTIKIGGQLKEALLDTGADDTVLEEMNLPGRWKPKMIGGIGGFIKVKQYDQIPIEICGHKAIGTVLVGPTPVNIIGRNLLTQIGCTLN
>CA4607.1625.AY030713
WQRPLVTIKIGGQLKEALLDTGADDTVLEEMNLPGRWKPKMIGGIGGFIKVRQYDQIPIEICGHKAIGTVLVGPTPVNIIGRSLLTQIGCTLN
>CA4833.1798.AY030716
WQRPIVSVKIGGQIKEALLDTGADNTVLEEMNLPGRWKPKMIGGIGGFIKVRQYDQIPIDICGHKTIGTVLIGPTPVNIIGRDLLTQIGCTLN
>CA4835.1799.AY030717
WQRPLVTIRIGGQLKEALLDTGADDTVLEEMNLPGKWKPKMIGGIGGFIKVRQYDQIPIEICGHKAIGTVLVGPTPVNIIGRNLLTQIGCTLN
>CA4843.1803.AY030720
WQRPLVTIKIGGQLKEALLDTGADDTVLEEMNLPGRWKPKMIVGIGGFVKVRQYDQIPIEICGHKVIGTVLVGPTPANIIGRNLMTQLGCTLN
>CA4847.1805.AY030722
WQRPLVTIKIGGQLKEALLDTGADNTVLEDVNLPGRWKPKMIGGIGGFIKVRQYDQIPVEICGHKAIGTVLVGPTPVNIIGRNLLTQIGCTLN
>CA7442.1808.AY030723
WQRPIVTIKVGGQLIEALLDTGADDTVLEEINLPGKWKPKIIGGIGGFIKVRQYDQVPIEICGHKALSTVLVGPTPVNIIGRNLMTQLGCTLN
>CA4855.1809.AY030724
WQRPLVTVRVGGQLTEAILDTGADDTVLEGMNLPGKWKPKMIGGIGGFIKVRQYDQILVEICGHKAIGTVLIGPTPINIIGRNLLTQLGCTLN
>CA4861.1810.AY030725
WQRPLVTIKIGGQLKEALLDTGADDTVLEEMNLPGRWKPKMIGGIGGFIKVRQYDQIPIEICGHKAIGTVLVGPTPANIIGRNLLTQLGCTLN
>CA4863.1811.AY030726
WQRPLVTIKIGGQLKEVLLDTGADDTVLEEMTLPGRWKPKIIGGIGGFIKVKQYDQVPIEICGHKVVGTVLIGPTPVNVIGRNLLTQLGCTLN
>CA4882.1819.AY030733
WQRPLVTIKVGGQLKEALLDTGADDTILEEINLPGRWKPKLIGGIGGFIKVRQYDQIPIEICGHKVIGTVLVGPTPANIIGRNLLTQIGCTLN
>CA4904.1821.AY030735
WQRPIVTIKVGGQLTEALLDTGADDTVLEDMDLPGRWKPKIIGGIGGFIKVKQYDQIPIEILGHKAIGTVLVGPTPVNVVGRNLMTKIGCTLN
>CA4908.1823.AY030737
WQRPIVTVKVGGQLKEALLDTGADDTVLEEMNLPGRWTPKMIVGIGGFVKVRQYDNILIEICGHKAIGSVLVGPTPANIIGRNLLTQIGCTLN
>CA4912.1825.AY030738
WQRPIVTIKIGGQLKEALLDTGADDTVLEEMNLPGRWKPKLIGGIGGFIKVREYDQIPIEICGHKTTATVLIGPTPVNIIGRNLMTQLGCTLN
>CA4920.1827.AY030740
WQRPLVTVKIGGQLREALLDTGADNTVLEDISLPGRWKPKMIGGIGGFIKVKEYDQVPIEICGHKTIGTVLVGPTPVNVIGRDLMTQIGCTLN
>CA4933.1835.AY030744
WQRPLVTIKIGGQLKEALLDTGADDTVLEEMNLPGKWKPKIIGGIGGFIKVRQYDQIPVEICGHKAITTVLVGPTPVNIIGRNLMTQLGCTLN
>CA4935.1836.AY030745
WQRPIVTIKIGGQLREALLDTGADDTVLEDINLPGRWKPKMIGGIGGFVKVRQYDQVPIEICGHKVIGSVLVGPTPANIIGRNLMTQLGCTLN
>CA4941.1838.AY030747
WQRPIVTIKIGGQLIEALLDTGADDTVLEDMSLPGRWKPKIIGGIGGFIKVRQYDQVPIEICGHKIISTVLVGPTPVNVIGRNLMTQLGCTLN
>CA4943.1839.AY030748
WQRPLVTIKIGGQLKEALLDTGADNTVLEEMNLPGRWKPKMIGGIGGFIKVRQYDQIPIEICGHKAMGTVLIGPTPVNIIGRNLLTQIGCTLN
>CA4951.1846.AY030751
WQRPFVTIKIGGQLIEALLDTGADDTVLEDINLPGRWKPKMIGGIGGFIKVRQYDQIPIEICGHKVTGTVLVGPTPVNVIGRNLMTQIGCTLN
>CA4977.1857.AY030761
WQRPLVTIKIGGQLKEALLDTGADDTVLEEMCLPGRWKPKMIGGIGGFIKVKQYDQIPIEICGQKAIGTVLIGPTPVNIIGRNLLTQIGCTLN
>CA4980.1859.AY030763
WQRPIVTVKIGGQLKEALLDTGADDTILEEMNLPGRWKPKIVGGIGGFIKVRQYDQIPMEISGHKAIGTVLIGPTPVNIIGRNLLTQLGCTLN
>CA4997.1867.AY030771
WQRPIVTIKIGGQIKEALLDTGADDTVLEEMNLPGKWKPKLIVGIGGFVRVRQYDQICIEICGHKAIGTVLIGPTPANIIGRNLLTQLGCTLN
>CA4999.1869.AY030773
WQRPIVTIKVGGQLKEALIDTGADDTVLEEMNLPGKWKPKLIGGIGGFIKVRQYDQIPIEICGHKAIGSVLVGPTPANIIGRNLLTQIGCTLN
>CA5001.1870.AY030774
WQRPVVTIKIGGQLKEALLDTGADDTVLEDMELPGRWKPKIIGGIGGFIKVRQYDQIPVEICGHKAIGTVLVGPTPVNIIGRSLLTQLGCTLN
>CA5003.1871.AY030775
WQRPLVTIKIGGQLKEALLDTGADDTVLEEMNLPGRWKPKMIGGIGGFIKVRQYDQIPIEICGHKAVGTVLIGPTPVNIIGRNLLTQIGCTLN
>CA5005.1872.AY030776
WQRPIVTIKIGGQLKEALIDTGADDTVLEEMNLPGRWKPKIIGGIGGFVKVRQYDQIAVEICGHKAIGTVLVGPTPANIIGRNLLTQIGCTLN
>CA5087.1886.AY030777
WQRPLVTVKIGGQLKEALLDTGADNTVLEDITLPGRWKPKMIGGIGGFIKVRQYDQIPIEICGHKAIGTVLVGPTPVDIIGRNLLTQIGCTLN
>CA7452.1943.AY030778
WQRPLVTIKIGGQPIEALLDTGADDTVLEEMNLPGRWKPKIIGGIGGFIKVRQYDQVPVEICGHKAITTVLVGPTPVNVIGRNLMTQIGCTLN
>CA7507.1961.AY030780
WQRPIVTVKIGGQLKEALLDTGADDTVLEDINLPGRWKPKMIGGIGGFIKVRQYDQIPLEICGHKAIGTVLVGPTPVNVIGRNLMTQIGCTLN
>CA7513.1962.AY030781
WQRPLVTIKIGGQIKEALLDTGADDTVLEDIDLPGRWKPRMIGGIGGFIKVRQYDQIPIEICGHKAIGTVLIGPTPVNIIGRNLLTRLGCTLN
>CA7686.2076.AY030785
WQRPRVTIKIGGQLKEALLDTGADDTVLEGINLPGRWKPKLIGGIGGFIKVKQYDEVPIDICGHKVIGTVLVGPTPVNIIGRNLMTQLGCTLN
>CA7711.2083.AY030791
WQRPIVTIKIGGQLIEALLDTGADDTVLEEMNLPGRWKPKIIGGIGGFIKVRQYEQIQVEICGHKAICTVLIGPTPVNVVGRNLMTQIGCTLN
>CA7731.2092.AY030799
WQRPIVTIKIGGQLKEALLDTGADDTVLEEMNLPGRWKPRMIGGIGGFIKVRQYDQIPIEICGHKVITTVLVGPTPANIIGRNLMTQLGCTLN
>CA7745.2097.AY030804
WQRPIVTIKIGGQLKEALLDTGADDTVLEEMNLPGRWKPKLIGGIGGFIKVRQYDQVPIEICGHKAIGSVLVGPTPTNIIGRNLMTQLGCTLN
>CA7747.2098.AY030805
WQRPIVTVKVGGHLKEALLDTGADDTVLEEMNLPGRWKPKIIGGIGGFIKVRQYDQVPIEICGHKAVTTVLVGPTPVNIIGRNLMTQLGCTLN
>CA7751.2100.AY030807
WQRPLVTIKIGGQLREALLDTGADDTILEDINLPGRWKPKMIGGIGGFIKVRQYDEVPIEFCGHKTTGTVLVGPTPVNIIGRNLMTQIGCTLN
>CA7757.2102.AY030809
WQRPLVTIKIGGQLKEALLDTGADDTVLEEMDLPGRWKPKMIVGIGGFVKVRQYDQIAIEICGHKAIGTVLIGPTPANIIGRNLLTQIGCTLN
>CA7759.2103.AY030810
WQRPIVTIKVGGQLKEALLDTGADDTVLEDISLPGKWKPKMIVGIGGFIKVRQYDQIPIEICGHKVIGTVLVGPTPANIIGRNLMTQLGCTLN
>CA7761.2104.AY030811
WQRPYVTIKVGGHLIEALLDTGADDTVLEEMNLPGRWKPKLIGGIGGFIKVREYDQIPIEICGHKVISTVLVGATPVNVIGRNLMTQIGCTLN
>CA7763.2105.AY030812
WQRPLVSIKIGGQIKEALLDTGADDTVLEEMNLPGRWKPKIIGGIGGFIKVKQYDQIPIEICGHKAIGTVLIGPTPVNIIGRSLLTQLGCTLN
>CA7771.2107.AY030814
WQRPIVTVKIGGQLREALLDTGADNTVLEDINLPGRWKPKMIGGIGGFIKVKQYDQVPIEICGHKAIGTVLVGPTPVNIIGRDLMTQLGCTLN
>CA7961.2192.AY030817
WQRPIVTIKIGGQLKEALLDTGADDTVLEDMDLPGRWKPKMIGGIGGFVKVRQYDQIPIEICGHKTIGTVLVGPTPANIIGRNLLTQIGCTLN
>CA7973.2198.AY030821
WQRPLVTVKIGGQLKEALLDTGADNTVLEDVDLPGRWKPKMIGGIGGFIKVRQYDQIPIEICGHKAIGTVLVGPTPVNIIGRNLLTQIGCTLN
>CA7977.2200.AY030823
WQRPLVTIKIGGQLKEALLDTGADDTVLEDMNLPGRWKPKMIGGIGGFIKVRQYDQIPIEICGHKAVGTVLIGPTPVNIIGRNLLTQLGCTLN
>CA8001.2207.AY030829
WQRPLVTIKIGGQLKEALLDTGADDTILEEINLPGRWKPKIIGGIGGFIKVRQYDQVPIEFCGHKAIGTVLVGPTPVNIIGRNLLTQIGCTLN
>CA8010.2210.AY030832
WQRPLVTIKIGGQLKEALLDTGADNTVLEDINLPGRWKPKMIGGIGGFIKVKQYDQIPIEICGHKAIGTVLVGPTPVNIIGRNLLTQIGCTLN
>CA8019.2213.AY030834
WQRPIVTIKIGGQLKEALLDTGADDTVLEDMDLPGRWKPKIIGGIGGFVKVRQYDQIPVEISGHKVVGTVLVGPTPTNIIGRNLMTQLGCTLN
>CA8165.2251.AY030837
WQRPLVTVKIGGQLKEALLDTGADDTVLEDMDLPGRWKPKIIGGIGGFIKVRQYDNIPVEICGHKAIGTVVIGPTPVNIIGRNLLTQIGCTLN
>CA8175.2254.AY030840
WQRPLVTIKIAGQLKEALLDTGADDTVLEDMDLPGRWKPKMIGGIGGFIKVRQYDQIPIEICGHKAIGTVLVGPTPVNIIGRNLLTQLGCTLN
>CA8183.2258.AY030844
WQRPIITIKIGGQLKEALIDTGADDTVLEEVSLPGRWKPKLIGGIGGFIKVRQYDQVPIEICGHKVIGTVLIGPTPANIIGRNLLTQLGCTLN
>CA8197.2263.AY030849
WQRPLVSIKIGGQQKEALLDTGADNTVLEEMSLPGRWKPQIIGGIGGFIKVRQYDQILVEICGHKAIGTVLIGPTPVNIIGRNLLTQIGCTLN
>CA8201.2264.AY030850
WQRPLVTIKIGGQLKEALIDTGADDTVLEEMNLPGRWTPKLIGGIGGFVKVRQYDQILVEICGHKVIGTVLVGPTPANIIGRNLLTQIGCTLN
>CA8204.2266.AY030851
WQRPIVTIKIGGQLKEALLDTGADDTVLEEMNLPGRWKPKMIGGIGGFIKVRQYDQIPIEICGHKAIGTVLVGPTPANVIGRNLLTQIGCTLN
>CA8389.2309.AY030854
WQRPLVTIKIGGQLKEALLDTGADDTVLEEMNLPGRWKPKLIGGIGGFIKVRQYDQILVEICGHKAIGTVLVGPTPANIIGRNLLTQIGCTLN
>CA8395.2312.AY030857
WQRPFVTIKIGGQLKEALLDTGADDTILEDMNLPGRWKPKLIGGIGGFIKVRQYDQIPVEICGYKVIGTVLVGPTPANIIGRNLLTQIGCTLN
>CA8410.2316.AY030861
WQRPLVTIRIGGQITEALLDTGADDTVLEDINLPGRWKPKMIGGIGGFIKVRQYDQILVEICGHKAVGTVLVGPTPVNIIGRNLMTQLGCTLN
>CA8414.2318.AY030863
WQRPIVTIKIGGQLKEALLDTGADDTVLEEMNLPGRWKPKIIGGIGGFIKVRQYDQVPIEICGHKATSTVLIGPTPVNIIGRNLMTQLGCTLN
>CA9633.3866.AY030873
WQRPLVTIKIGGQLKEALLDTGADDTVLEDINLPGRWKPKMIGGIGGFIKVRQYDQILIEICGHKAIGTVLVGPTPVNIIGRNLLTQIGCTLN
>CA9638.3868.AY030875
WQRPLVTIKIGGQLKEALLDTGADDTVLEEMNLPGRWKPKLIGGIGGFIKVRQYDQIPIEICGHKAIGTVLVGPTPANIIGRNLLTQIGCTLN
>CA9651.3870.AY030877
WQRPIVTIKIGGQIKEALLDTGADDTVLEEMTLPGRWKPKMIGGIGGFVKVRQYEQIPVEICGHKVITTVLIGPTPVNIIGRNLMTQLGCTLN
>CA9643.3871.AY030878
WQRPIVTVRVGGQLMEALLDTGADDTVLEEVTLPGRWKPKMIGGIGGFAKVRQYDQVLVEICGHKVIGTVLVGPTPFNIIGRNILTQIGCTLN
>CA9656.3881.AY030886
WQRPIVTVKIGGQLKEALLDTGADDTVLEEMNLPGRWKPKMIGGIGGFIKVRQYDQILVEICGHKAIGTVLVGPTPVNIIGRNLLTQIGCTLN
>CA9662.3886.AY030891
WQRPLVTIKIGGQLKEALLDTGADNTVLEDITLPGRWKPKMIGGIGGFIKVRQYDQVPIEICGHKAIGTVLVGPTPVNIIGRNLLTQIGCTLN
>CA9650.3893.AY030898
WQRPVVTVKIGGQLKEALLDTGADDTVVEEMALSGRWKPKMIGGIGGFIKVRQYDQILVEICGHRAIGTVLVGPTPVNIIGRNLLTQIGCTLN
>CA9647.3896.AY030901
WQRPIVTIKIGGQLKEALLDTGADDTVLEDINLPGKWKPKMIGGIGGFVKVRQYEQVPVEICGHKAIGTVLVGPTPVNIIGRNLMTQLGCTLN
>CA9511.3904.AY030909
WQRPLVTIKIGGQLKEALLDTGADDTVLEEMNLPGKWKPKMIGGIGGFIKVRQYEQIPVEICGHKAIGTVLIGPTPVNIIGRNLLTQLGCTLN
>CA9686.3910.AY030913
WQRPIVTIKIGGQLKEAILDTGADDTVLEEMNLAGRWKPKLIGGIGGFVKVRQYDQIPIEICGHKVIGTVLIGPTPANVIGRNLMTQIGCTLN
>CA9700.3925.AY030925
WQRPLVTIKVGGQLKEALLDTGADDTVLEEMDLPGRWKPKMIGGIGGFIKVRQYEQIPIEICGHKAIGTVLVGPTPVNIIGRNLLTQIGCTLN
>CA9701.3926.AY030926
WQRPLVTIKIGGQLKEALLDTGADDTVLEEMNLPGRWKPKMIGGIGGFIKVRQYDQIPIEICGHKAIGTVLVGPTPVNIIGRNLLTQIGCTLN
>CA9710.3936.AY030935
WQRPIVTIKIGGQLKEALLDTGADDTVLEEMNLPGRWKPKMIVGIGGFIKVKQYDQVPLEICGHKLIGTVLIGPTPANVIGRNLMTQLGCTLN
>CA9447.3940.AY030939
WQRPIVTIKIGGQLREALLDTGADDTVLEDINLPGRWKPKMIGGIGGFVKVRQYDQVPIEICGHKVIGTVLVGPTPANIVGRNLMTQLGCTLN
>CA9446.3942.AY030940
WQRPLVTVKIGGQLKEALLDTGADDTILEDMSLPGRWKPKIVGGIGGFIKVRQYDQVPIEICGHKAIGTVLVGPTPVNIIGRNLMTQLGFTLN
>CA9492.3946.AY030944
WQRPIVTIKIGGQVREALLDTGADDTVLEDINLPGRWKPKLIGGIGGFVKVREYDQIPIEICGHKVIGTVLVGPTPANIIGRNLMTQLGCTLN
>CA9537.3952.AY030950
WQRPLVTIKIGGQLKEALLDTGADDTVLEDMDLPGRWKPKMIGGIGGFIKVRQYDQIPIEICGHKAIGTVLVGPTPVNIIGRNLLTQLGCTLN
>CA9518.3956.AY030954
WQRPLVTVKIGGQLKEALLDTGADDTVLEEINLPGRWKPKMIGGIGGFIKVRQYDQILVEICGHKAIGTVLVGPTPVNIIGRNLLTQIGCTLN
>CA9508.3958.AY030956
WQRPIVTIKIGGQLKEALLDTGADDTVIEDINLPGRWKPKMIGGIGGFVKVREYDQVPIEICGHKVIGKVLVGPTPANIIGRNLMTQIGCTLN
>CA9523.3959.AY030957
WQRPVVTIRVGGQLTEALLDTGADDTVLEEMNLPGRWKPKMIGGIGGFIKVRQYDQVPIEICGHKVMSTVLIGPTPVNIIGRNLMTQIGCTLN
>CA9522.3960.AY030958
WQRPLVTIKIGGQLKEALLDTGADDTVLEDIDLPGRWKPKMIGGIGGFIKVKQYDQVPIEICGHKAIGTVLIGPTPVNIIGRNLLTQLGCTLN
>CA9731.3969.AY030967
WQRPLVTIKIGGQLKEALLDTGADDTILEEMDLPGRWTPKIVGGIGGFIKVRQYDQILVEICGHKAIGTVLVGPTPANIIGRNLLTQIGCTLN
>CA9732.3970.AY030968
WQRPLVTIKIGGQLKEALLDTGADNTVIEEMNLPGKWKPKMIGGIGGFIKVRQYDQIPIEICGHKAIGTVLVGPTPVNIIGRNLLTQLGCTLN
>CA9725.3972.AY030970
WQRPLVTIKIGGQLIEALLDTGADDTVLEDMNLPGRWKPKIIGGIGGFIKVRQYDQVPIEICGHKVISTVLVGPTPVNIIGRNLMTQLGCTLN
>CA9564.3982.AY030981
WQRPIVTIKVGGQLMEALLDTGADDTVLEEINLPGKWKPKIIGGIGGFIKVRQYDQIPVEICGHKAIGTVLVGPTPVNVVGRNLMTKLGCTLN
>CA9561.3984.AY030983
WQRPLVTIKIGGQLKEALLDTGADDTVLEDMNLPGKWKPKMIGGIGGFIKVRQYEQVPIEICGHKAIGTVLVGPTPVNIIGRNLLTQLGCTLN
>CA9560.3985.AY030984
WQRPIVTIKIGGQLKEVLIDTGADDTVLEEMSLPGRWKPKIIGGIGGFIRVKQYEEVPIEICGHKVIGTVLIGPTPVNVIGRNLLTQLGCTLN
>CA9567.3987.AY030986
WQRPLVTIKIGGQLKEALLDTGADDTVLEEMNLPGRWKPKLIVGIGGFVKVRQYDQIPVEICGHKAIGSVLIGPTPVNIIGRNLMTQLGCTLN
>CA9571.3988.AY030987
WQRPLVIIKIGGQLKEALLDTGADNTVLEEMDLPGRWKPKMIGGIGGFIKVKQYDQIPIEICGHKAIGTVLIGPTPVNIIGRDLLTQIGCTLN
>CA9594.3995.AY030994
WQRPLVTIKIGGQLKEALLDTGADDTVLEDMSLPGRWKPKLIGGIGGFIKVRQYDQIPIEICGHKAIGTVLVGPTPANIIGRNLLTQIGCTLN
>CA9603.4001.AY030999
WQRPIVTIKIGGQLREALLDTGADDTVLEEINLPGRWKPKLIGGIGGFVRVREYDQVPIEICGHKVIGTVLVGPTPANIIGRNLMTQIGCTLN
>CA9599.4027.AY031022
WQRPLVSIKVGGQIIEALLDTGADDTVLEEMNLPGRWKPKLIGGIGGFIKVRQYDQILIEICGHKVIGSVLVGPTPVNVIGRNLMTQIGCTLN
>CA9736.4029.AY031024
WQRPLVTIKVGGQLKEALIDTGADDTVLEEMNLPGRWKPKLIGGIGGFIKVRQYDQIAVEICGHKAIGTVLVGPTPANIIGRNLLTQIGCTLN
>CA9727.4030.AY031025
WQRPLVTIKIGGQLKEALLDTGADNTVLEDINLPGRWKPKMIGGIGGFIKVRQYDQIPVEICGHKAIGTVLVGPTPVNIIGRDLLTQIGCTLN
>CA9748.4035.AY031030
WQRPIVTIKIGGQLKEALLDTGADNTVLEDVYLPGKWKPKMIGGIGGFIKVRQYDQVTIEICGHKVVGTVLVGPTPVNIIGRDLLTQLGCTLN
>CA9637.4043.AY031038
WQRPLVTIKIGGQLKEALLDTGADDTVLEEMNLPGRWKPKMIGGIGGFIKVRQYDQIAIEICGHKTIGTVLVGPTPVNIIGRNLLTQIGCTLN
>CA9749.4050.AY031044
WQRPLVTIKIGGQLKEALLDTGADDTVLEEMNLPGKWKPKMIVGIGGLVKVRQYDQIPIEICGHKVIGSVLIGPTPANIIGRNLMTQLGCTLN
>CA9755.4051.AY031045
WQRPLVTIKIGGQLIEALLDTGADDTVLEEMNLPGRWKPKIIGGIGGFIKVRQYDQVPIEICGHKVISTVLIGPTPVNIIGRNLMTQLGCTLN
>CA9776.4061.AY031056
WQRPLVTIKIGGQLKEALLDTGADDTVLEEINLPGRWKPRMIGGIGGFIKVKQYEEVPIEICGHKAIGTVLVGPTPVNIIGRNLLTQIGCTLN
>CA9780.4065.AY031060
WQRPLVIIKIGGQLKEALLDTGADDTVLEEMNLPGKWKPKMIGGIGGFIKVRQYDQVPIEICGHKAIGTVLVGPTPINIIGRNLLTQLGCTLN
>CA9782.4067.AY031062
WQRPLVTIKIGGQLKEALLDTGADDTVLEEMDLPGRWRPKMIGGIGGFIKVRQYDQVPIEICGHKTIGTVLIGPTPVNIIGRNLLTQLGCTLN
>CA9692.4068.AY031063
WQRPVVTIKIGGQLKEALLDTGADDTVLEEMTLPGRWKPKLIGGIGGLIRVRQYDQIPIEIFGHKVISTVLIGPTPVNIIGRNLMTQIGLTLN
>CA9761.4080.AY031074
WQRPIVTIKIGGQLKEALLDTGADDTVLEDMNLPGRWKPKLIGGIGGFLKVKQYEQMPIEFCGHKVIGTVLVGPTPVNVIGRNLLTQIGCTLN
>CA9773.4081.AY031075
WQRPLVTIKIGGQLKEALLDTGADDTVLEEMNLPGRWKPKMIGGIGGFIKVRQYDQVPIEICGHKAIGTVLIGPTPVNIIGRNLLTQLGCTLN
>CA9805.4092.AY031084
WQRPLVTIKVGGQLKEALLDTGADDTVLEEIDLPGRWKPKMIGGIGGFIKVRQYDQVPIEICGHKAIGTVLVGPTPVNIIGRNLLTQIGCTLN
>CA9824.4111.AY031101
WQRPLVTIKVGGQLKEALLDTGADNTVLEDVNLQGRWKPKMIGGIGGFIKVRQYDQIPIEICGHKAIGTVLVGPTPVNIIGRNLLTQIGCTLN
>CA9811.4114.AY031104
WQRPLVSIKIGGQSKEALLDTGADDTVLEEMNLPGRWKPKMIGGIGGFIKVRQYDQIPIEICGHKAIGTVLVGPTPVNIIGRNLLTQLGCTLN
>CA9823.4115.AY031105
WQRPLVTVKIGGQLKEALLDTGADDTVLEEMNLPGRWTPKMIGGIGGFIKVRQYDQIPVEICGHKAVGTVLIGPTPANIIGRNLMTQIGCTLN
>CA9810.4118.AY031108
WQRPLVTIKIGGQLKEALLDTGADNTVLEDINLPGRWKPKMIGGIGGFIKVKQYDQIPIEICGHKAIGTVLVGPTPVNIIGRNILTQLGCTLN
>CA9806.4119.AY031109
WQRPLVTIKIGGQLKEALLDTGADDTVLEEMSLPGRWKPKMIGGIGGFIKVRQYDQILVEICGHKAIGTVLVGPTPVNIIGRNLLTQIGCTLN
>CA9835.4123.AY031112
WQRPLVTIKIGGQLKEALLDTGADDTVLEDMTLPGRWKPKMIGGIGGFIKVRQYDEIPIEICGHKAIGTVLVGPTPVNIIGRNLLTQIGCTLN
>CA9832.4125.AY031114
WQRPFVTIKIGGQLKEALLDTGADDTVLEEMNLPGRWKPKIIGGIGGLVKVRQYDQICIEICGHKAIGTVLVGPTPANIIGRNMLTQIGCTLN
>CA9834.4128.AY031117
WQRPLVTVKIGGQLTEALLDTGADNTVVEEMNLPGRWKPKMIGGIGGFIKVRQYDQILVEICGHKVIGTVLVGPTPVNIIGRDLLTQIGCTLN
>CA9963.4146.AY031125
WQRPLVTIKIGGQLKEALLDTGADDTVLEDIELPGRWKPKMIGGIGGFIKVRQYEQVPIEICGHKAIGTVLIGPTPVNIIGRNLMTQIGCTLN
>CA9970.4153.AY031132
WQRPIVTVKIGGQLKEALLDTGADNTVLEDINLPGKWKPKMIGGIGGFIKVRQYDQIPIEICGYKTTGTVLVGPTPVNIIGRDLMTKIGCTLN
>CA9971.4154.AY031133
WQRPLVTIKIGGQLKEALIDTGADDTVLEEMNLPGRWKPKIIGGIGGFIKVRQYDQILIEICGHKAIGTVLIGPTPVNIIGRNLLTQLGCTLN
>CA10001.4164.AY031141
WQRPLVTIKVGGQLKEALLDTGADDTVLEDIDLPGRWKPKMIGGIGGFIKVRQYDQIPIEICGHKAIGTVLVGPTPVNIIGRNLLTQLGCTLN
>CA10665.4285.AY031151
WQRPLVTIKIGGQLKEALLDTGADDTVLEEMNLPGRWKPKMIGGIGGFIKVKQYEEIPIEICGHKAIGTVLIGPTPVNIIGRNLLTQLGCTLN
>CA10694.4301.AY031166
WQRPLVTIKIGGQLKEALLDTGADDTVLEEMDLPGRWKPKMIGGIGGFIKVRQYDQILIEICGHKAIGTVLVGPTPVNIIGRNLLTQIGCTLN
>CA10696.4303.AY031168
WQRPIVTIKVGGQLREALLDTGADDTVLEDIDLPGRWKPKLIGGIGGFVKVKQYDQVPIEICGHKAIGTVLVGPTPANIVGRNLMTQLGCTLN
>CA10705.4311.AY031175
WQRPLVTIKIGGQLKEALLDTGADDTVLEEMSLPGRWKPKMIGGIGGFIKVRQYDQIPIEICGHKAIGTVLVGPTPVNIIGRNLLTQIGCTLN
>CA10707.4312.AY031176
WQRPLVTIKIGGQLIEALLDTGADDTVLEDMNLPGRWKPKIIGGIGGFIRVKQYDQIPVEICGHKAIGTVLVGPTPVNIIGRNLMTQLGCTLN
>CA10714.4319.AY031183
WQRPLVTIKIGGQLKEALLDTGADDTVLEEMNLPGRWKPKMIGGIGGFIKVKQYDQIPVEICGHKAIGTVLIGLTPVNIIGRNLLTQIGCTLN
>CA10718.4323.AY031187
WQRPIVTVKIGGQLTEALLDTGADDTVLEDINLPGKWKPKMIGGIGGFIKVRQYEQVPIEICGHKVISTVLVGPTPVNVIGRNLMTQIGCTLN
>CA10722.4324.AY031188
WQRPIVTIKIGGQLKEALLDTGADDTVLEEMNLPGRWKPKMIVGIGGFIKVRQYDQIAIEICGHKVIGTVLIGPTPANIIGRNLMTQLGCTLN
>CA10725.4325.AY031189
WQRPIVTIKIGGQSKEALLDTGADDTVLEEMNLPGRWKPKIIGGIGGFIKVRQYDQVPIEICGHKVIGTVLVGPTPTNIVGRSLLTQLGCTLN
>CA10728.4328.AY031192
WQRPFVTIKIGGQIKEALLDTGADDTVIEDINLPGRWKPKMIGGIGGFIKVKQYDQIPIEICGHKVFSTVLVGPTPVNVVGRNLMTQIGCTLN
>CA10730.4330.AY031194
WQRPLVTIKIGGQLKEALLDTGADDTVLEEMNLPGRWKPKIIGGIGGFIKVRQYDQIPIEICGHKAIGTVLVGPTPVNIIGRSLLTQIGCTLN
>CA10734.4333.AY031197
WQRPIVTIKIGGQLIEALIDTGADDTVLEEVNLPGRWKPKIIGGIGGFIKVREYDQIPVEICGHKVIGTVLVGPTPTNIIGRNLLTQLGCTLN
>CA10741.4337.AY031201
WQRPLVTIKIGGQLKEALLDTGADDTVLEEMSLPGKWKPKMIGGIGGFIKVRQYDHILIEICGHKAIGTVLVGPTPVNIIGRNLLTQIGCTLN
>CA10814.4338.AY031202
WQRPLVTIKVGGQLTEALLDTGADNTVLEEINLPGRWKPKMIGGIGGFIKVRQYDQIPIEICGHKVIGTVLVGPTPVNIVGRDLLTQIGCTLN
>CA10753.4345.AY031208
WQRPIVTIKIGGQLKEALLDTGADDTVLEDIDLPGRWTPKIIQGIGGFTKVRQYDQVTIEICGHKAVGTVLIGPTPFNIIGRNMMTQLGCTLN
>CA10759.4351.AY031214
WQRPLVTIKIGGQLKEALLDTGADDTVLEDMNLPGRWKPKMIGGIGGFIKVRQYDQVPLEICGHKAIGTVLVGPTPVNIIGRNLLTQLGCTLN
>CA10763.4355.AY031216
WQRPLVTIKIGGQLKEALLDTGADDTVLEEMNLPGRWKPKMIGGIGGFIKVRQYDQIPIEICGQKAIGTVLVGPTPVNIIGRNLLTQIGCTLN
>CA10779.4367.AY031226
WQRPIVTIKIGGQLREALIDTGADDTVLEDINLPGRWKPKLIGGIGGFVKVRQYDQIPIEICGHKVVGTVLVGPTPANIIGRNLLTQLGCTLN
>CA10786.4373.AY047465
WQRPVVTIKIGGQLKEALLDTGADDTVLEEMNLPGRWKPKIIGGIGGFIRVRQYDQIPIEICGHKAITTVLIGPTPVNIIGRNLMTQIGCTLN
>CA10792.4378.AY031236
WQRPFVTVKVGGQLKEALLDTGADDTILEEMDLPGRWTPKIIGGIGGLVKVRQYDQIPIEICGHKVIGTVLVGPTPANIIGRNLMTQIGCTLN
>CA10795.4380.AY031238
WQRPLVTIKIGGQLKEALLDTGADDTVLEEMNLPGKWKPKMIGGIGGFIKVREYDQVRIEICGHEVEGTVLIGPTPVNIIGRNLLTQLGCTLN
>CA10806.4391.AY031249
WQRPLVTVKIGGQLREALLDTGADNTVLEDINLPGRWKPKMIGGIGGFIKVKQYDEIPIEICGHKAIGTVLVGPTPVNIIGRDLLTQIGCTLN
>CA10807.4392.AY031250
WQRPIVTIKIGGQLKEALLDTGADDTVLEEMNLPGRWKPKLIGGIGGFVKVRQYDQIPIEICGHKVIGTVLVGPTPANIIGRNLMTQIGFTLN
>CA11069.4400.AY031258
WQRPIVTIKIGGQLKEALLDTGADDTVLEDMELPGRWKPKMIGGIGGFIKVRQYDQIVIEICGHKAIGTVLVGPTPVNIIGRNLLTQLGCTLN
>CA10819.4405.AY031261
WQRPIVTIKIGGQLREALLDTGADDTVLEDINLPGKWRPKLIGGIGGFVKVREYDQVPIEICGHKVIGTVLVGPTPANIIGRNLMTQLGCTLN
>CA10822.4408.AY031264
WQRPLVTIKIGGQLKEALLDTGADDTVLEDMSLPGRWKPKMIGGIGGFIKVKQYDNILIEICGHKAIGTVLVGPTPVNIIGRNLLTQLGCTLN
>CA10826.4412.AY031268
WQRPIVTIKVGGQIREALLDTGADDTVLEDIELPGKWKPKMIGGIGGFVKVREYNQVPIEICGHRTIGTVLVGPTPANIIGRNLMTQLGCTLN
>CA10829.4414.AY031270
WQRPLVTIKVGGQLKEALLDTGADDTVLEEMDLPGRWKPKMIGGIGGFIKVRQYEQISIEICGHKAIGTVLVGPTPVNIIGRNLLTQIGCTLN
>CA10835.4418.AY031272
WQRPLVTIKIGGQLKEALLDTGADNTVLEEMDLPGKWKPKMIGGIGGFIKVRQYDQVPIEICGHKAIGTVLIGPTPVNIIGRDLLTQLGCTLN
>CA10831.4420.AY031274
WQRPIVTIKIGGQLKEALLDTGADDTVLEEMNLPGRWKPKIIGGIGGFIKVREYDQVPIEICGYKVESTVLIGPTPVNIIGRNLMTQLGCTLN
>CA10846.4437.AY031291
WQRPLVTVKIGGQLKEALLDTGADDTVLEEMTLPGRWKPKMIGGIGGFIKVKQYDQIPIEICGHKAIGTVLVGPTPINIIGRNLLTQIGCTLN
>CA10858.4440.AY031293
WQRPIVTIKIGGQLKEALLDTGADDTVLEDMNLPGKWKPKMIGGIGGFIKVRQYDQILIEICGHKAIGTVLVGPTPVNIIGRNLLTQLGCTLN
>CA10861.4443.AY031296
WQRPLVTIKIGGQLKEALLDTGADDTVLEEMNLPGRWKPKMIGGIGGFIKVRQYDQVLIEICGHKAIGTVLVGPTPVNIIGRNLLTQIGCTLN
>CA11032.4467.AY031311
WQRPLVTIKIGGQLKEALLDTGADDTVLEEMNLPGRWKPKMIGGIGGFIKVRQYDQIAIEICGHKAIGTVLVGPTPVNIIGRNLLTQLGCTLN
>CA11056.4486.AY031329
WQRPLVTIKVGGHLIEALLDTGADDTVLEDINLSGRWKPKMIGGIGGFIKVRQYDQVPIEICGHKVLSTVLVGPTPVNIIGRNLMTQIGCTLN
>CA11085.4504.AY031343
WQRPIVTIKIGGQLKEALLDTGADDTVLEEMNLPGRWKPKIIGGIGGFIKVREYDQVPIEICGHKAVGTVLIGPTPVNIIGRSVLTQLGCTLN
>CA11087.4505.AY031344
WQRPLVTIKIGGQTKEALLDTGADDTVLEEMNLPGRWKPRMIGGIGGFIKVRQYDQILIEICGHKAIGTVLVGPTPVNIIGRNLLTQLGCTLN
>CA11092.4510.AY031349
WQRPIITVKIGGQLVEALLDTGADDTVLEEINLPGRWKPKIIGGIGGFIKVRQYDQIPIEICGHKTVGTVLVGPTPTNVIGRNLLTQIGCTLN
>CA11104.4513.AY031352
WQRPLVTIKIGGQLKEALLDTGADDTVLEEMNLPGRWKPKMIGGIGGFIKVRQYDQILIEICGHKVISTVLIGPTPVNIIGRNLMTQLGCTLN
>CA11096.4514.AY031353
WQRPFVTIKIGGQLKEALLDTGADNTVLEEMNLPGKWKPKMIGGIGGFIKVRQYDNILIEICGHKAIGTVLIGPTPVNIIGRDLLTQLGCTLN
>CA11098.4517.AY031356
WQRPIVTIKIGGQLKEALLDTGADDTVLEEMNLPGRWKPKIIVGIGGFIKVRQYDQVHIEICGHKVIGTVLIGPTPANVIGRNLMTQLGCTLN
>CA11100.4519.AY031358
WQRPVVTIKVGGQLKEALLDTGADNTVLDEIDLPGRWKPRMIGGIGGFIKVRQYDQIPIEICGHKTVGTVLVGPTPVNIIGRDLLTSIGCTLN
>CA11222.4571.AY031368
WQRPLVTIKIGGQLKEALLDTGADDTVLEEMNLPGRWKPKMIGGIGGFIKVRQYDQIPIEICGHKAIGTVLVGPTPVNIIGRNLMTQIGCTLN
>CA11234.4582.AY031379
WQRPLVTIKIGGQLKEALLDTGADNTVLEDINLPGRWKPKMIGGIGGFIKVRQYDQVPIEICGHKAIGTVLVGPTPVNIIGRDLLTQLGCTLN
>CA11237.4584.AY031381
WQRPLVTIKIGGQLKEALLDTGADDTVLEEMNLPGRWKPKLIGGIGGFIKVRQYDQVPIEICGHKVVSTVLIGPTPVNIIGRNLMTQLGCTLN
>CA11748.4725.AY031387
WQRPLVRIKIGGQIKEALLDTGADDTVLEEMDLPGRWKPKIIGGIGGFIKVRQYDQVLIEICGHKAIGTVLIGPTPVNIIGRSLLTQIGCTLN
>CA11760.4736.AY031398
WQRPLVTVRVGGQLTEALLDTGADDTVLEEMNLPGKWKPKMIGGIGGFIKVKQYEQIPIEICGHKTIGTVLVGPTPVNIIGRNVLTQLGCTLN
>CA11771.4743.AY031405
WQRPIVTIKIGGQIKEALLDTGADDTILEEMSLPGRWTPKIIGGIGGFIRVRQYDQIPIEICGQKVIGTVLVGPTPANIIGRNLMTQIGCTLN
>CA11781.4749.AY031410
WQRPIVTIKIGGQIKEALLDTGADDTVLEEMNLPGRWKPKIIGGIGGFVKVRQYDQIPVEICGHKAIGTVLVGPTPFNIIGRNLMTQLGCTLN
>CA11782.4750.AY031411
WQRPIVTIKIGGQLKEALIDTGADDTVLEEMNLPGKWKPKLIGGIGGFVKVRQYDQIPIEICGHKVIGTVLVGPTPANIIGRNLLTQIGCTLN
>CA11784.4753.AY031414
WQRPLVTIKVGGQLKEALLDTGADDTVLEEMSLPGRWKPKMIGGIGGFIKVRQYDQILIEICGHKAIGTVLVGPTPVNIIGRNLLTQIGCTLN
>CA11829.4786.AY031446
WQRPLVTIKIGGQLKEALLDTGADDTVLEEMDLPGRWKPKMIGGIGGFIKVRQYDQIPIEICGHKAIGTVLIGPTPVNIIGRNLLTQLGCTLN
>CA11832.4788.AY031448
WQRPLVTIKIGGQLKEALLDTGADNTVLEEMDLPGRWRPKIIGGIGGFIKVRQYDQISIEICGHKVTGTILIGPTPVNIIGRNLLTQLGCTLN
>CA11836.4791.AY031451
WQRPLVTVKVGGQLKEALLDTGADDTVLDEINLPGRWKPKMIGGIGGFIKVRQYDQIPIEICGHTAIGTVLVGPTPVNIIGRNLMTQIGCTLN
>CA11865.4812.AY031471
WQRPVVTVKIGGQLKEALLDTGADDTVLEEMNLPGRWKPKIIGGIGGYIKVREYDQIPIEICGHKAISTVLIGPTPVNIIGRNLMTQIGCTLN
>CA11871.4816.AY031475
WQRPIVTVRVGGQLKEALLDTGADNTVLEEMDLPGRWKPRMIGGIGGFIKVRQYDQVPIEICGHKAIGTVLIGPTPVNIIGRDLMTQLGCTLN
>CA11880.4821.AY031480
WQRPLVTIKIGGQLKEALLDTGADDTVLEEMNLPGRWKPKMIGGIGGFIKVRQYDQIPIEICGHKAIGTVLIGPTPVNIIGRNLLTQIGCTLN
>CA11881.4822.AY031481
WQRPLVTIKVGGQLKEALLDTGADNTVLEDVTLPGRWKPQVIGGIGGFIKVRQYDQILVEICGHKAIGTVLVGPTPVNIIGRNLLTQIGCTLN
>CA12035.4827.AY031486
WQRPLVTIKIGGQLKEALLDTGADDTVLEDMDLPGRWKPKMIGGIGGFIKVRQYDQILIEICGHKAIGTVLVGPTPVNIIGRNLLTQIGCTLN
>CA12030.4850.AY031490
WQRPIVTIKIGGQLKEALLDTGADDTVLEEMNLPGRWKPKIIGGIGGFVKVRQYDQVPIEICGHKVVGTVLIGPTPANIIGRNLMTQLGCTLN
>CA12031.4851.AY031491
WQRPIVTIRIGGQLKEALLDTGADDTVVEEMSLSGRWKPKMIGGIGGFIKVRQYDQVPVEICGHKAIGTVLVGPTPVNIIGRNLLTQLGCTLN
>CA12050.4866.AY031506
WQRPLVSVKIGGQIKEALLDTGADDTVLEDMSLPGRWKPKMIGGIGGFIKVRQYDQIPIEICGHKAIGTVLIGPTPVNIIGRNLLTQIGCTLN
>CA12059.4870.AY031510
WQRPVVTVRIGGQLKEALLDTGADDTVLEEMNLPGKWKPKIIGGIGGFIKVRQYDHIPIEICGHKTIGTVLVGPTPVNIIGRSLLTQLGCTLN
>CA12060.4871.AY031511
WQRPLVTIKIGGQLKEALLDTGADNTVLEEMNLPGRWKPKMIGGIGGFIKVRQYDQIPIEICGHKTVGTVLIGPTPVNIIGRDLLTQIGCTLN
>CA12062.4873.AY031513
WQRPVVNIKIGGQLKEALLDTGADDTVLEEMDLPGRWKPKLIGGIGGFVKVRQYDQIPIEICGHKVIGTVLVGPTPANIIGRNLMTQIGCTLN
>CA12087.4891.AY031531
WQRPIVTIKIGGQLKEALLDTGADDTVLEEMNLPGRWKPKMIGGIGGFVKVREYDQIPIEICGHKVIGTVLIGPTPANIIGRNLMTQLGCTLN
>CA12091.4895.AY031535
WQRPVVTIKIGGQLKEALLDTGADDTVLEDMNLQGRWKPKIIGGIGGFIKVREYDQVPVEICGHKAIGTVLVGPTPVNIIGRNLMTQIGCTLN
>CA12098.4900.AY031540
WQRPFVTIKIGGQLKEALLDTGADDTVVEEMNLPGRWKPKMIGGIGGFVKVRQYDQIPIEICGHKVIGTVLVGPTPANIIGRNLLTQIGCTLN
>CA12105.4908.AY031548
WQRPIVTIKVGGQLIEALLDTGADDTVLEEMNLPGRWKPKMIGGIGGFIKVREYDQIPIEICGHKAISTVLVGPTPVNIIGRNLMTQIGCTLN
>CA12578.4990.AY031565
WQRPIVTIKIGGQLKEALLDTGADDTVLEDMDLPGRWKPKMIGGIGGFMKVRQYEQVCIEICGHKTIGTVLIGPTPVNIIGRNLMTQLGFTLN
>CA12581.4992.AY031567
WQRPIVTIKIGGQLKEALLDTGADDTVLEEMNLPGRWKPKMIGGIGGFIKVRQYDQIPIEICGHKAIGTVLIGPTPVNIIGRNLMTQLGCTLN
>CA12532.5000.AY031575
WQRPLVPVRIGGQLKEALLDTGADDTVLEEMNLPGRWKPKMIGGIGGFIKVRQYDQVPIEICEHKTVGTVLIGPTPVNIIGRNLLTQLGCTLN
>CA12534.5002.AY031577
WQRPFVTVKIGGQLKEALLDTGADDTILEEMNLSGRWKPKIIGGIGGFIKVRQYDQIPIEICGHKVIGTVLVGPTPANIIGRNLLTQIGCTLN
>CA12555.5016.AY031591
WQRPLVTIKIGGQLKEALLDTGADDTVLEEINLPGRWKPKMIGGIGGFIKVKQYDQVSIEICGHKVIGTVLVGPTPVNIIGRNLMTQLGCTLN
>CA12559.5020.AY031595
WQRPIVAIKIGGQLKEALLDTGADDTVLEEMNLPGRWKPKMIGGIGGFVKVKQYDQIPIEICGHKAIGTVLIGPTPANIIGRNLLTQLGCTLN
>CA12561.5022.AY031597
WQRPIVTIKIGGQLKEALLDTGADDTVLEEMNLPGRWTPKMIVGIGGFVKVRQYDEIPIEICGHKVVGTVLIGPTPANIIGRNLMTQLGCTLN
>CA12562.5023.AY031598
WQRPIVTIKIGGQLKEALLDTGADDTILEEMSLPGRWKPKIIGGIGGFVKVRQYDQVPIEICGHKLTGTVLVGPTPANIIGRNLLTQIGCTLN
>CA12589.5033.AY031604
WQRPLVSIKIGGQLIEALLDTGADDTVLEEMNLPGRWKPKMIGGIGGFIKVRQYEQIPVEICGHKAIGTVLIGPTPVNIIGRNLMTQIGCTLN
>CA12550.5038.AY031609
WQRPIVTIKIGGQLKEALLDTGADDTVLEDMYLPGKWKPKMIVGIGGFIKVRQYDQIPIEICGHKTIGTVLIGPTPVNIIGRNLMTQLGCTLN
>CA12598.5042.AY031613
WQRPLVSIKIGGQIKEALLDTGADDTVLEEMNLPGRWKPKMIGGIGGFIKVRQYDQISIEICGHKAIGTVLIGPTPVNIIGRNLLTQIGCTLN
>CA12601.5046.AY031616
WQRPLVAVRIGGQLKEALLDTGADDTVLEEMNLPGRWKPKMIGGIGGFIKVRQYDQVPIEICGHKVMSTVLIGPTPVNIIGRNLMTQIGCTLN
>CA12614.5050.AY031620
WQRPLVTIKIGGQLKEALLDTGADDTILEEMNLPGRWKPKMVGGIGGFIKVRQYDQVPIDICGHKAVGTVLIGPTPANIIGRNLLTQLGCTLN
>CA12587.5057.AY031627
WQRPLVTIKVGGQLKEALLDTGADDTVLEEMNLPGRWKPKMIGGIGGFIKVRQYDQIPIEICGHKAIGTVLVGPTPVNIIGRNLLTQIGCTLN
>CA12621.5058.AY031628
WQRPLVTIKIGGQLKEALLDTGADDTVLEDMNLPGRWKPKIIGGIGGFIKVRQYDQISVEICGHKVVTTVLVGPTPVNIIGRNLMTQLGCTLN
>CA12630.5067.AY031636
WQRPIVTIKIGGQLKEALLDTGADDTVLEEMNLPGKWKPKMIMGIGGLVKVRQYDQIPIEICGHKTVGTVLVGPTPANIIGRNLMTQIGCTLN
>CA12635.5071.AY031640
WQRPLVTIKVGGQLKEVLLDTGADNTVLEEMNLPGRWKPKMIGGIGGFIKVRQYDQIPIEICGHKVIGTVLVGPTPVNIIGRDLLTQIGCTLN
>CA12637.5073.AY031642
WQRPLVTVKIGGQLKEALLDTGADDTVLEEMNLPGKWKPKMIGGIGGFIKVRQYDQIPIEICGHKAIGTVLVGSTPVNIIGRNLLTQIGCTLN
>CA12640.5075.AY031644
WQRPVVTVKIGGQLTEALLDTGADDTVLEDISLPGRWKPKMIGGIGGFIKVKQYDQVPVEICGHKAIGSVLVGPTPVNIIGRNLMTQLGCTLN
>CA12606.5085.AY031654
WQRPIVTIKIGGQLKEALLDTGADDTVLEEMNLPGRWKPKLIVGIGGFIKVRQYDQIPVEICGHKAIGTVLIGPTPANIIGRNLLTQLGCTLN
>CA12579.5097.AY031665
WQRPLVTIKIGGQLKEALIDTGADDTVLEDINLPGKWKPKIIGGIGGFVKVRQYEQVPVEICGHKAVGTVLIGPTPANIIGRNLLTQIGCTLN
>CA12593.5098.AY031666
WQRPLVTVKIGGQLKEALLDTGADNTVLEEMSLPGRWKPKMIGGIGGFIKVRQYDQIPIEICGHKVIGTVLIGPTPVNIIGRNLLTQIGCTLN
>CA12663.5101.AY031669
WQRPLVTVKIGGQLKEALLDTGADNTVLEELNLPGRWKPKMIGGIGGFIKVKQYDQIPVEICGHKAIGTILVGPTPVNIIGRNLLTQIGCTLN
>CA12664.5102.AY031670
WQRPLVTIKIGGQLKEALLDTGADDTVLEEMNLPGRWKPKMIGGIGGFIKVRQYDQIPIEICGHKAIGTVLIGPTPVNIIGRNLLTQLGCTLN
>CA12665.5103.AY031671
WQRPLVTIKIGGQLKEALLDTGADDTVLEEMNLPGRWKPKMIGGIGGFIKVRQYDQILVEICGHKAIGTVLVGPTPVNIIGRNLLTQIGCTLN
>CA12680.5111.AY031679
WQRPIVTIKIGGQLKEALLDTGADDTVLEDISLPGKWTPKMIGGIGGFVKVRQYDQIPVEICGHKTIGSVLVGPTPTNVIGRNLLTQLGCTLN
>CA12684.5114.AY031682
WQRPLVTIKIGGQLKEALLDTGADDTVLEEMNLPGRWKPKMIGGIGGFIKVRQYDEIPIEICGHTAIGTVLVGPTPVNIIGRNLLTQIGCTLN
>CA12687.5117.AY031685
WQRPIVTIKVGGQIKEALLDTGADDTVLEEMSLPGKWRPKIIGGIGGFIKVRQYDQVPVEIYGHKAITTVLVGPTPVNIIGRNLMTQLGCTLN
>CA12697.5126.AY031693
WQRPIVTVKIGGQLKEALLDTGADDTVLEEMNLPGRWKPKIIGGIGGFIKVRQYDQVPIEICGHKAISTVLIGPTPVNIIGRNLMTQLGCTLN
>CA12718.5140.AY031706
WQRPLVTIKIGGQLIEALLDTGADDTVLEEMELPGRWKPKLIGGIGGFIKVRQYDQISIEICGHKVIGSVLIGPTPVNIIGRNLLTQLGCTLN
>CA12725.5147.AY031713
WQRPLVTIKIGGQVKEALIDTGADDTVLEEMNLPGRWKPKLIGGIGGFIKVRQYDQILVEICGHKAMGTVLVGPTPANIIGRNLLTQIGCTLN
>CA12726.5148.AY031714
WQRPIVTIKIGGQLREALLDTGADDTVLEDIDLPGRWKPKMIGGIGGFIKVRQYEQVPIEICGHKTIGTVLIGPTPVNVIGRNLMTQLGCTLN
>CA12737.5153.AY031720
WQRPLVTIKIGGQLKEALLDTGADDTILEDMDLPGRWRPKIVGGIGGFIKVRQYDQIPIEICGHKAIGTVLIGPTPANIIGRNLLTQLGCTLN
>CA12741.5158.AY031724
WQRPIVTVKIGGQLMEALLDTGADDTVLEEMNLPGKWKPKMIGGIGGLIKVRQYDQIPVEICGHKVIGTVLVGPTPVNVIGRNLMTQIGCTLN
>CA12742.5159.AY031725
WQRPLVSIKIGGQLKEALLDTGADDTVLEEMNLPGRWKPKMIGGIGGFIKVRQYDQILIEICGHKAIGTVLVGPTPVNIIGRNLLTQIGCTLN
>CA12700.5162.AY031728
WQRPLVTVKIEGQLKEALLDTGADDTVLEDMQLPGKWKPKMIGGIGGFIKVRQYDQILVEICGHKAIGTVLIGPTPVNIIGRNLLTQIGCTLN
>CA12751.5172.AY031738
WQRPLVTVRVGGQLTEALLDTGADDTVLEEIDLPGRWKPKMIGGIGGFIKVRQYDQVPVEICGHKAIGTVLVGPTPVNIIGRNLMTQIGCTLN
>CA12754.5175.AY031740
WQRPLVTVRIGGQLKEALLDTGADDTILEEMNLPGRWTPKIVGGIGGFIKVRQYDQIPVEICGHKAIGTVLVGPTPANIIGRNLLTQIGCTLN
>CA12758.5180.AY031744
WQRPLVTIKIGGQLKEALLDTGADDTVLEEMSLPGKWKPKMIGGIGGFIKVRQYDQIPIEICGHRAIGTVLIGPTPVNIIGRNLLTQLGCTLN
>CA12761.5199.AY031762
WQRPIVTIKIGGQQKEALLDTGADDTVLEEMNLPGRWKPKIIGGIGGFVKVREYDQIPIEICGRKAIGTVLVGPTPANIIGRNLMTQLGFTLN
>CA12778.5200.AY031763
WQRPLVTVKIGGQLKEALLDTGADNTVLEDINLPGKWKPKMIGGIGGFIKVRQYDQVSIEICGHKVIGTVLVGPTPVNIIGRDLLTQIGCTLN
>CA12782.5203.AY031766
WHRPLVTIKIGGQLKEALLDTGADDTVLEEMNLPGRWKPKMIGGIGGFIKVRQYDQVHIEICGHKAIGTVLVGPTPVNIIGRNLLTQIGCTLN
>CA12785.5205.AY031768
WQRPIVTVKIGGQLIEALLDTGADDTVLEEMNLPGRWKPKIIGGIGGFIKVRQYDQIPVEICGHKAIGTVLVGPTPVNIIGRSLLTQLGCTLN
>CA12789.5207.AY031770
WQRPIVTIKVGGHLKEALLDTGADDTVLEEMDLPGRWKPRMIGGIGGFIKVKQYEQVPIELCGHKTMGTVLIGPTPVNIIGRDLMTQLGCTLN
>CA12890.5250.AY031807
WQRPLVTVKIGGQLKEALLDTGADDTVLEEMNLPGRWKPKIIGGIGGFIKVRQYDQIPIEICGHKAIGTVLIGPTPVNIIGRNLMTQIGCTLN
>CA12898.5258.AY031815
WQRPLVTIKVGGQLKEALLDTGADDTVLEDMNLPGRWKPKMIGGIGGFIKVRQYDQIQIEICGHKAIGTVLVGPTPVNIIGRNLLTQIGCTLN
>CA12902.5260.AY031817
WQRPLVTIKIGGQLKEALLDTGADDTVLEEMSLPGKWRPKMIGGIGGFIKVRQYDQVPIEICGHKVIGTVLIGPTPVNIIGRNLLTQLGCTLN
>CA12985.5277.AY031834
WQRPIVTIKIGGQLKEALIDTGADDTVLEEMNLPGKWTPKIIGGIGGFVRVRQYDQVPIEICGHKVMGAVLIGPTPANIIGRNLLTQLGCTLN
>CA12998.5286.AY031843
WQRPLVTIKVGGQLREALLDTGADDTILEEINLPGRWKPKLIGGIGGFVRVKQYDQIPIEICGHKIIGTVLVGPTPANIVGRNLLTQIGCTLN
>CA13003.5294.AY031851
WDRPIVTIKVGGQIKEALIDTGADDTVLEDMTLPGKWKPKMIGGIGGFVKVRQYDQIPIEICGHKVIGTVLVGPTPANIIGRNLLTQIGCTLN
>CA13006.5296.AY031853
WQRPLVTIKIGGQLKEALLDTGADDTVLEEMSLPGKWKPKMIGGIGGFIKVRQYDQIPIEICGHKAIGTVLIGPTPVNIIGRNLLTQLGCTLN
>CA13170.5300.AY031857
WQRPLVTIKIGGQLKEALLDTGADDTVLEDMNLPGRWKPKMIGGIGGFIKVRQYDQIPVEICGHKAIGTVLVGPTPVNIIGRNLLTQIGCTLN
>CA13176.5307.AY031863
WQRPLVTIKIGGQLKEALLDTGADDTVFEDMDLPGRWKPKMIGGIGGFIKVKQYDQIPVDICGHKAIGTVLIGPTPVNIIGRNLLTQIGCTLN
>CA13193.5321.AY031876
WQRPLVTIKIGGQLREALLDTGADDTVLEEINLPGRWTPKMIGGIGGFVKVRQYDEVPIEICGHKVKGTVLVGPTPANIIGRNLMTQIGCTLN
>CA13194.5340.AY031894
WQRPHVIVKIGGQLKEALLDTGADDTVLEEMNLPGRWKPKIIGGIGGFIKVKQYDEIPIEICGHKVIGTVLIGPTPVNIIGRNLMTQLGCTLN
>CA13230.5347.AY031901
WQRPLVTIKIGGQLKEALLDTGADDTVLEEMNLPGKWKPKMIGGIGGFIKVRQYEQVPIEICGHKAIGTVLIGPTPVNIIGRNLMTQLGCTLN
>CA13232.5348.AY031902
WQRPFVTIKIGGQLKEALLDTGADNTVLEDINLPGKWKPKMIGGIGGFIKVRQYDQIPIEICGHKAIGTVLIGPTPVNIIGRDLLTQLGCTLN
>CA13227.5360.AY031914
WQRPLVTVKIGGQLREALLDTGADDTVLEEMNLPGRWKPKMIGGIGGFIKVRQYDQIPIEICGHKTIGTVLVGPTPVNIIGRNLLTQIGCTLN
>CA13260.5374.AY031929
WQRPLVTVKIGGQLKEALLDTGADNTVLEDIDLPGRWKPKMIGGIGGFIKVRQYDQIPIEICGHKAIGTILVGPTPVNIIGRDLLTQIGCTLN
>CA13263.5377.AY031932
WQRPVVTVKIAGQLKEALLDTGADNTVLEDIDLPGRWKPKMIGGIGGFIKVRQYDQIPIEICGHKAIGTVLVGPTPVNIIGRDLLTQIGCTLN
>CA13275.5386.AY031941
WQRPLVTIKVGGQLKEALLDTGADDTVLEEMNLPGKWKPKMIGGIGGFIKVRQYDQVLVEICGHKAIGAVLIGPTPVNIIGRNLLTQLGCTLN
>CA13284.5392.AY031947
WQRPLVEIRIGGQLKEALLDTGADDTVLEEMNLPGRWKPKMIGGIGGFIKVRQYDQVLIEICGHKAIGSVLIGPTPVNIIGRNLLTQIGCTLN
>CA13306.5410.AY031964
WQRPIVTIKIGGQLKEALLDTGADNTVLEEMNLPGRWRPKMIGGIGGFIKVRQYDEIPIEICGHKAIGSVLIGPTPVNIIGRDLLTQLGCTLN
>CA13334.5433.AY031985
WQRPFVTIKVGGQLKEALIDTGADDTVLEEMNLPGKWKPKLIGGIGGFVKVRQYDQVPIEICGHKVIGTVLIGPTPANIIGRNLLTQIGCTLN
>CA13628.5450.AY031990
WQRPIVTIKIGGQLKEALLDTGADDTVLEDITLPGRWKPKLIGGIGGFVKVRQYDQIPVEICGHKAIGTVLVGPTPVNIIGRNLMTKLGCTLN
>CA13631.5452.AY031992
WQRPLVTIKIGGQLKEALLDTGADDTVLEDMDLPGRWKPKMIGGIGGFIKVKQYDQIPIDICGHKAIGTVLVGPTPVNIIGRNLLTQIGCTLN
>CA13639.5458.AY031998
WQRPLVTIKIGGQLKEALLDTGADDTVLEEMNLPGRWKPKMIGGIGGFIKVRQYDQISIEICGHKAIGTVLVGPTPVNIIGRNLLTQIGCTLN
>CA13640.5459.AY031999
WQRPLVTIKIGGQLKEALLDTGADDTVLEEMNLPGRWKPKMIGGIGGFIKVRQYDQILIEICGHKAIGTVLIGPTPVNIIGRNLLTQIGCTLN
>CA13536.5463.AY032002
WQRPIVTIKIGGQLKEALLDTGADDTVLEDVSLPGRWKPKMIGGIGGFVKVKQYDQVPIEICGHKVIGTVLVGPTPANIIGRNLMTQLGFTLN
>CA13538.5465.AY032004
WQRPLVTIKIGGQLKEALLDTGADDTVLEEMNLPGRWKPKLIGGIGGFVKVRQYDQIQVEICGHKAIGTVLVGPTPANIIGRNLLTQIGCTLN
>CA13565.5468.AY032007
WQRPLVTIKIGGQLKEALLDTGADDTVLEEMNLPGRWTPKMIGGIGGFLKVRQYDQIPIEICGHKTIGTVLVGPTPVNIIGRNLMTQIGCTLN
>CA13547.5472.AY032011
WQRPLVPIRIGGQLKEALLDTGADDTVLEDINLPGRWKPKMIGGIGGFIKVRQYDQIPVEICGHKAIGTVLVGPTPVNIIGRNLLTQIGCTLN
>CA13553.5478.AY032017
WQRPIVTIKVGGQLKEALLDTGADDTVLEEMNLPGRWKPKMIVGIGGFSKVRQYDQIQVEICGHKVIGTVLVGPTPANIIGRNLLTQLGCTLN
>CA13556.5481.AY032020
WQRPIVTIKIGGQLKEALLDTGADDTVLEEMNLPGRWKPKMIVGIGGFTKVRQYDQILVEICGHKVIGSVLIGPTPANIIGRNLLTQIGCTLN
>CA24825.5483.AY032022
WQRPLVTIKIGGQLKEVLLDTGADNTVLEEMSLPGRWKPKMIGGIGGFIKVRQYDQVPIEICGHKVVGTVLIGPTPVNIIGRDLLTQIGCTLN
>CA13750.5531.AY032041
WQRPLVTIKVEGQLKEALLDTGADDTVLEEMNLPGRWKPKMIGGIGGFIKVRQYDQIHIEICGHEAIGSVLVGPTPVNIIGRNLLTQLGCTLN
>CA13762.5540.AY032050
WQRPLVTIKIGGQLKEALLDTGADDTVLEEMNLPGRWKPKMIGGIGGFIKVRQYDQIPVEICGHKAIGTVLIGPTPVNIIGRNLMTQLGCTLN
>CA13763.5541.AY032051
WQRPLVTIKVGGQLKEALLDTGADDTVLEEMSLPGRWKPKMIGGIGGFIKVRQYDQILIEICGHKAIGTVLVGPTPVNIIGRNLLTQIGCTLN
>CA13768.5543.AY032053
WQRPLVTIKIGGQLKEALLDTGADNTVLEEMNLPGRWKPKMIGGIGGFIKVKQYDQIPIEICGHKAIGTVLIGPTPVNIIGRDLLTQLGCTLN
>CA13772.5545.AY032055
WQRPLVTIRVGGQLKEALLDTGADDTVLEEIDLPGRWKPKMIGGIGGFIKVRQYDQIPIEICGHKAIGTVLVGPTPVNIIGRNLLTQIGCTLN
>CA13929.5598.AY032066
WQRPLVTVRIGGQLKEALLDTGADDTVLEEMSLPGRWKPKMIGGIGGFIKVRQYDQIPIEICGHKAIGTVLVGPTPVNIIGRNLLTQIGCTLN
>CA13920.5600.AY032067
WQRPLVPIKIGGQQIEALLDTGADDTVLEDISLPGRWKPKIIGGIGGFIKVKQYDQIPIEICGHKTIGSVLVGPTPVNIIGRNLMTQLGFTLN
>CA13949.5607.AY032074
WQRPIVTVKIGGHLKECLLDTGADDTVLEDIDLPGRWKPKLIGGIGGFVKVRQYDQVPIEICGHKVKGTVLVGATPVNVIGRNVMTQIGCTLN
>CA13916.5608.AY032075
WQRPFVTIKIGGQLKEALLDTGADDTVLEDVSLPGRWKPKMIGGIGGFIKVRQYDQVAVEICGHKAIGSVLVGPTPVNVIGRNLMTQLGCTLN
>CA13953.5611.AY032078
WQRPRVTIKIGGQLKEALLDTGADDTVLEDMELPGRWKPKMIGGIGGFIKVRQYDQIPIEICGHKTIGTVLIGPTPVNIIGRNLLTKIGCTLN
>CA13947.5617.AY032084
WQRPIVTIKIGGQLIEALLDTGADDTVLEDINLPGRWKPKIIGGIGGFIKVRQYDQVPVEICGHKVVGTVVVGPTPVNIIGRNLMTQLGCTLN
>CA13963.5621.AY032087
WQRPIVTIKIGGQLKEALLDTGADDTVLEEMNLPGKWKPRMIGGIGGFIKVRQYDQIPIEICGYKVRSTVLIGPTPVNVIGRNLMTQLGCTLN
>CA14221.5698.AY032100
WQRPLVTIKIGGQLKEALLDTGADDTILEEMNLPGRWKPKLIGGIGGFIKVRQYDQIPIEICGHKVIGTVLVGPTPANIIGRNLMTQIGCTLN
>CA14576.5700.AY032102
WQRPLVPVRIGGQLKEALLDTGADDTVLEEMNLPGRWKPKMIGGIGGFIKVRQYDQIPIEICGHKAIGTVLVGPTPVNIIGRNLLTQIGCTLN
>CA14226.5701.AY032103
WQRPLVTIKVGGQLKEALLDTGADDTVLEEMNLPGRWKPKMIGGIGGFIKVRQYDQIPIEICGHKAIGTVLVGPTPVNIIGRNLLTQIGCTLN
>CA14228.5703.AY032105
WQRPLVTIKIGGQIKEALLDTGADDTVLEEINLPGRWKPKMIGGIGGFIKVRQYDQILIEICGHKAIGTVLVGPTPVNIIGRNLLTQIGCTLN
>CA14242.5716.AY032109
WQRPVVTIRVGGQLKEALLDTGADDTILEEMNLPGRWKPKIIGGIGGFIKVRQYDQILVEICGHKVIGTVLVGPTPANIIGRNLMTQLGCTLN
>CA14249.5720.AY032112
WQRPIVTIKIGGQLKEALLDTGADNTVLEEMNLPGRWKPKMIGGIGGFIKVRQYDQILVEICGHKVIGTVLIGPTPVNIIGRDLLTQLGCTLN
>CA14265.5735.AY032126
WQRPLVTIKIGGQLKEALLDTGADDTVLEDINLPGKWKPKMIGGIGGFIKVKQYDQIPIEICGHKAVGTVLVGPTPVNIIGRNLMTQLGCTLN
>CA14276.5743.AY032133
WQRPFITVKVGGHLIEALLDTGADDTVLEEMDLPGRWKPKLIGGIGGFVKVRQYEQVPIEICGHKVMGTVLVGPTPANIIGRNLMTQIGCTLN
>CA14288.5750.AY032140
WQRPIVTIKIGGQLKEAILDTGADDTVLEDMDLPGRWKPKIIGGIGGLIKVRQYEQIPVEICGHKVIGTVVVGPTPVNVIGRNLMTQLGCTLN
>CA14290.5752.AY032142
WQRPIVTVKIGGQLKEALLDTGADNTVLEDIDLPGRWKPKMIGGIGGFIKVRQYDQIPIEICGHKAIGTVLVGPTPVNIIGRDLLTQLGCTLN
>CA14292.5754.AY032144
WQRPLVTIKIGGQLKEALLDTGADDTVLEDMNLPGRWKPKMIGGIGGFIKVRQYEQVPVEICGHKAIGTVLVGPTPVNIIGRNLLTQLGCTLN
>CA14271.5764.AY032154
WQRPLVTIRIGGQLKEALLDTGADDTVLEEMNLPGRWKPKMIGGIGGFIKVRQYDQILIEICGQKAIGTVLIGPTPVNIIGRNLLTQIGCTLN
>CA14836.5927.AY032177
WQRPLVTIKIGGQLKEALLDTGADDTVLEDMNLPGRWKPKMIGGIGGFIKVRQYDQIPIEICGQKAIGTVLVGPTPVNIIGRNLLTQIGCTLN
>CA14839.5929.AY032179
WQRPVVTIKIGGQLKEALLDTGADDTVLEDMSLPGKWKPKMIGGIGGFIKVRQYDQIPIEICGHKAIGTVLVGPTPVNIIGRNLLTQLGCTLN
>CA14862.5939.AY032188
WQRPIVTIKIGGQLREALLDTGADDTVLEDIELPGKWKPKLIGGIGGFVKVRQYDQVPIEICGHKTIGTVLVGPTPANIIGRNLMTQLGCTLN
>CA14857.5947.AY032196
WQRPLVNIKIGGQIKEALLDTGADDTVLEDMNLPGKWKPKMIGGIGGFIKVRQYDQILIEICGHKAIGTVLVGPTPVNIIGRNLLTQIGCTLN
>CA14859.5949.AY032198
WQRPIVTIKIGGQLKEALLDTGADDTVLEEMNLPGRWKPKMIGGIGGFIKVRQYDQVAIEICGHKVVGAVLIGPTPVNVIGRNLMTQLGCTLN
>CA14873.5961.AY032209
WQRPLVTIKIGGQLKEALLDTGADDTVLEEMNLPGRWKPKLIGGIGGFIKVRQYEEIPIEICGHKAIGTVLVGPTPVNIIGRSLLTQIGCTLN
>CA14878.5965.AY032212
WQRPLVTVKIGGQLKEALLDTGADNTVLEEMNLPGRWKPKMIGGIGGFIKVRQYDQIPIEICGHKTIGTVLIGPTPVNIIGRDLLTQIGCTLN
>CA14897.5978.AY032225
WQRPIVTIKIGGQLKEALLDTGADDTVLEDINLPGKWKPKMIGGIGGFIKVKQYDQVPIEICGHKIISTVLVGPTPVNVIGRNLMTQLGCTLN
>CA14905.5983.AY032229
WQRPLVTIRVGGQLKEALLDTGADDTVLEDMSLPGKWKPKMIGGIGGFIKVRQYDQVLVEICGHKAIGTVLVGPTPVNIIGRNLLTQIGCTLN
>CA14913.5990.AY032236
WQRPLVTIKIGGQLVEALLDTGADDTVLEDINLPGRWKPKMIGGIGGFIKVRQYDQVPVEICGHKAIGSVLVGPTPVNIIGRNLMTQIGCTLN
>CA14922.5994.AY032240
WQRPLVTIKIGGQLKEALLDTGADNTVLEDMTLPGRWKPKMIGGIGGFIKVRQYDQIPIEICGHKAIGTVLVGPTPVNIIGRNLLTQLGCTLN
>CA14933.6004.AY032247
WQRPLVTIEIGGQLKEALLDTGADDTVLEEMSLPGRWKPKMIGGIGGFIKVRQYDQVPIKFCGRTAIGTVLIGPTPVNIIGRNLLTQIGCTLN
>CA14935.6005.AY032248
WQRPLVSIKVGGQLKEALLDTGADDTILEDMPLPGRWKPKLIGGIGGFIKVRQYDQIPIEICGHKVIGTVLVGPTPANIIGRNLLTQIGCTLN
>CA14942.6011.AY032254
WQRPLVTIKIGGQLKEALLDTGADNTVLEEMSLPGRWKPKMIGGIGGFIKVRQYDQITIEICGHKAIGTVLIGPTPVNIIGRNLLTQIGCTLN
>CA14954.6021.AY032264
WQRPIVTIKIGGQLKEALLDTGADDTVLEEMDLPGRWKPKIIGGIGGFVKVKQYDQIPIEICGHKTTGTVLVGPTPANIVGRNLLTQLGCTLN
>CA14966.6031.AY032274
WQRPFVTIKVGGQLKEALLDTGADNTVLEEMNLPGRWKPKMIGGIGGFVKVRQYDQIPIEICGHKAIGTVLIGPTPVNIIGRDLMTQLGCTLN
>CA16082.6324.AY032284
WQRPLVTIKIGGQLKEALLDTGADDTVLEEINLPGRWKPKMIGGIGGFVKVRQYDQIPIEICGHKVIGTVLVGPTPHNIIGRNLLTQIGCTLN
>CA16086.6327.AY032287
WQRPLVTVKIGGQLTEALLDTGADDTVLEEMNLPGRWKPKIIGGIGGFIKVRQYDQIPIEICGHKTIGSVLIGPTPVNIIGRNLMTQIGCTLN
>CA16055.6339.AY032298
WQRPLVTIKIGGQLKEALLDTGADDTVLEEMNLPGKWKPKMIGGIGGFIKVRQYDQIPIEICGHKAIGTVLIGPTPVNIIGRSLLTQLGCTLN
>CA16092.6346.AY032305
WQRPLVTIKIGGQLKEALLDTGADDTVLEDMTLPGRWKPKMIGGIGGFIKVRQYDQIPLEICGHKAIGTVLVGPTPVNIIGRNLLTQIGCTLN
>CA16094.6347.AY032306
WQRPLVTVKVGGQLKEALLDTGADDTILEEMNLPGRWTPKLIGGIGGFIKVRQYDQIPVEICGHKVIGTVLVGPTPANIIGRNLLTQIGCTLN
>CA16114.6366.AY032323
WQRPIVTIKIGGQLKEALLDTGADDTVLEEMSLPGRWKPKMIGGIGGFIKVRQYDQIPIEICGHKVISTVLIGPTPVNVIGRNLMTQLGCTLN
>CA16130.6374.AY032331
WQRPLVTIKIGGQLKEALLDTGADNTVLEEMNLPGRWKPKMIGGIGGFIKVRQYDQIPLEICGHKAIGTVLIGPTPVNIIGRNLLTQLGCTLN
>CA16131.6375.AY032332
WQRPIVTIRVGGQLKEALLDTGADNTVLEEMNLPGRWKPKIIGGIGGFIKVRQYDQIVIEICGHKAIGTVLVGPTPVNIIGRNLLTQLGCTLN
>CA16163.6401.AY032356
WQRPIVTIKIGGQLKEALLDTGADDTVLEEMNLPGRWKPKMIGGIGGFIKVRQYDQIPIEICGHRAIGTVLVGPTPVNIIGRNLMTQIGCTLN
>CA16169.6406.AY032361
WQRPIVTIKIGGQLKEALLDTGADDTVLEEMNLPGRWTPKMIVGIGGFAKVRQYDQVPVEICGHKAIGTVLIGPTPANIIGRNLMTQIGCTLN
>CA16171.6408.AY032362
WQRPLVTIKIGGQLKEALLDTGADDTVLEEMTLPGRWKPKMIGGIGGFIKVRQYDQIPIEICGHKAIGTVLVGPTPVNIIGRNLLTQIGCTLN
>CA16173.6410.AY032364
WQRPLVTIKIGGQLKEALLDTGADDTVLEEMNLPGRWKPKMIGGIGGFIKVRQYDQILIEICGHKTIGTVLIGPTPVNIIGRNLLTQIGCTLN
>CA16179.6413.AY032367
WQRPLVTIKIGGQLKEALLDTGADDTVLEEMNLPGRWKPKMIGGIGGFIKVRQYDQISIEICGHKAVGTVLVGPTPVNIIGRNLLTQIGCTLN
>CA16180.6414.AY032368
WQRPLVTIKIGGQLKEALLDTGADDTVLEEMNLPGRWKPKMIGGIGGFIKVRQYDQILVEICGHKAIGTVLIGPTPVNIIGRNLLTQIGCTLN
>CA16184.6416.AY032370
WQRPLVTIKVGGQLKEALLDTGADDTVLEDMELPGRWKPKLIGGIGGFIKVRQYDQVPIEICGHKAIGTVVVGPTPVNIIGRNLLTQIGCTLN
>CA16187.6418.AY032372
WQRPLVTIKIGGQLKEALLDTGADNTVLEDISLPGRWKPKMIGGIGGLIKVRQYDQIPIELCGHKTIGTILVGPTPVNIIGRDLLTQIGCTLN
>CA16197.6423.AY032377
WQRPIVTVKIGGQLREALLDTGADNTVLEDINLPGRWKPKIIGGIGGLVKVRQYDQIPIEICGHKTIGTVLVGPTPVNIIGRDLLTQLGCTLN
>CA16199.6425.AY032379
WQRPLVKIRIGGQVKEALLDTGADDTVLEEMNLPGKWKPKLIGGIGGFVKVRQYDQILVEICGHKAIGTVLVGPTPANIIGRNLLTQIGCTLN
>CA16224.6440.AY032393
WQRPLVTIKIGGQLKEALLDTGADDTVLEEMNLPGRWKPKMIGGIGGFIKVRQYDQIAIEICGHKAIGTVLVGPTPVNIIGRNLLTQIGCTLN
>CA16225.6449.AY032402
WQRPIVTIKIGGQLREALIDTGADDTVLEDIDLPGRWKPKMIGGIGGFVKVKQYDQIPIEICGHKVIGTVLVGPTPANIIGRNLLTQLGCTLN
>CA16229.6452.AY032404
WQRPLVTIKIGGQLKEALLDTGADDTVLEEMNLPGRWKPKMIGGIGGFIKVRQYDQILIEICGHRAIGTVLVGPTPVNIIGRNLLTQIGCTLN
>CA16235.6456.AY032407
WQRPIVTIKIGGQLKEALIDTGADDTVLEEMDLPGKWKPKLIGGIGGFVKVRQYDQIPVEICGHKAIGSVLVGPTPANIIGRNLLTQIGCTLN
>CA16238.6459.AY032410
WQRPLVTIKIGGQLKEALLDTGADNTVLEEMDLPGRWKPKIIGGIGGFIKVRQYDQVAIEICGHKAIGTVLIGPTPVNIIGRDLLTQLGCTLN
>CA16251.6471.AY032422
WQRPLVTIKIGGQLKEALLDTGADDTVLEEMNLPGRWKPKMIGGIGGFIKVRQYDQIPIEICGHKAIGTVLVGPTPVNIIGRNLLTKIGCTLN
>CA16252.6472.AY032423
WQRPFVSVKIGGQLKEALLDTGADDTVLEEMDLPGRWKPNMIGGIGGFIKVRQYDQILVEICGHKAIGTVLIGPTPANIIGRNLLTQIGCTLN
>CA16256.6474.AY032425
WQRPLVTIKIGGQLKEALLDTGADDTVLEEMNLPGRWKPKMIGGIGGFIKVRQYDQIPIEICGHKAIGTVLIGPTPVNIIGRNLLTQLGCTLN
>CA16260.6476.AY032427
WQRPLVTVKIGGQLTEALLDTGADDTVLEDINLPGRWKPKMIGGIGGFIKVRQYDQVPIEICGHKTIGTVLVGPTPVNIIGRNLMTQIGCTLN
>CA16294.6497.AY032448
WQRPFVTIKIGGQLKEALLDTGADDTVLEEMNLPGRWKPKLIGGIGGFVKVRQYDQVPIEICGHKVIGTVLVGPTPANIIGRNLMTQLGCTLN
>CA16300.6501.AY032452
WQRPLVTIKIGGIIKEALLDTGADDTVLEEMNLPGRWKPKMIGGIGGFIKVRQYEQIPIEICGHKAIGTVLVGPTPVNIIGRNLLTQIGCTLN
>CA16310.6507.AY032458
WQRPLVTIKIGGQLKEALLDTGADDTVLEDMDLPGRWKPKMIGGIGGFIKVRQYDQIPIEICGHRAIGTVLVGPTPVNIIGRNLLTQIGCTLN
>CA16477.6554.AY032460
WQRPLVTIKVGGQVKEALLDTGADDTVLEDINLPGRWKPKMIGGIGGFIKVRQYDQIPLEICGHKAIGTVLVGPTPVNIIGRNLLTQIGCTLN
>CA16483.6559.AY032465
WQRPLVTIKIGGQLKEALLDTGADNTVLEEMNLPGKWKPKIIGGIGGFIKVRQYDQILIEICGHKAIGTVLIGPTPVNIIGRDLLTQIGCTLN
>CA16487.6562.AY032468
WQRPLVTIKIGGQLKEALLDTGADDTVLEEMNLPGRWKPKMIGGIGGFIKVRQYDQVPIEICGHKAIGTVLIGPTPVNIIGRNLLTQIGCTLN
>CA16488.6563.AY032469
WQRPIVTIKIGGQLKEALLDTGADDTVLEDINLPGRWKPKMIGGIGGFIKVRQYDQVPIEICGHKTLSTVLVGPTPVNIIGRNLMTQIGCTLN
>CA16507.6585.AY032491
WQRPVVDIKVGGQLVEALLDTGADDTVLEEMNLPGRWKPKIIGGIGGFIKVRQYEDVPIEIYGKKVLSTVLIGPTPVNIIGRNLMTQIGCTLN
>CA16529.6590.AY032496
WQRPIVTIKIGGQLREALLDTGADDTVLEDINLPGKWTPKMIGGIGGFVKVRQYDQVPIEICGHKTIGTVLVGPTPANIIGRNLMTQLGCTLN
>CA16531.6591.AY032497
WQRPVVTIKVGGQLKEALLDTGADDTVLEEMNLPGKWKPKIIGGIGGLVKVRQYDQIPIEICGHKAIGTVLIGPTPANIIGRNLMTQIGCTLN
>CA16533.6593.AY032499
WQRPIIIVKIGGQLKEALLDTGADDTVFEEMNLPGKWKPKMIGGIGGFLKVREYDQVPIEICGHKIIGTVLIGPTPVNVIGRNLMTQLGCTLN
>CA16554.6605.AY032510
WQRPLVTIKIGGQLKEALLDTGADNTVLEDINLPGRWKPKMIGGIGGFIKVRQYDQIPIEICGHKAIGTILVGPTPVNIIGRDLLTQLGCTLN
>CA16566.6612.AY032517
WQRPLVTIKIGGQLKEALLDTGADDTVLEEMNLPGRWKPKMIGGIGGFIKVKQYDQIPIEISGHKAIGTVLIGPTPVNIIGRNLLTQIGCTLN
>CA17078.6790.AY032523
WQRPLVTIKIGGQLKEALLDTGADDTVLEDMNLPGKWKPKMIGGIGGFIKVRQYDQICIEICGQKAIGTVLVGPTPINIIGRNLLTQIGCTLN
>CA17080.6792.AY032525
WQRPLVTIKIGGQLKEALLDTGADDTILEEINLPGRWKPKIIGGIGGFIKVRQYDQIPIEICGHKVIGTVLVGPTPANIIGRNLLTQLGCTLN
>CA17086.6796.AY032529
WQRPIITVKIGGQLIEALLDTGADDTVLEEINLPGRWKPKMIGGIGGFVKVRQYDQVPIEICGHKVITTVLVGPTPVNVIGRNLMTQIGCTLN
>CA17093.6802.AY032535
WQRPIVTIKIGGQTKEALLDTGADDTVLEEMNLPGRWKPKMIVGIGGFAKVRQYDQVPIEICGHKVIGTVLIGPTPANIIGRNLMTQLGCTLN
>CA17105.6805.AY032538
WQRPLVTVKIGGQLREALLDTGADNTVLEDIELPGRWKPKMIGGIGGFIKVKQYDQIPIEICGHKTIGTVLVGPTPVNIIGRDLLTQLGCTLN
>CA17001.6830.AY032562
WQRPLVPIKIGGQLKEALLDTGADDTVLEEITLPGKWKPKMIGGIGGFIKVRQYDNITVDICGHRAVGTVLVGPTPVNIIGRNLLTQLGCTLN
>CA17005.6833.AY032565
WQRPLVTIKVGGQLKEALLDTGADDTVLEEMNLPGKWKPKMIGGIGGFIKVRQYDQIPIEICGHKAIGTVLVGPTPVNIIGRNLLTQLGCTLN
>HW10_1.8472.AF288807
WQRPLVSIKVGGQLKEALLDTGADDTVLEEMNLPGKWKPKMIGGIGGFIKVRQYDQISVEICGHKAIGTVLVGPTPVNIIGRNLLTQIGCTLN
>HW11_1.8473.AF288808
WQRPLVTIKIGGQLKEALLDTGADDTVLEEINLPGRWKPKMIGGIGGFIKVKQYDQVPIDICGHKAIGTVLVGPTPVNIIGRNLLTQIGCTLN
>HW1_2.8480.AF288791
WQGPIVTIKIGGQLKEALLDTGADDTVLEEMNLPGKWKPKIIGGIGGFIKVRQYDQIPIEICGHKALTTVLIGPTPVNIIGRNLMTQFGCTLN
>HW2_1.8481.AF288792
WQRPIVTIKIGGQLREALLDTGADDTVLEDIDLPGRWKPKMIGGIGGFVKVRQYEQIPIEICGHKVIGTVLGGPTPANIIGRNLLTQIGCTLN
>HW5_1.8484.AF288798
WQRPLVTIKVGGQLKEALIDTGADDTVLEDMELPGKWKPKMIGGIGGFVKVRQYDQVPIEICGHKTIGTVLVGPTPANIIGRNLLTQIGCTLN
>HW5_2.8484.AF288799
WQRPLVTIKVGGQLKEALIDTGADDTVLEDIDLPGKWKPKMIGGIGGLVKVRQYDQIPIEICGHKTIGTVLVGPTPANIIGKNLLTQIGCTLN
>HW6_1.8485.AF288800
WQRPLVTVKIEGQLKEALLDTGADDTVLEEMCLPGRWKPKMIGGIGGFIKVRQYDQVSMEICGHKAIGTVLVGPTPVNIIGRNLLTQIGCTLN
>HW7_2.8486.AF288803
WQRPIVTIKVGGQLKEALLDTGADDTVLEEMNLPGKWTPKLIGGIGGLVKVRQYDQIPIEICGHKVTGTVLVGPTPANIIGRNLMTQLGCTLN
>AS_CHO.8589.AF199256
WQRPLVIIKIGGQLKEALLDTGADDTVLEDMELPGRWKPKMIGGIGGFIKVKQYDQVAIEICGHKAIGTVLVGPTPVNIIGRNLLTQIGCTLN
>03-03134.21225.AF349319
WQRPVVTIRIGGQLKEALLDTGADDTVLEDMSLPGRWKPKMIGGIGGFIKVRQYDQIPIEICGHKAIGTVLIGPTPVNIIGRNLLTQLGCTLN
>03-03273.21225.AF349320
WQRPVVTIRIGGQLKEALLDTGADDTVLEDMSLPGRWKPKMIGGIGGFIKVRQYDQIPIEICGHKAIGTVLIGPTPVNIIGRNLLTQLGCTLN
>03-04186.21226.AF349323
WQRPLVTIKIGGQLKEALLDTGADDTVLEEMNLPGRWKPKMIGGIGGFIKVRQYDQISIEICGHKAVGTVLVGPTPVNIIGRNLLTQIGCTLN
>03-07502.21227.AF349325
WQRPLVTIKIGGQLKEALLDTGADDTVLEEMNLPGKWKPKMIGGIGGFIKVRQYDQILIEICGHKAIGTVLVGPTPVNIIGRNLLTQLGCTLN
>03-20206.21228.AF349327
WQRPLVTIKIGGQLKEALLDTGADDTVLEEMNLPGRWKPKMIGGIGGFIKVKQYDQIPIEICGHKAIGTVLVGPTPVNIIGRNLLTQLGCTLN
>03-21503.21229.AF349328
WQRPIVTIKVGGQLKEALIDTGADDTVLEEMNLPGRWKPKLIGGIGGFIKVRQYDQITIEICGHKAVGTVLVGPTPANIIGRNLLTQIGCTLN
>03-26125.21231.AF349331
WQRPLVTIKIGGQLKEALLDTGADDTILEDMDLPGRWKPKMIGGIGGFIKVRQYDQIPIEICGHKVIGTVLVGPTPANIIGRNLLTQIGCTLN
>03-28321A.21232.AF349336
WQRPIVTIKIGGQLKEALLDTGADDTVLEEMNLPGKWKPKMIGGIGGFVKVRQYEQIPIEICGHKAIGTVLIGPTPANIIGRNLLTQLGCTLN
>03-28419.21232.AF349334
WQRPLVTIKIGGQLKEALLDTGADDTVLEEMNLPGKWKPKMIGGIGGFIKVRQYEQIPIEICGHKAIGTVLIGPTPVNIIGRNLLTQLGCTLN
>03-44259B.21234.AF349343
WQRPLVTIKIGGQLKEALLDTGADDTVLEEMNLPGRWKPKMIGGIGGFIKVRQYDQISMDICGHKAIGTVLVGPTPVNIIGRNLLTQIGCTLN
>03-50182.21236.AF349346
WQRPIVTVKIGGQLKEALLDTGADDPVLEEINLPGRWKPKMIGGIGGFIKVRQYEEVPMEICGHKVTGTVVVGPTPVNIIGRNLLTQLGCTLN
>03-55126.21237.AF349348
WQRPLVTVKIGGQLKEALLDTGADDTVLEEMTLPGRWKPKMIGGIGGFIKVRQYDQIPIEICGHKAIGTVLIGPTPVNIIGRNLLTQIGCTLN
>03-55504.21237.AF349350
WQRPLVTVKIGGQLKEALLDTGADDTVLEEMTLPGRWKPKMIGGIGGFIKVRQYDQIPIEICGHKAIGTVLIGPTPVNIIGRNLLTQIGCTLN
>03-73000.21243.AF349362
WQRPLVTIKIGGQLKEALLDTGADDTVLEEMNLPGRWKPKMIGGIGGFIKVRQYDQVPIEICGHKAIGTVLIGPTPVNIIGRNLMTQLGCTLN
>03-94000B.21246.AF349370
WQRPLVTIKIGGQLKEALLDTGADDTVLEDINLPGRWKPKMIGGIGGFIKVRQYDQVPIEICGHKAVGTVLVGPTPANIIGRNLLTQLGCTLN
>03-99000B.21247.AF349373
WQRPLVTIRIGGQLKEALLDTGADDTVLEEMNLPGRWKPKMIGGIGGFIKVRQYDQVHIEICGHQAIGTVLVGPTPVNIIGRNLLTQIGCTLN
>JS97435.8628.AJ401906
WQRPIVTIKIGGQLKEALLDTGADDTVLEDVDLPGRWKPKMIVGIGGFVKVRQYEEVPIEICGHKVIGTVLIGPTPANVIGRNLLTQLGCTLN
>JS97470.8628.AJ401913
WQRPIVTIKIGGQIKEALLDTGADDTVLEDVDLPGRWKPKMIVGIGGFVKVRQYEEVPIEICGHKVIGTVLIGPTPANVIGRNLLTQLGCTLN
>JS96189.8632.AJ401849
WQRPIVSIKIGGQLKEALLDTGADDTVLEDMSLPGKWKPKMIGGIGGFIKVRQYDQIPIEICGHKAIGTVLVGPTPANIIGRNLLTQIGCTLN
>JS99293.8632.AJ401976
WQRPIVTIKVGGQLREALLDTGADDTVLEDIDLPGKWKPKMIGGIGGFVKVREYDQVPIEICGHKTIGTVLVGPTPANIIGRNLMTQLGCTLN
>JS97372.8633.AJ401904
WQRPIVTIKIGGQIKEVLLDTGADDTVLEDMSLPGRWKPKMIGGIGGFIKVRQYDQILIEICGHKAIGTVLVGPTPVNIVGRNLLTQIGCTLN
>JS98235.8633.AJ401938
WQRPIVTIKIGGQIKEALLDTGADDTVLEDMSLPGRWKPKMIGGIGGFIKVRQYDQILIEICGHKAIGSVLVGPTPVNIVGRNLLTQIGCTLN
>JS99277.8633.AJ401971
WQRPLVTIKIGGQIKEALLDTGADDTVLEDMSLPGRWKPKMIGGIGGFIKVRQYDQILIEICGHKAIGSVLVGPTPVNIVGRNLLTQIGCTLN
>JS97159.8635.AJ401895
WQRPLVVIKIGGQLREALLDTGADDTVLEDIDLPGKWKPKMIVGIGGFVKVRQYDQVPIEICGHKVVGTVLIGPTPANIIGRNLMTQLGCTLN
>JS98148.8635.AJ401927
WQRPIVVIKIGGQLREALLDTGADDTVLEDIDLPGKWKPKMIGGIGGFVKVRQYDQVPIEICGHKVVGTVLIGPTPANIIGRNLMTQLGCTLN
>JS98113.8636.AJ401924
WQRPIVTIRIGGQLKEALLDTGADDTVLEEMNLPGRWKPKLIGGIGGFVKVRQYDQVSIEIDGKKVIGTVLIGPTPANIIGRNLLTQLGCTLN
>JS98318.8636.AJ401947
WQRPIVTIRIGGQLKEALLDTGADDTVLEEMNLPGRWKPKLIGGIGGFVKVRQYDQVSIEIDGKKVIGTVLIGPTPFNIIGRNLLTQLGCTLN
>JS98491.8637.AJ401963
WQRPIVTIRIGGQLKEALLDTGADDTVLEEMNLPGRWKPKMIGGIGGFVKVRQYDQVSIEIDGKKVIGTVLIGPTPFNIIGRNLLTQLGCTLN
>JS99289.8637.AJ401975
WQRPIVTVKIGGQLREALLDTGADDTVLEDINLPGRWKPKIIGVIGGFVKVKEEDQIPIEICGKKAIGTVLVGPTPFNIIGRNMLTQIGCTLN
>JS98060.8640.AJ401920
WQRPLVTIKVGGQLREALLDTGADDTVLEDIDLPGKWKPKMIGGIKGFVNVREYDQIQIEICGYKAIGTVLVGPTPANIVGRNMLTQIGCTLN
>JS98119.8640.AJ401925
WQRPLVTIKVGGQLREALLDTGADDTVLEDIDLPGKWKPKLIGGIKGFVNVREYDQIQIEICGYKAIGTVLVGPTPANIVGRNMLTQIGCTLN
>JS98231.8640.AJ401937
WQRPLVTIKVGGQLREALLDTGADDTVLEDIDLPGKWKPKLIGGIKGFVNVREYDQIQIEICGYKAIGTVLVGPTPANIVGRNMLTQIGCTLN
>JS99285.8640.AJ401974
WQRPIVTIKVGGQLREALIDTGADDTVLEDIDLPGKWKPKLIGGIKGFVNVREYDQIQIEICGYKAIGTVLVGPTPANIVGRNMLTQIGCTLN
>JS98275.8641.AJ401939
WQRPIVTIKIGGQLKEALLDTGADDTVLEDMSLPGRWKPKMIVGIGGFTKVRQYDQILIEICGHKVIGTVLVGPTPANIIGRNLLTQLGCTLN
>JS99147.8641.AJ401968
WQRPLVTIKIGGQLKEALLDTGADDTVLEEMSLPGRWKPKMIGGIGGFIKVRQYDEIPMEICGHKAIGTVLIGPTPANIIGRNLLTQLGCTLN
>JS98372.8643.AJ401954
WQRPLVTIKVGGQLKEALLDTGADDTVLDIMNLPGRWKPKMIGGIGGFIKVRQYDQITVEICGHKAIGTVLVGPTPVNIIGRNLLTQLGCTLN
>JS98584.8645.AJ401964
WQRPLVSIKIGGQTKEALLDTGADDTVLEEMNLPGRWKPKMIGGIGGFIKVRQYDQIPIEICGHKAIGTVLVGPTPVNIIGRNLLTQIGCTLN
>JS99170.8645.AJ401969
WQRPLVSIKIGGQTKEALLDTGADDTVLEEMNLPGRWKPKMIGGIGGFIKVRQYDQIPVEICGHKAIGTVLVGPTPVNIIGRNLLTQIGCTLN
>JS97383.8648.AJ401905
WQRPIVTVKIGGQLKEALLDTGADDTVFEDMELPGRWKPKMIGGIGGFVKVRQYDQIPIEICGHKTIGTVLIGPTPANIIGRNLMTQIGCTLN
>JS99046.8648.AJ401966
WQRPIVTVKIGGQLKEALLDTGADDTVFEDLELPGRWKPKMIGGIGGFVKVRQYDQIPIEICGHKTIGTVLIGPTPANIIGRNLMTQIGCTLN
>JS99283.8648.AJ401972
WQRPIVTVKIGGQLKEALLDTGADDTVFEDIELPGRWKPKMIGGIGGFVKVRQYDQVPIEICGHKTIGTVLIGPTPANIIGRNLMTQIGCTLN
>JS99024.8649.AJ401965
WQRPIVTIKIGGQLKEALLDTGADDTVLEDIDLPGRWKPKMIGGIGGFTKVRQYDQIAIEICGHKVIGTVLVGPTPANIIGRNLLTQLGCTLN
>JS98210.8652.AJ401935
WQRPLVTIKIGGQLMEALLDTGADDTVLEDINLPGRWKPKLIGGIGGFVKVRQYDQVPVEICGHKAIGSVLVGPTPANIVGRNLLTQIGCTLN
>JS98471.8652.AJ401961
WQRPLVTIKIGGQLKEALLDTGADDTVLEDIDLPGRWKPKMIGGIGGFIKVRQYDQVPIEICGHKVIGTVLVGPTPANIIGRNLLTQLGCTLN
>JS99069.8652.AJ401967
WQRPLVTIKIGGQLMEALLDTGADDTVLEDINLPGRWKPKLIGGIGGFVKVRQYDQVPIEICGHKAIGSVLVGPTPANIIGRNLLTQIGCTLN
>JS98292.8653.AJ401944
WQRPFVTIKIGGQIKEALLDTGADDTVLEDINLPGRWKPKIIGGIGGFIKVRQYEEVPIEICGHKTTSTVLVGPTPVNIIGRNLMTQIGCTLN
>ED_V1.8668.AY016812
WQRPIVQIKIGGQLKEALLDTGADDTVLEEMNLPGRWKPKMIGGIGGFIKVRQYDQILIEICGHKAIGTVLVGPTPVNIIGRNLLTQLGCTLN
>ED_V3.8670.AY016814
WQRPLVTIKIGGQLKEALLDTGADDTVLEDMDLPGRWKPKMIGGIGGFIKVRQYDQILIEICGHKTIGTVLIGPTPVNIIGRNLLTQIGCTLN
>ED_V4.8671.AY016815
WQRPLVTIKIGGQLKEALLDTGADDTVLEEMSLPGRWKPKMIGGIGGFIKVRQYDQIAIEICGHKAIGTVLVGPTPVNIIGRNLLTQIGCTLN
>ED_V6.8673.AY016817
WQRPLVTIKIGGQLKEALLDTGADDTVLEEMNLPGRWKPKMIGGIGGFIKVRQYDQIPIEICGHKAIGTVLVGPTPVNIIGRNLLTQIGCTLN
>ED_V10.8677.AY016821
WQRPLVTIKIGGQLKEALLDTGADDTVLEEMNLPGRWKPKMIGGIGGFIKVRQYDQIPIEICGHKAIGTVLIGPTPVNIIGRNLLTQIGCTLN
>ED_V11.8678.AY016822
WQRPLVTIKIGGQLKEALLDTGADDTVLEEMDLPGRWKPKMIGGIGGFIKVRQYDQVPIEICGQKAIGTVLVGPTPVNIIGRNLLTQIGCTLN
>ED_V12.8679.AY016823
WQRPIVQIKIGGQLKEALLDTGADDTVLEEMNLPGRWKPKMIGGIGGFIKVRQYDQILIEICGHKAIGTVLVGPTPVNIIGRNLLTQLGCTLN
>ED_V16.8683.AY016827
WQRPLVTIRIGGQIKEALLDTGADDTVLEEMSLPGRWKPKMIGGIGGFIKVRQYDQICIEICGHKAIGTVLIGPTPVNIIGRNLLTQIGCTLN
>ED_V19.8686.AY016830
WQRPLVTIKIGGQLKEALLDTGADDTVLEEMNLPGKWKPKMIGGIGGFIKVRQYDQIPIEICGHKTIGTVLVGPTPVNIIGRNLLTQLGCTLN
>ED_V20.8687.AY016831
WQRPLVTIKIGGQLKEALLDTGADDTVLEEMSLPGRWKPKMIGGIGGFIKVRQYDQIPIEICGHKATGTVLVGPTPVNIIGRNLLTQIGCTLN
>ED_V23.8690.AY016834
WQRPLVTIKIGEQLKEALLDTGADDTVLEEMNLPGRWKPKMIGGIGGFIKVRQYDQIPIEICGHKAIGTVLVGPTPVNIIGRNLLTQIGCTLN
>ED_V29.8696.AY016840
WQRPLVAIKIGGQIKEALLDTGADDTVLEDMSLPGKWKPKMIGGIGGFIKVRQYDQIPIEICGHKAEGTVLIGPTPVNIIGRNLLTQLGCTLN
>ED_V33.8700.AY016844
WQRPLVTIRIGGQIKEALLDTGADDTVLEEMNLPGKWKPKMIGGIGGFIKVRQYDQILVEICGHRAIGTVLIGPTPVNIIGRNLLTQIGCTLN
>ED_V35.8702.AY016846
WQRPLVTIKIGGQLKEALLDTGADDTVLEEMSLPGRWKPKMIGGIGGFIKVRQYDQIAIEICGHKAIGTVLVGPTPVNIIGRNLLTQIGCTLN
>ED_V38.8705.AY016849
WQRPLVTIKIGGQLKEALLDTGADDTVLEEMSLPGKWKPKMIGGIGGFIKVRQYDQIPVEICGHKAIGTVLVGPTPVNIIGRNLLTQLGCTLN
>ED_V41.8708.AY016852
WQRPLVTIRVEGQLKEALLDTGADDTVLEEMTLSGRWKPKMIGGIGGFIKVRQYDQIHIEICGKKAIGTVLVGPTPVNIIGRNLLTQIGCTLN
>ED_V47.8714.AY016858
WQRPLVTIKIGGQLKEALLDTGADDTVLEDMSLPGRWKPKMIGGIGGFIKVRQYDQIPIEICGHKAIGTVLIGPTPVNIIGRNLLTQIGCTLN
>ED_V49.8716.AY016860
WRRPLVTIKIGGQLKEALLDTGADDTVLEEMNLPGRWKPKMIGGIGGFIKVRQYDQILIEICGHKAIGTVLVGPTPVNIIGRNLLTQIGCTLN
>ED_V53.8720.AY016864
WQRPLVTVKIGGQLKEALLDTGADDTVLEEMNLPGRWKPRMIGGIGGFIKVRQYDQIAIEICGHKAVGTVLIGPTPVNIIGRNLLTQIGCAFN
>ED_V54.8721.AY016865
WQRPIVTIKIGGQLKEALLDTGADDTVLEEVDLPGRWKPKMIGGIGGFVRVKQYEQVPVEICGHKVIGTVLVGPTPANIIGRNLMTQIGCTLN
>ED_V56.8723.AY016867
WQRPLVPIKIGGQIKEALLDTGADDTVLEEMSLPGRWKPKMIGGIGGFIKVRQYDQITIEICGHKAIGTVLIGPTPVNIIGRNLLTQLGCTLN
>ED_V58.8725.AY016869
WQRPLVTVRIGGQLKEALLDTGADDTVLEEMNLPGRWKPKMIGGIGGFIKVRQYDQIPIEICGHKAVGTVLVGPTPVNIIGRNLLTQIGCTLN
>ED_V59.8726.AY016870
WQRPLVTIKIGGQLKEALLDTGADDTVLEEMNLPGKWKPKMIGGIGGFIKVRQYDQIPLEICGHKAIGTVLVGPTPVNIIGRNLLTQIGCTLN
>ED_V63.8730.AY016873
WQRPLVTIKVGGQLKEALLDTGADDTVLEEINLPGKWKPKMIGGIGGFIKVRQYDQILIEICGHKAIGTVLVGPTPVNIIGRNLLTQIGCTLN
>ED_V64.8731.AY016874
WQRPLVTIRIGGQLKEALLDTGADDTVLEDMHLPGKWKPKMIGGIGGFIKVRQYDQVPLEICGHKAIGTVLVGPTPVNIIGRNLLTQIGCTLN
>ED_V66.8733.AY016876
WQRPLVTIKIGGQLKEALLDTGADDTVLEDMNLPGRWKPKMIGGIGGFIKVRQYDQIPIEICGHKTVGTVLVGPTPVNIIGRNLLTQLGCTLN
>ED_V70.8737.AY016880
WQRPLVTIKIGGQLKEALLDTGADDTVLEDMDLPGRWKPKMIGGIGGFIKVRQYDQIPIEICGHKAIGTVLVGPTPVNIIGRNLLTQIGCTLN
>ED_V72.8739.AY016882
WQRPLVTIKIGGQLKEALLDTGADDTVLEEINLPGRWKPKMIGGIGGFIKVRQYDQISIEICGHKAVGTVLVGPTPVNIIGRNLLTQIGCTLN
>ED_V73.8740.AY016883
WQRPLVTIKIGGQLKEALLDTGADDTVLEEMNLPGKWKPKMIGGIGGFIKVRQYDQISVEICGHKAIGTVLIGPTPVNIIGRNLLTQIGCTLN
>ED_V80.8747.AY016890
WQRPLVTIKIGGQLKEALLDTGADDTVLEEMNLPGRWKPKMIGGIGGFIKVRQYDQIPIEICGHKAIGTVLVGPTPVNIIGRNLLTQLGCTLN
>ED_V86.8753.AY016896
WQRPLVAIKIGGQLKEALLDTGADDTVLEEMNLPGRWKPKMIGGIGGFIKVRQYDQIPLEICGHKAIGTVLVGPTPVNIIGRNLLTQIGCTLN
>ED_V89.8756.AY016899
WQRPIVTIKIGGQLKEALLDTGADDTVLEEMNLPGKWKPKMIGGIGGFVKVRQYEQIPIEICGHKVIGTVLVGPTPANIIGRNLMTQLGCTLN
>ED_V96.8763.AY016906
WQRPIVTIKVGGQITEALLDTGADDTVLEEMNLPGRWKPKMIGGIGGFIKVKQYDQIPIEICGHKVIGTVLVGPTPANIIGRNLMTQLGCTLN
>AH-1303.8771.AF247031
WQRPLVTIEIGGQLKEALLDTGADDTVLEEISLPGRWKPKMIGGIGGFIKVRQYDQILVEICGHKAIGTVLVGPTPVNIIGRNLLTQIGCTLN
>AH-430.8772.AF247032
WQRPIVSITIGGQLIETLLDTGADDTVLEEIKLPGRWKPKLIGGIGGFIKVREYDQIPIEICGHKVIGTVLVGPTPVNIIGRNLMTQIGCTLN
>AH-2346.8773.AF247033
WQRPLVVIQIGGQLKEALLDTGADDTVLEEMNLPGRWKPKMIGGIGGFIKVRQYDQIPVEICGHKAIGTVLIGPTPVNIIGRNLLTQIGCTLN
>AH-2725.8774.AF247034
WQRPIVSIKIGGQVMEALLDTGADDTVLEEINLPGRWKPKLIGGIGGFIKVREYDQIPIEICGHKVIGTVLVGPTPVNIIGRNLMTQIGCTLN
>AH-2686.8775.AF247035
WQRPIVSIKIGGQLMEALLDTGADDTVLEEINLPGRWKPKLIGGIGGFIKVREYDQIPIEICGHKVIGTVLVGPTPVNIIGRNLLTQIGCTLN
>SM58b.8994.AF221034
WQRPLVTVKVGGLLKEALLDTGADDTVLEEMDLPGRWKPKMIGGIGGFIKVRQYDQILVEICGHKAIGTVLVGPTPVNIIGRNLVTQIGCSLN
>SM9.8995.AF221033
WQRPLVTIKIGGQLKEALLDTGADDTVLEEMNLPGKWKPKMIGGIGGFIKVRQYDQIPIEICGHKAIGTVLVGPTPVNIIGRNLLTQIGCSLN
>SM7.8996.AF221032
WQRPIVTIKVGGQLKEALLDTGADDTELEDISLPGKWKPKMIGGIGGFIKVRQYDQIPIEICGHKVISTVLVGPTPVNIVGRNLLTQIGCSLN
>SM52.8997.AF221031
WQRPLVTIRIGGQLKEALLDTGADDTVLEDMNLPGKWKPKMMGGIGGFIKVRQYEQIPIEICGHKAIGTVLVGPTPVNIIGRNLLTQIGCSLN
>SM5.8998.AF221030
WQRPLVTIKIGGQLKEALLDTGADDTVLEGMNLPGRWKPKMIGGIGGFVKVRQYDQIPIEICGHKAIGTVLIGPTPANIIGRSLLTQIGCSLN
>SM48.8999.AF221029
WQRPLVTIKIGGQLKEALLDTGADDTVLEEMDLPGRWKPKMIGGIGGFIKVRQYDQVLIEICGHKVIGTVLIGPTPVNIIGRNLLTQIGCSLN
>SM4.9000.AF221028
WQRPLVTIKVGGQIKEALLDTGADDTVLEEMELPGRWKPKMIGGIGGFIKVRQYDQIPIEICGHKVTSTVLVGPTPVNVIGRNLLTQIGCSLN
>SM36.9001.AF221027
WQRPLVNIKIGGQIKEALLDTGADDTVLEEMNLPGKWKPKMIGGIGGFIKVRQYDQISIEICGHKAIGTVLVGPTPVNIIGRNLLTQIGCSLN
>SM34.9002.AF221026
WQRPLVTIKVEGQLKEALLDTGADDTVLEEMTLPGRWKPKMIGGIGGFIKVRQYDQILIEICGHKAIGTVLVGPTPVNIIGRNLLTQIGCSLN
>SM33_6.9003.AF221025
WQRPLVTIKIGGQLKEALLDTGADDTVLEDMNLPGRWKPKMIVGIGGFIKVRQYEQIPIEICGHKTIGTVLIGPTPVNIIGRNLLTQIGCSLN
>SM33_17.9003.AF221024
WQRPLVTIKIGGQLKEALLDTGADDTVLEDMNLPGRWKPKMIGGIGGFIKVRQYEQITIEICGHKAIGTVLVGPTPVNIIGRNLLTQIGCSLN
>SM27.9005.AF221022
WQRPIVNIRIGGQLKEALLDTGADDTVLEEMNLPGKWKPKMIGGIGGFIKVRQYDQIPIEICGHKAIGTVLVGPTPVNIIGRNLLTQIGCSLN
>SM25.9006.AF221021
WQRPLVTIKIGGQLKEALLDTGADDTVLEEMTLPGRWKPKMIGGIGGFIKVRQYDQIPIEICGHKAEGTVLIGPTPVNIIGRNLLTQIGCSLN
>SM19.9007.AF221020
WQRPLVEIKIGGQLKEALLDTGADDTVLEEMDLPGRWKPKMIGGIGGFIKVRQYDQIPVEICGHKVISTVLVGPTPVNIIGRNLMTQIGCSLN
>SM17.9008.AF221019
WQRPLVAIKVGGQIREALLDTGADDTVLEDIDLPGRWKPKMIGGIGGFIKVRQYDQILIEICGHKAIGTVLVGPTPVNIIGRNLLTKIGCSLN
>SM15.9009.AF221018
WQRPIVTIKIGGQLREALLDTGADDTVLEDIDLPGRWKPKMIGGIGGFIKVKQYDQIPIEICGHKVIGTVLVGPTPANIIGRNLLTQIGCSLN
>SM14.9010.AF221017
WQRPLVTIKIGGQLKEALLDTGADDTVLEEMNLPGRWKPKMIGGIGGFIKVKQYDQIPIEICGHKAIGTVLVGPTPVNIIGRNLLTQIGCSLN
>SM1.9011.AF221016
WQRPLVSIKIGGQLKEALLDTGADDTVLEEMNLPGRWKPKMIGGIGGFIKVRQYDQIPIEICGHKAIGTVLVGPTPVNIIGRNLLTRIGCSLN
>DK-243.9151.None
WQRPLVTIKIGGQLKEALLDTGADNTVLEDIELPGRWKPKMIGGIGGFIKVRQYEQILVEICGHKAIGTVLVGPTPVNIIGRNLLTQIGCTLN
>DK-294.9153.None
WQRPLVTIKVGGQLKEALLDTGADDTVLEEINLPGKWKPKMIGGIGGFIKVRQYDQIPIDICGHRAIGTVLVGPTPVNIIGRNLLTQIGCTLN
>6335_d629.9153.None
WQRPLVTIKVGGQLKEALLDTGADDTVLEEINLPGKWKPKMIGGIGGFIKVRQYDQIPIDICGHRAIGTVLVGPTPVNIIGRNLLTQIGCTLN
>DK-354.9154.None
WQRPLVTVKIGGQLKEALLDTGADDTVLEEMNLPGRWKPKMIGGIGGFIKVKQYDQIPIEICGHKAIGTVLVGPTPVNIIGRNLLTQIGCTLN
>8418_d195.9154.None
WQRPLVTVKIGGQLKEALLDTGADDTVLEEMNLPGRWKPKMIGGIGGFIKVKQYDQIPIEICGHKAIGTVLVGPTPVNIIGRNLLTQIGCTLN
>8418_d272.9154.None
WQRPLVTVKIGGQLKEALLDTGADDTVLEEMNLPGRWKPKMIGGIGGFIKVKQYDQIPIEICGHKAIGTVLVGPTPVNIIGRNLLTQIGCTLN
>DK-404.9155.None
WQRPLVTIKIGGQLKEALLDTGADDTVLEEMNLPGRWKPKIIGGIGGFIKVRQYDQVPIEICGHKAIGTVLVGPTPVNIIGRSLLTQLGCTLN
>DK-654.9159.None
WQRPIVTIKIGGQLKEALLDTGADDTVLEEMNLPGRWKPKMIGGIGGFVKVRQYDQVPIEICGHKVIGTVLIGPTPANIIGRNLMTQLGCTLN
>DK-714.9160.None
WQRPFVTIRVGGQLKEALLDTGADDTILEEMNLPGRWKPKIIGGIGGFIKVRQYDQIAIDICGHKVIGTVLVGPTPANIIGRNLLTQIGCTLN
>8313_d750.9162.None
WQRPLVTIKIGGQLKEALLDTGADDTVLEDMNLPGRWKPKMIGGIGGFIKVRQYDQIPLEICGHKAIGTVLVGPTPVNIIGRNLLTQIGCTLN
>8313_d848.9162.None
WQRPLVTIKIGGQLKEALLDTGADDTVLEDMNLPGRWKPKMIGGIGGFIKVRQYDQIPLEICGHKAIGTVLVGPTPVNIIGRNLLTQIGCTLN
>DK-923.9163.None
WQRPIVTIKIGGQLIEALLDTGADDTVLEDIDLPGRWKPKIIGGIGGFIKVRQYEQVPVEICGHKVIGTVVVGPTPVNIIGRNLLTQLGCTLN
>DK-933.9164.None
WQRPIVTIKIGGQLKEALIDTGADDTVLEEMNLPGRWKPKMIGGIGGFVKVRQYDQIPIEICGHKTIGTVLVGPTPANIIGRNLLTQIGCTLN
>DK-1115.9167.None
WQRPIVTIKIGGQLKEALLDTGADDTVLEEMNLPGRWKPKIIGGIGGFIKVREYDNIPVEICGHKAITTVLVGPTPANIIGRNLMTQLGCTLN
>DK-1324.9168.None
WQRPLVTIKIGGQLKEALLDTGADDTVLEEMNLPGRWKPKMIGGIGGFIKVRQYDQIPIEICGYKTEGTVLIGPTPVNIIGRNLMTQIGCTLN
>8362_d84.9177.None
WQRPIVTVKIGGHLKEALLDTGADDTVLEEMDLPGRWKPKIIGGIGGFIKVRQYDHIPIEICGHKTTGTVLIGPTPVNIIGRGLMTQLGCTLN
>DK-2833.9181.None
WQRPLVTVKIGGQLKEALLDTGADDTVLEEMNLPGRWKPKMIGGIGGFIKVRQYDQIPIEICGHKAIGTVLIGPTPVNIIGRNLLTQIGCTLN
>DK-3025.9183.None
WQRPVVTIKIGGQLREALLDTGADDTVLEDINLPGRWTPKMIGGIGGFVKVRQYDQVPVEICGHKAIGTVLVGPTPANIIGRNLMTQLGCTLN
>DK-3083.9184.None
WQRPLVTIKIGGQLKEALLDTGADDTVLEDMDLPGRWKPKMIGGIGGFIKVKQYDQILIEICGHKTIGTVLVGPTPVNIIGRNLLTQLGCTLN
>DK-3133.9185.None
WQRPLVTIKIGGQLKEALLDTGADDTVLEDINLPGRWKPKMIGGIGGLVKVRQYDQIPVEICGHKVIGTVLVGPTPTNIIGRNLLTQIGCTLN
>DK-3184.9187.None
WQRPIVTIKVGGQLKEALIDTGADDTVLEEMDLPGRWKPVMIGGIGGFVKVRQYDQIPIEICGHKAIGTVLVGPTPANIIGRNMLTQIGCTLN
>DK-3494.9190.None
WQRPIVTIKIGGQLKEALLDTGADDTVLEEMNLPGRWKPKMIVGIGGFVKVRQYDQIPIEICGHKVMGTVLIGPTPANIIGRNLMTQLGCTLN
>6338_d113.9190.None
WQRPIVTIKIGGQLKEALLDTGADDTVLEEMNLPGRWKPKMIVGIGGFVKVRQYDQIPIEICGHKVMGTVLIGPTPANIIGRNLMTQLGCTLN
>6338_d225.9190.None
WQRPIVTIKIGGQLKEALLDTGADDTVLEEMNLPGRWKPKMIVGIGGFVKVRQYDQIPIEICGHKVMGTVLIGPTPANIIGRNLMTQLGCTLN
>6357_d422.9192.None
WQRPFVTIKIGGQRMEALLDTGADDTVLKEINLPGKWKPKMIGGIGGFVKVRQYEQVPIEICGHKVIGTVLIGPTPSNIIGRNLMTQLGCTLN
>DK-3794.9193.None
WQRPIVTIKVGGQLKEALLDTGADDTVLEEMNLPGRWKPKMIGGIGGFVKVRQYDQIPIEICGHKVIGTVLVGPTPANVVGRNLMTQIGCTLN
>DK-3823.9194.None
WQRPIVKIKVGGQLKEALLDTGADDTVLEEMNLPGRWKPKLIGGIGGLVKVRQYDQVPIEICGHKVIGAVLVGPTPANIIGRNLLTQIGCTLN
>DK-3914.9195.None
WQRPLVTVKVGGQLKEALLDTGADDTVLEDMNLPGKWKPKMIGGIGGFIKVRQYDQVPIEICGHKTIGTVLVGPTPVNIIGRNLLTQIGCTLN
>8371_d286.9195.None
WQRPLVTVKVGGQLKEALLDTGADDTVLEDMCLPGKWKPKMIGGIGGFIKVRQYDQVPIEICGHKTIGTVLVGPTPVNIIGRNLLTQIGCTLN
>6333_d114.9196.None
WQRPFVTIKIGGQLKEALLDTGADDTVLEEMNLPGRWKPKIIGGIGGFVKVRQYDQIPIEICGKKVIGTVLVGPTPANIIGRNLMTQLGCTLN
>6333_d283.9196.None
WQRPFVTIKIGGQLKEALLDTGADDTVLEEMNLPGRWKPKIIGGIGGFVKVRQYDQIPIEICGKKVIGTVLVGPTPANIIGRNLMTQLGCTLN
>DK-4305.9199.None
WQRPIVTIRIGGQLKEALIDTGADDTVLEEMNLPGRWKPKIIGGIGGFVKVRQYDQIPIEICGQKVIGTVLIGPTPANIIGRNLLTQMGCTLN
>DK-4315.9200.None
WQRPIVTIKIGGQLIEALLDTGADDTVLEEMDLPGRWKPKMIGGIGGFIKVKQYEQIPIEICGHKIISTVLIGPTPVNIIGRNLMTQLGCTLN
>DK-4433.9201.None
WQRPIVPIRIGGQLKEALLDTGADDTVLEEMNLPGRWKPKMIGGIGGFVKVRQYDQVHIEICGHKAIGTVLVGPTPANIIGRNLLTQLGCTLN
>6329_d153.9202.None
WQRPIVTIKIGGQLREALIDTGADDTVIEDIDLPGKWKPKLISGIGGLVRVKQYDQIPVEICGHKAIGTVLVGPTPANIIGRNLLTQIGCTLN
>DK-5043.9204.None
WQRPLVTIKIGGQLKEALLDTGADDTVLEDIDLPGRWKPKMIGGIGGFIKVRQYDQIPIEISGHKTVGTVLVGPTPVNIIGRNLLTQIGCTLN
>DK-5204.9206.None
WQRPFVTIKIGGQLKEALLDTGADDTVLEDMNLPGRWKPKMIGGIGGFIKVRQYDQIPIEICGHKVIGPVLVGPTPVNVIGRNLMTQLGCTLN
>8347_d253.9206.None
WQRPFVTIKIGGQLKEALLDTGADDTVLEDMDLPGRWKPKMIGGIGGFIKVRQYDQIPIEICGHKVIGPVLVGPTPVNVIGRNLMTQLGCTLN
>8347_d922.9206.None
WQRPFVTIKIGGQLKEALLDTGADDTVFEEMDLPGRWKPKIIGGIGGFVKVRQYDQIPIEICGHKVIGPVLVGPTPVNVIGRNLMTQLGCTLN
>8347_d1170.9206.None
WQRPIVTIKIGGQLKEALLDTGADDTVFEEMNLPGRWKPKIIGGIGGFVKVRQYDQIPIEICGHKVIGPVLVGPTPVNVIGRNLMTQLGCTLN
>DK-5973.9215.None
WQRPFVTIKIGGQLKEALLDTGADDTVLEDVNLPGKWKPKMIGGIGGFVKVRQYEEVPVEICGHKAIGTVLVGPTPANIIGRNLLTQIGCTLN
>8315_d431.9215.None
WQRPFVTIKIGGQLKEALIDTGADDTVLEDVNLPGKWKPKIIGGIGGFVKVRQYEEVPVEICGHKAIGTVLVGPTPANIIGRNLLTQIGCTLN
>8252_d140.9221.None
WQRPFVTIKIGGQLKEALIDTGADDTVLEDINLPGRWKPKLIGGIGGFVKVRQYDQIPVEICGHKAIGTVLVGPTPANIIGRNLLTQIGCTLN
>DK-7414.9231.None
WQRPLVTVKIGGQLKEALLDTGADNTVLEDINLPGRWKPKMIGGIGGFIKVRQYDQIPIEICGHKAIGTVLVGPTPVNIIGRNLLTQIGCTLN
>DK-7505.9232.None
WQRPIVTIKIGGQLREALLDTGADDTVLEEINLPGRWKPKLIGGIGGFVKVREYDQVPIEICGHKVIGTVLVGPTPANIIGRNLMTQIGCTLN
>DK-7623.9234.None
WQRPIVTIKIGGQLKEALLDTGADDTVLEDMNLPGRWKPKMIGGIGGFVKVRQYDQIAIEICGHKVIGTVLVGPTPANIVGRNLLTQLGCTLN
>6373_d111.9235.None
WQRPIVTVRIGGQLREALLDTGADDTVFEDINLPGKWKPKMIGGIGGLVKVRQYEGVPIEICGHKVISTVLVGPTPANIIGRNLMTQIGCTLN
>6373_d223.9235.None
WQRPIVTVRIGGQLREALLDTGADDTVFEDINLPGKWKPKMIGGIGGLVKVRQYEGVPIEICGHKVISTVLVGPTPANIIGRNLMTQIGCTLN
>DK-8404.9241.None
WQRPIVTIKIGGQLKEALLDTGADDTVLEEMNLPGRWKPKMIGGIGGFIKVRQYDEIPIEISGHKTIGTVLIGPTPVNVIGRNLMTQLGCTLN
>8359_d742.9249.None
WQRPIVTIKIGGQLKEALLDTGADDTILEEMNLPGRWKPKIAGGIGGFIKVRQYDQVPIEICGHKAIGTVLIGPTPVNIIGRNLLTKLGFTLN
>8359_d1091.9249.None
WQRPIVTIKIGGQLKEALLDTGADDTILEEMNLPGRWKPKIAGGIGGFIKVRQYDQVPIEICGHKAIGTVLIGPTPINIIGRNLLTKLGFTLN
>DK-9233.9252.None
WQRPIVTIKVGGHLIEALLDTGADDTVLEDMDLPGRWKPKIIGGIGGFIKVRQYDQIPIEICGHKAIGTVLVGPTPVNIIGRSLLTQLGCTLN
>DK-9314.9253.None
WQRPIVTIKIGGQLKEALLDTGADDTVLEEMNLPGKWKPKIIGGIGGFIKVRQYDQVPIEICGHKALSTVLIGPTPVNIVGRNLMTQLGCTLN
>6367_d140.9255.None
WQRPIVTIKVEGQLREALLDTGADDTVLEDINLPGKWKPKMIGGIGGFAKVKQYDDILIEICGHKVRGTVLVGPTPANIIGRNIMTKIGCTLN
>6367_d168.9255.None
WQRPIVTIKVEGQLREALLDTGADDTVLEDINLPGKWKPKMIGGIGGFAKVKQYDDILIEICGHKVRGTVLVGPTPANIIGRNIMTKIGCTLN
>DK-9533.9257.None
WQRPIVTVKIGGQLREALLDTGADDTVLEEINLPGKWKPKMIGGIGGFIKVRQYDQVLVEICGHKAIGTVLVGPTPVNIVGRNLLTQLGCTLN
>JF1-M4.9316.AF442180
WQRPLVTIKIGGQLKEALLDTGADNTVLEEISLPGRWKPKMIGGIGGFIKVKQYDQIPIEICGHKAIGTVLVGPTPVNIIGRDLLTQIGCTLN
>JF1-M12.9316.AF442187
WQRPLVTVKIGGQLKEALLDTGADNTVLEDISLPGRWKPKMIGGIGGFIKVKQYDQVPIEICGHKVIGTVLIGPTPVNIIGRDLMTQIGCTLN
>JF2-M4.9317.AF442177
WQRPLVIIKIGGQLKEALLDTGADDTVLEEMNLPGRWKPKMIGGIGGFIKVRQYDQIPIEICGQKAIGTVLIGPTPVNIIGRNLLTQIGCTLN
>JF3-M1.9318.AF442178
WQRPLVTVRIGGQLKEALLDTGADDTVLEEMNLPGRWKPKMIGGIGGFIKVRQYDQILVEICGHKAIGTVLVGPTPVNIIGRNLLTQIGCTLN
>JF3-M6.9318.AF442185
WQRPIVTIKIGGQLKEALLDTGADDTVLEEMNLPGRWKPKMIGGIGGFIKVKQYDQVPIEICGHKAIGTVLVGPTPVNIIGRNLLTQLGCTLN
>JF4-M7.9319.AF442174
WQRPLVTVKIGGQLKEALLDTGADDTVLEEMNLPGRWKPKMIGGIGGFIKVRQYDQIPIEICGHKAIGTVLVGPTPVNIIGRNLLTQIGCTLN
>JF5-M9.9320.AF442172
WQRPLVTIKIGGQLKEALLDTGADDTVLEEMCLPGRWKPKMIGGIGGFIKVKQYDQIPVEICGHKAIGTVLVGPTPVNIIGRNLLTQIGCTLN
>JF5-M12.9320.AF442188
WQRPLVTIKIGGQLKEALLDTGADDTVLEEMCLPGRWKPKMIGGIGGFIKVKQYDQIPVEICGHKAIGTVLVGPTPVNIIGRNLMTQIGCTLN
>JF6-M8.9321.AF442179
WQRPLVTVKIGGQLKEALLDTGADNTVLEEINLPGRWKPKMIGGIGGFIKVRQYDQVPIEICGHKTTGTVLVGPTPVNIIGRNLLTQIGCTLN
>JF6-M12.9321.AF442183
WQRPLVTVKIGGQLKEALLDTGADNTVLEEINLPGRWKPKMIGGIGGFIKVRQYDQVPIEICGHKTTGTVLVGPTPVNIIGRNLLTQIGCTLN
>JF7-M10.9322.AF442182
WQRPLVTVKIGGQLKEALLDTGADNTVLEGINLPGRWKPKMIGGIGGFIKVKQYDQIPIEICGHKAIGTVLVGPTPVNIIGRNLLTQIGCTLN
>JF8-M10.9323.AF442164
WQRPLVEIRIGGQLKEALLDTGADNTVLEEMNLPGRWKPKIIGGIGGFIKVRQYDEIPIEICGHKAIGTVLIGPTPVNIIGRDLLTQIGCTLN
>JF8-M14.9323.AF442171
WQRPLVEIRIGGQLKEALLDTGADNTVLEEMNLPGRWKPKIIGGIGGFIKVRQYDEIPIEICGHKVIGTVLIGPTPVNIIGRDLLTQIGCTLN
>JF9-M6.9324.AF442175
WQRPIVTIKIGGQLKEALLDTGADNTVLEDVSLPGKWKPQMIGGIGGFIKVRQYDQVLIEICGHKTIGTVLVGPTPVNIIGRNLLTQIGCTLN
>JF9-M12.9324.AF442186
WQRPLVTIKIGGQLTEALLDTGADNTVLEGISLPGRWTPKMIGGIGGFIKVKQYDQIPIEICGHKVIGTVLVGPTPVNIVGRDLLTQIGCTLN
>JF10-M8.9325.AF442176
WQRPLVTIKVGGQLKEALLDTGADNTVLEEINLPGKWKPKMIGGIGGFIKVRQYDQIPIEICGQKAIGTVLVGPTPVNIIGRNLLTQIGCTLN
>JF10-M12.9325.AF442184
WQRPLVTIKVGGQLKEALLDTGADNTVLEDINLPGKWKPKMIGGIGGFIKVRQYDQIPIEICGQKAIGTILVGPTPVNIIGRNLLTQIGCTLN
>JF11-M5.9326.AF442163
WQRPLVTIKIGGQLKEALLDTGADDTVLEEMDLPGRWKPKMIGGIGGFIKVRQYDQVCIEICGHKAIGSVLIGPTPVNIIGRNLLTQIGCTLN
>JF11-M13.9326.AF442173
WQRPLVTVKIGGQLKEALLDTGADDTVLEEMDLPGRWKPKIIGGIGGFIKVRQYDQVCIEICGHKAIGSVLIGPTPVNIIGRNLMTQIGCTLN
>JF12-M9.9327.AF442181
WQRPLVTIKIGGQLKEALLDTGADDTVLEEMNLPGRWKPKMIGGIGGFIKVRQYDQIPIEICGHRAIGTVLVGPTPVNIIGRNLLTQIGCTLN
>KZ-CID1.9434.None
WQRPLVTIKIGGQLKEALLDTGADDTVLEEMNLPGRWKPKMIGGIGGFIKVRQYDQILVEICGHKAIGTVLVGPTPVNIIGRSLLTQIGCTLN
>KZ-CID2.9434.None
WQRPIVTIKIGGQLKEALLDTGADDTVLEEMNLPGRWKPKMIGGIGGFIKVRQYDQILVEICGHKAIGTVLIGPTPVNIIGRSLLTQIGCTLN
>EV3_idv.366.AY047368
WQRPIVTIRIGGQLKEALLDTGADDTVLEEMNLPGRWKPKMIVGIGGFIKVRQYDQITIEICEHKVIGTVLIGPTPANIIGRNLLTQLGCTLN
>EV36_sqv.372.None
WQRPIVPIKIGGQQKEALLDTGADDTVLEDMNLPGRWKPKMIVGIGGFVKVRQYDQIPIDICGHKTIGTVLIGPTPVNIIGRNLLTQIGCTLN
>CA11230.597.AY047372
WQRPIVTIKIGGQLREALLDTGADDTVLEEIDIPGRWKPKMIGGIGGFIKVRQYDQVPIEICGHKVIGPVLVGPTPVNIIGRNLMTQLGCTLN
>HMDR3-395.611.AY047378
WQRPLVTIKIGGQLKEALLDTGADDTVLEEMNLPGKWKPKMIVGIGGFIKVRQYDHVHIEICGHKVIGAVLIGPTPVNIIGRNLLTQLGCTLN
>CA3752.627.AY047382
WQRPLVTIKVGGQLKEALLDTGADNTVLEDINLPGRWKPKMIGGIGGFIKVRQYDQIPIEICGHKAIGTVLVGPTPVNIIGRNLLTQIGCTLN
>CA9995.790.AY047390
WQRPIVTVKIGGQLKEALIDTGADDTVLEEMNLPGRWKPKIIGGIGGFIKVRQYDQIPIEICGHKAVSTVLVGPTPVNVIGRNLLTQLGCTLN
>CA3156.792.AY047392
WQRPLVTIKIGGQLKEALLDTGADDTVLEEMNLPGRWKPKMIGGIGGFIKVRQYDQIPIEICGHKVTGTVLIGPTPVNIIGRNLMTQLGCTLN
>CA7753.795.AY047396
WQRPIVTIKVGGQLKEALLDTGADDTVLEEINLPGRWKPKMIVGIGGFVKVRQYDQVLIEICGHKAIGTVLVGPTPANIIGRNLLTQIGCTLN
>CA3756.1113.AY047400
WQRPLVMIKIGGQLLEALLDTGADDTVLEGINLPGRWKPKMIGGIGGFIKVKQYDQIPIEICGHKVIGTVLVGPTPVNVIGRNLMTQIGCTLN
>CA3736.1138.AY047404
WQRPLVTIRIGGQQKEALLDTGADDTVLEDMTLPGRWKPKMIGGIGGFIKVRQYDQIPIEICGHKTIGTVLVGPTPFNIIGRNLLTQIGCTLN
>CA4371.1274.AY047411
WQRPIVTIKVGGQLIEALLDTGADDTVLEEINLPGRWKPKMIGGIGGFIKVREYDQVPIEICGHKAISTVLVGPTPVNIIGRNLMTQIGCTLN
>CA4422.1279.AY047413
WQRPLVTIKIGGQIIEALLDTGADDTVLEEMNLPGRWKPKMIGGIGGFIKVRQYDQILIEICGHKVISTVLVGPTPVNIIGRNLMTQIGCTLN
>CA11767.1329.AY047419
WQRPLVTIKVGGQLKEALLDTGADNTVFEDLELPGRWTPKMIGGIGGFIKVRQYEQVPIEICGHKAIGTVLVGPTPVNVIGRDLMTQIGCTLN
>CA9735.1429.AY047424
WQRPVVTVKIGGQIKEALLDTGADDTVLEEMNLPGRWKPKIIGGIGGFIKVRQYDQIPIEICGHKAITTVLVGPTPVNIIGRNLMTQIGCTLN
>CA11095.1462.AY047429
WQRPLVTIKIGGQLIEALLDTGADDTVLEDINLPGRWKPKMIGGIGGFVKVRQYDQIQVEICGHKVVGTVLVGPTPVNIIGRNLMTQLGCTLN
>CA8436.1468.AY047431
WQRPIVTIKIGGQLKEALLDTGADDTVLEEMDLPGRWKPKLIGGIGGFIKVRQYDQIPIEICGHKAICTVLIGPTPVNIIGRNLMTQLGCTLN
>CA11757.1492.AY047432
WQRPLVTIKVGGQLKEALLDTGADDTVLEEMNLPGRWRPKMIGGIGGFIKVRQYDEVPIEICGHKAVGPVLVGPTPVNIIGRNLMTQLGCTLN
>CA12623.1502.AY047434
WQRPIVTIKIGGQIKEALLDTGADDTVLEEMNLPGRWKPKMIGGIGGFVKVRQYDQIPLEICGHKVIGTVLVGPTPANIIGRNLMTQIGCTLN
>CA12999.1534.AY047438
WQRPIVTIKIGGQLKEALLDTGADDTVLEEMNLPGRWKPKIIGGIGGFIKVRQYEQVPVEICGHRAECTVLIGPTPVNIIGRNLMTQLGCTLN
>CA12713.1549.AY047439
WQRPIVTIKVGGQLREALIDTGADDTVIEEINLPGRWTPKLIGGIGGFVKVRQYDNIPIEICGHKVISTVLVGPTPANIIGRNLLTQIGCTLN
>CA9707.1808.AY047442
WQRPIVTIKVGGQLIEALLDTGADDTVLEEINLPGKWKPKIIGGIGGFIKVRQYDQVPIEICGHKALSTVLVGPTPVNVIGRNLMTQLGCTLN
>CA11235.1869.AY047446
WQRPIVTIKVGGQLKEALIDTGADDTVLEEMNLPGKWKPKLIGGIGGFIKVRQYDQIPIEICGHKAIGSVLVGPTPANIIGRNLLTQIGCTLN
>CA16486.3929.AY047455
WQRPLVTVKIGGQLKEALLDTGADNTVFDEINLPGRWKPKLIGGIGGFIKVRQYDQIPIEICGHKTIGTVLVGPTPVNIIGRDLLTQIGCTLN
>CA12788.4080.AY047458
WQRPIVTIKIGGQLKEALLDTGADDTVLEDMNLPGRWKPKLIGGIGGFLKVKQYEQMPIEFCGHKVIGTVLVGPTPVNVIGRNLLTQIGCTLN
>JL-6-post.4276.AY047460
WQRPVVTIKIGGQLKEALLDTGADDTVLEEMNLPGRWKPKMIGGIGGFIKVRQYDQVLIEICGHKVISTVLVGPTPVNIIGRNLMTQIGCTLN
>CA16110.4315.AY047464
WQRPIVTIKIGGQLIEALIDTGADDTVLEDINLPGKWKPKLIGGIGGFVKVRQYEQIPVEICGHKAIGTVLIGPTPANIIGRNLLTQIGCTLN
>CA16203.4565.AY047474
WQRPLVTVKIGGQLKEALLDTGADDTVLEDINLPGRWKPKMIGGIGGFIKVRQYDQVPVEICGHKAIGSVLVGPTPVNIIGRNLMTQIGCTLN
>CA20274.5617.AY047476
WQRPIVTIKIGGQLIEALLDTGADDTVLEDINLPGRWKPKIIGGIGGFIKVRQYDQVPVEICGHKVVGTVVVGPTPVNIIGRNLMTQLGCTLN
>012-01511.11631.None
WQRPFVTVKIGGQLKEALLDTGADNTVIEDIDLPGRWKPKMIGGIGGFIKVRQYDQIPVEICGYKVIGTVLIGPTPVNIIGRDLLTQIGCTLN
>012-01521.11631.None
WQRPFVTIKIGGQLREALLDTGADNTVLEDVDLPGRWKPKMIGGIGGFIKVRQYDQIPIEICGYEVIGTVLIGPTPVNVIGRDLLTQIGCTLN
>023-12021.11633.None
WQRPLVTVKIGGQLKEALLDTGADNTVLEDINLPGRWKPKMIGGIGGFIKVRQYDQVPVEICGHKTIGTILVGPTPVNIIGRNLLTQIGCTLN
>012-04711.11635.None
WQRPFVTVKIGGQLKEALLDTGADDTVLEEMDLPGRWKPKMIGGIGGFIKVRQYDQIPIEICGHKAIGTVLIGPTPVNIIGRSLLTQLGCTLN
>040-45021.11636.AY461490
WQRPLVTIKIGGQIKEALLDTGADDTVLEEMNLPGKWKPKMIGGLGGFIKVRQYDQILIEICGHKVIGSVLVGPTPVNIIGRNLLTQIGCTLN
>014-02311.11637.None
WQRPIVTVKIGGQLKEALLDTGADNTVLEDMYLPGKWKPKIIGGIGGFIKVRQYDQIQVEICGHKAVGTVLIGPTPVNIVGRSLLTQIGCTLN
>020-51721.11638.None
WQRPLVTVRIGGQLIEALLDTGADDTVLEDINLPGKWKPKIIGGIGGFIKVRQYDQILIEICGKKAIGTVLVGPTPINIIGRNMMTQIGCTLN
>045-29621.11639.AY461492
WQRPLVTIKIGGQLKEALLDTGADDTVLEEMNLPGRWKPRMIGGLGGFIKVRQYDQIPIEICGHKVISTVLIGPTPVNIIGRNLLTQLGCTLN
>008-08911.11640.None
WQQPFVAVKIGGQLKEALLDTGADNTVLEDINLPGRWKPKVIGGIGGFIKVRQYDQVPLEICGHKTIGTVLIGPTPVNIIGRDLLTQIGCTLN
>008-08921.11640.None
WQRPFVAVKIGGQLKEALLDTGADNTVIEDINLPGRWKPKMIGGIGGLLKVRQYEQVPIEVCGHKTIGTVLVGPTPVNVVGRDLLTQLGCTLN
>020-39821.11642.AY461486
WQRPLVTIKIGGQLKEALLDTGADDTVLEDISLPGKWKPKMIGGLGGFIKVKQYDQVPIEICGHKAIGTVLVGPTPVNIIGRNLLTQLGCTLN
>24D11.11643.None
WQRPFVTVKIGGQLKEAILDTGADNTVLEEMSLPGKWKPKMIGGIGGFIKVRQYDQVPIEICGHRTIGTVLVGPTPVNIIGRDLLTQLGCTLN
>24D21.11643.None
WQRPFVTVKIGGQLKEALLDTGADNTVLEEMSLPGKWKPKMIGGLGGFIKVRQYDQVPIEICGHRTIGTVLVGPTPVNIIGRDLLTQLGCTLN
>007-06411.11644.None
WQRPLVTIRVGGQLKEALLDTGADNTVFEEMNLPGKWKPKMIGGIGGFIKVRQYENITIEICGHKAIGTVLVGPTPVNIIGRDLLTQIGCTLN
>039-23021.11646.None
WQRPFVSIKIGGQQREALLDTGADNTVLEEMNLPGRWKPKMIGGIGGFIKVRQYDQIPIEICGHKAIGTVLIGPTPVNIIGRDILTQIGCTLN
>089-77221.11647.None
WQRPLVTIKIGGQLKEALLDTGADDTVLEEMNLPGRWKPRMIGGLGGFIKVRQYDQIPLEICGHKAIGTVLIGPTPVNIIGRNLLTQLGCTLN
>017-07811.11648.None
WQRPLVTIKIGGQLKEALLDTGADNTVLEDIDLPGRWKPKMIGGIGGFIKVRQYDQIPIEICGQKVIGTVLVGPTPVNIIGRDLMTQLGCTLN
>017-07821.11648.None
WQRPRVTIKIGGQLKEALLDTGADNTVLEDIDLPGRWKPRMIGGIGGFLKVRQYDQIPIEICGQKVIGTVLVGPTPVNIIGRDLMTQLGCTLN
>019-06511.11649.None
WQRPLVTVKIGGQLKEALLDTGADDTVLEEMNLPGRWKPKIIGGIGGFIKVRQYEQIPVEICGHKAIGTVLIGPTPVNIIGRNLMTQLGCTLN
>003-30621.11650.None
WQRPLVSVTIGGQVKEALLDTGADNTVVEEISLPGRWKPQMIGGIGGFIKVRQYDQILVEICGHKAIGTVLVGPTPVNIIGRNLLTQIGCTLN
>017-00511.11651.None
WQRPFVTVKRGGQLKEALLDTGADNTVIEDINLPGKWKPKMIGGIGGFIKVRQYDQIPVEICGHKAIGTVLVGPTPVNIIGRDLLTQIGCTLN
>017-00521.11651.None
WQRPFVTVRIGGQLKEALLDTGADNTVIEDINLPGKWKPKMIGGIGGFIKVRQYDQILVEICGHKAIGTVLVGPTPVNIIGRDLLTQIGCTLN
>027-44421.11652.None
WQRPLITIKVAGQLKEALLDTGADNTVLEEMNLPGRWRPKMIGGIGGFIKVRQYDQIPIEICGKKAIGTVLVGPTPVNIIGRNLLTQLGCTLN
>020-43221.11653.None
WQRPLVTVRIGGQLIEALLDTGADDTVLEDMNLPGKWKPKMIGGIGGFIKVRQYDQILIEICGKKAIGTVLVGPTPINCIGRNMLTQIGCTLN
>012-41911.11654.None
WQRPLVTVKVGGQLKEALLDTGADNTVLEDISLPGRWKPQMIGGIGGFIKVKQYDQIPIDICGHKATGTVLVGPTPVNIIGRNLLTQIGCTLN
>012-41921.11654.None
WQRPLVTVKVGGQLKEALLDTGADNTVLEDISLPGRWKPQMIGGIGGFIKVKQYDQIPIEICGHKAIGTVLVGPTPVNIIGRNLLTQIGCTLN
>036-3971.18716.AY461489
WQRPFVTIRIEGQLKEALLDTGADDTILNDMDLPGRWKPKMIGGLGGFIKVRQYDQIPIEICGHKAIGTVLIGPTPVNIIGRNLLTQLGCTLN
>094-7721.18727.AY461504
WQRPLVTIKIGGQLKEALLDTGADDTVLEEMNLPGRWKPRMIGGLGGFIKVRQYDQIPLEICGHKAIGTVLIGPTPVNIIGRNLLTQLGCTLN
>3159366431.11657.None
WQRPLVTIKVGGQLKEALLDTGADDTVLEEINLPGRWKPKLIGGIGGFVRVKQYDQVPIEICGHKVIGTVLVGPTPANIVGRNLLTQLGCTLN
>4055366161.11659.None
WQRPLVTIKIGGQLKEALLDTGADDTVLEEMNLPGKWKPKMIGGIGGFIKVRQYDQILVEICGYKAIGTVLVGPTPVNIIGRNLLTQIGCTLN
>3805367701.11660.None
WQRPLVTIKIGGQLKEALLDTGADDTVLEDMNLPGRWKPKMIGGIGGFIKVKQYDQILVEICGHKAVGTVLVGPTPVNIIGRNLLTQIGCTLN
>2247365071.11661.None
WQRPLVTVRIGGQLREALLDTGADDTVLEEIDLPGRWKPKMIGGIGGFIKVRQYDQVPIEIYGKKAIGTVLVGPTPVNIIGRNLLTQIGCTLN
>5048368381.11662.None
WQRPLVTIKIGGQLKEALLDTGADDTVLEEMNLPGRWKPKMIGGIGGFLKVRQYEQIPIEICGHKTEGTVLIGPTPVNIIGRNLMTQLGCTLN
>2754366081.11663.None
WQRPFVTIKIGGQLKEALLDTGADDTILEEMDLPGRWKPKIIGGIGGFIKVRQYDQIPIEICGHKVIGTVLVGPTPANIIGRNLLTQIGCTLN
>5288366431.11665.None
WQRPLVTIKIGGQLKEALLDTGADDTVLEDMQLPGRWKPKMIGGIGGFIKVKQYDQIPIEICGHKAIGTVLVGPTPVNIIGRNLLTQIGCTLN
>2539367471.11666.None
WQRPLVTIRIGGQLKEALLDTGADDTVLEEMNLPGKWKPKMIGGIGGFIKVRQYDQIPVEICGHRAIGTVLIGPTPVNIIGRNLLTQIGCTLN
>3812366341.11667.None
WQRPLVPIRIGGQLKEALLDTGADDTVLEDMTLPGRWKPKMIGGIGGFIKVRQYDQVLIEICGHKAVGTVLVGPTPVNIIGRNLLTQIGCTLN
>2758367891.11669.None
WQRPLVAIKIGGQLKEALLDTGADDTVLEEMNLPGRWKPKMIGGIGGFIKVRQYDQIAIEICGHKAIGTVLVGPTPVNIIGRNLLTQIGCTLN
>2424366771.11670.None
WQRPIVTIKIGGQLKEALLDTGADDTVLEDMTLPGRWKPKIIGGIGGFAKVRQYDQVPIEICGHKVIGTVLIGPTPFNIIGRNLLTQIGCTLN
>3073367621.11671.None
WQRPLVTIKIGGQLKEALLDTGADDTVLEEMNLPGRWRPKMIGGIGGFIKVKQYDQVPIEICGHKAIGTVLIGPTPVNIIGRNLLTQLGCTLN
>2067368051.11674.None
WQRPIVTIKIGGQLKEALLDTGADDTVLEEMNLPGRWTPKLIVGIGGFVKVKQYDQIPIEICGHKVIGTVLVGPTPTNVIGRNLLTQIGCTLN
>2458366361.11675.None
WQRPLVTIKVGGQLKEALLDTGADDTVLEDMNLPGRWKPKMIGGIGGFIKVKQYDQIPIEIEGYKAIGTVLVGPTPVNIIGRNLLTQIGCTLN
>5539366581.11677.None
WQRPVVSVKIGGQLKEALLDTGADDTVVEEMNLPGRWKPKMIGGIGGFIKVRQYDQILVEICGHKAIGTVLVGPTPVNIIGRNLLTQIGCTLN
>5535366291.11678.None
WQRPIVTVKIGGQLTEALLDTGADDTVLEDIDLPGRWKPKMIGGIGGFIKVRQYEDVPIEIYGHKATGTVLVGPTPVNIIGRSLLTQIGCTLN
>5371366001.11681.None
WQRPLVSVKIGGQLKEALLDTGADNTVLEEMNLPGRWKPKMIGGIGGFIKVRQYDQIPVEICGHKVIGTVLIGPTPVNIIGRDLLTQIGCTLN
>4184368431.11684.None
WQRPLVTIKIGGQLKEALLDTGADDTVLEEMNLPGKWKPKMIGGIGGFIKVRQYDQVPIEICGHKAIGTVLVGPTPVNIIGRNLLTQLGCTLN
>2115368251.11688.None
WQRPVVTIKIGGQLKEALLDTGADDTVLEEMNLPGKWKPKMIGGIGGFIKVRQYEQVPIEICGHKAIGTVLVGPTPVNIIGRNLLTQLGCTLN
>5624366821.11692.None
WQRPLVEIKIGGQLKEALLDTGADDTVLEEMNLPGRWKPKMIGGIGGFIKVRQYDQIPIEICGHKAISTVLVGPTPVNIIGRNLLTQIGCTLN
>2420366221.11693.None
WQRPIVTIKIGGQLKEALLDTGADDTVLEDMNLPGRWKPKMIVGIGGFVKVRQYDQICVEICGHKAIGTVLVGPTPANIIGRNLLTQIGCTLN
>2620366231.11694.None
WQRPLVTVKIGGQLKEALLDTGADDTVVEEMNLPGRWKPKMIGGIGGFIKVRQYDQILVEICGHKAIGTVLVGPTPVNIIGRNLLTQIGCTLN
>3355365931.11695.None
WQRPIVTIKIGGQLREALLDTGADDTVFEDIDLPGKWKPKMIGGIGGFVKVRQYEQVAIEICGHKVIGTVLVGPTPANIIGRNLMTQLGCTLN
>2427366821.11697.None
WQRPIVTIKIGGQLIEALLDTGADDTVLEDINLPGKWKPKIIGGIGGLIKVRQYDQVPIEICGQKVIGTVLVGPTPVNIIGRNLMTQIGCTLN
>2127365231.11698.None
WQRPLVTIKIEGQLKEALLDTGADDTVLEEMNLPGRWKPKMIGGIGGFIKVRQYDQVSIEICGHKAIGTVLVGPTPVNIIGRNLLTQIGCTLN
>2331365781.11700.None
WQRPLVTIKIGGQLKEALLDTGADDTVLEEMNLPGRWRPKMIGGIGGFIKVRQYDQVPIEICGHKAIGTVLVGPTPVNIIGRNLLTQLGCTLN
>3407366851.11702.None
WQRPIVTVKIGGQLKEALLDTGADDTVLEDLNLPGRWKPKMIGGIGGFIKVKQYDQIPIEICGHKTMGTVLVGPTPVNIIGRNLLTQIGCTLN
>5621368221.11704.None
WQRPIVTIRIGGQLKEALLDTGADDTVLEEMDLPGRWKPRMIVGIGGFVKVRQYDQIPIEICGHRAIGTVLIGPTPANIIGRNLLTQLGCTLN
>5043366141.11707.None
WQRPIVTIKIGGQLKEALLDTGADDTVLEEMNLPGRWKPKMIVGIGGFIKVRQYDQIQVEICGHKAIGSVLIGPTPANIIGRNLMTQIGCTLN
>2252366761.11710.None
WQRPLVTIKVGGQLKEALLDTGADDTVLEDMNLPGRWKPKMIGGIGGFIKVRQYDQIPIEICGHKAIGTVLVGPTPVNIIGRNLLTQIGCTLN
>4461366841.11712.None
WQRPLVTIKIGGQLKEALLDTGADDTVLEEMNLPGRWKPKMIGGIGGFIKVRQYDQILIEICGHKAIGTVLVGPTPVNIIGRNLLTQIGCTLN
>4133366691.11713.None
WQRPFVTVKIGGQLKEALLDTGADDTVLEEMNLPGRWTPKIIGGIGGFVKVRQYDQIPIEICGHKTIGTVLVGPTPANIIGRNLLTQIGCTLN
>5541368441.11714.None
WQRPIVTIKIGGQLKEALLDTGADDTILEDIDLPGRWTPKLVGGIGGFIRVRQYDQIPIEICGHKTIGTVLVGPTPANIIGRNLLTQIGCTLN
>5376368171.11715.None
WQRPLVTIKVGGQLIEALLDTGADDTVLEDMDLPGRWKPKIIGGIGGFIKVKQYDQIPIEICGHKVMSTVLVGPTPVNVIGRNLMTQLGCTLN
>5580367981.11716.None
WQRPLVTIRVGGQLKEALLDTGADDTVLEEMTLQGRWKPKMIGGIGGFIKVRQYDQIPIEICGHKAIGTVLVGPTPVNIIGRNLLTQIGCTLN
>2064367961.11719.None
WQRPIVTVKVGGQLKEALLDTGADDTILEEMNLPGKWKPKIIGGIGGFIKVRQYDQILIEICGQKAVGSVLVGPTPANIIGRNMLTQIGCTLN
>2239366081.11720.None
WQRPLVTIKIGGQLKEALLDTGADDTVLEEMNLPGRWKPKMIGGIGGFIKVRQYDQILIEICGHKAIGTVLVGPTPVNIIGRNLLTQIGCTLN
>2763366631.11721.None
WQRPIVTIKVGGQLKEALLDTGADDTVLEEMNLPGRWKPKMIGGIGGFIKVRQYDQVAIEICGHKAIGTVLVGPTPANIIGRNLLTQLGCTLN
>2087365091.11723.None
WQRPLVTIKVGGQLKEALLDTGADDTVLEDMNLPGRWKPKMIVGIGGFIKVRQYDQIPIEICGHKVIGTVLVGPTPCNIIGRNLMTQLGCTLN
>2372367681.11724.None
WQRPFVTIKIGGQLKEALLDTGADDTVLEEMNLPGRWKPKLIGGIGGFIKVRQYDQVAIEICGHEVIGTVVIGPTPVNIIGRNLLTQIGCTLN
>5046368031.11725.None
WQRPLVTVRIGGQLKEALLDTGADDTVLEDMNLPGKWKPKMIGGIGGFIKVRQYDQIPIEICGHKVTGTVLVGPTPVNIIGRNLLTQLGCTLN
>3398366011.11728.None
WQRPLVTIKIGGQLKEALLDTGADDTVLEEMNLPGRWKPKMIGGIGGFIKVRQYDQIHIEICGYKAIGTVLIGPTPVNIIGRNLMTQIGCTLN
>2166365741.11729.None
WQRPLVTIKIGGQLKEALLDTGADDTVLEEMDLPGRWKPKMIGGIGGFIKVRQYDQISIEICGHKAIGTVLIGPTPVNIIGRNLLTQLGCTLN
>2702366561.11730.None
WQRPVVTIKIGGQLKEVLLDTGADDTVLEEMNLPGKWKPKIIGGIGGFIKVRQYEQVQVEICGHKAIGTVLIGPTPVNIVGRNLLTQIGCTLN
>4011368051.11733.None
WQRPLVDIKIGGQIVEALLDTGADNTVLEEMNLPGRWKPKMIGGIGGFIKVRQYDQVPIEICGHKTIGSVLIGPTPVNIVGRDLLTQIGCTLN
>2350368601.11735.None
WQRPLVPIRIGGQLKEALLDTGADDTVLEEMNLPGRWKPKMIGGIGGFIKVRQYDQVTIEICGHKTEGTVLIGPTPVNIIGRNLLTQLGCTLN
>2454367801.11736.None
WQRPIVTIKIGGQLKEALLDTGADDTVLEEMNLPGRWKPKMIVGIGGFIKVRQYDQIAIEICGHKTIGTVLVGPTPVNIIGRNLMTQLGCTLN
>2145367341.11737.None
WQRPVVTVRIGGQLREALLDTGADDTVFEEINLPGRWKPKMIGGIGGFVKVRQYDQVPMEFCGHKVIGTVLVGPTPTNVIGRNLMTQIGCTLN
>2543366201.11739.None
WQRPLVTIKVGGQIKEALLDTGADDTVLEEMNLPGRWKPKMIGGIGGFIKVRQYDQVPIEICGHKAIGTVLVGPTPVNIIGRNLLTQIGCTLN
>4108368501.11740.None
WQRPFVTIKIGGQLKEALLDTGADNTVFEDLCLPGKWKPKMIGGIGGFIKVKQYEQVQVEICGHKAIGTVLVGPTPVNIIGRDLLTQIGCTLN
>2281366831.11743.None
WQRPLVTIKIGGQLKEALLDTGADNTVLEEMNLPGKWKPKMIGGIGGFIKVKQYDQVPIEICGHKAIGTVLIGPTPVNIIGRDLLTQLGCTLN
>3818366651.11745.None
WQRPLVTIKIGGQLKEALLDTGADDTVLEEMNLPGKWKPKLIGGIGGFVKVRQYDQIPIEICGHKVRSTVLVGPTPANIIGRNLLTQIGCTLN
>2143365651.11746.None
WQRPFVTIKIGGQLKEALLDTGADDTVLEEMNLPGRWKPKLIGGIGGFIKVRQYDQVPIEICGHKAIGPVLVGPTPANIIGRNMLTQIGCTLN
>2544367961.11747.None
WQRPIVTIKIGGQLREALLDTGADDTVLEEMPLPGKWKPKIIGGIGGFIRVRQYDEVPLEICGHKTTGTVLIGPTPTNIIGRNLMTQLGFTLN
>5246367961.11748.None
WQRPIVTIKIGGQLKEALLDTGADDTVLEEMDLPGRWKPKMIVGIGGFVKVRQYEQIPIEICGHKAIGTVLIGPTPANIIGRNLLTQLGCTLN
>2375366641.11749.None
WQRPIVTVKIGGQLIEALLDTGADDTVLEEMNLPGRWKPKIIGGIGGFIKVRQYDQIPIEICGHKAIGSVLIGPTPVNIIGRSLLTQIGCTLN
>5578368531.11751.None
WQRPLVTIKIGGQLKEALLDTGADDTVLEDMNLPGKWKPKMIGGIGGFIKVRQYDQILVEICGHKAIGTVLVGPTPVNIIGRNLLTQIGCTLN
>4346366641.11753.None
WQRPLVTIKIGGQLKEALLDTGADDTVLEEMDLPGRWKPKMIGGIGGFIKVRQYEQIPIEICGHKAIGTVLVGPTPVNIIGRNLLTQLGCTLN
>3521367591.11754.None
WQRPLVTIKIGGQLKEALLDTGADNTVVEDINLPGKWKPKMIGGIGGFIKVRQYDQIPVEICGHKAIGTILVGPTPVNIIGRDLLTQIGCTLN
>2110366291.11756.None
WQRPLVTIKIGGQLKEALLDTGADDTVLEDMNLPGRWKPKMIGGIGGFIKVRQYDQIAIEICGHKAIGTVLVGPTPVNIIGRNLLTQIGCTLN
>2867366081.11757.None
WQRPLVTVKIGGQVKEALLDTGADDTVFEEMDLPGRWKPKLIGGIGGFVKVRQYDQILLEICGHKAIGTVLIGPTPANIIGRNLMTQIGCTLN
>3563366011.11759.None
WQRPIVTIKIGGQLKEALLDTGADDTVLEEINLPGKWKPKMIGGIGGFIKVKQYDQVPIEICGHKVISTVLVGPTPVNVIGRNLMTQLGCTLN
>3354365941.11760.None
WQRPLVTVKIGGQLKEALLDTGADNTVLEEINLPGRWKPKMIGGIGGFIKVRQYDQIPIEICGYKVIGTVLVGPTPVNIIGRDLLTQLGCTLN
>5453366141.11767.None
WQRPIVTIKIGGQLKEALLDTGADDTVLEEMNLPGKWKPKIIGGIGGFVKVRQYDQVPIEICGHKVIGTVLVGPTPTNVIGRNLMTRLGFTLN
>2248364951.11768.None
WQRPLVTIKIGGQLKEALLDTGADDTVLEELNLPGRWKPKMIGGIGGFIKVRQYDQIPIEICGHKAIGTVLVGPTPVNIIGRNLLTQIGCTLN
>2871367911.11769.None
WQRPIVTVKIGGQLKEALLDTGADDTVLEEMNLPGRWKPKIVGGIGGLIKVRQYDQIPLEICGHKVIGSVLIGPTPVNVIGRNLMTQLGCTLN
>3531367741.11776.None
WQRPLVTIKIGGQLKEALLDTGADDTVLEEMNLPGRWKPKMIGGIGGFIKVRQYDQILVEICGHKAIGTVLVGPTPVNIIGRNLLTQIGCTLN
>2785366821.11777.None
WQRPVVTIKIAGQLKEALLDTGADDTVLEEMALPGRWKPKMIGGIGGFIKVRQYDQITIEICGHKAIGTVLIGPTPVNIIGRNLLTQIGCTLN
>5212366211.11778.None
WQRPLVTIKIGGQLKEALLDTGADNTVLEDINLPGKWKPRMIGGIGGFIKVRQYDQIPIEVCGHKAIGTVLIGPTPVNIIGRDLLTQLGCTLN
>2152367401.11779.None
WQRPIVTIKIGGQITEALLDTGADDTVLEEMNLPGRWKPKMIGGIGGFIKVKQYDQVPIEFCGHKTIGTVLIGPTPVNIIGRNLMTQIGCTLN
>4218366341.11780.None
WQRPLVSIKIGGQLKEALLDTGADDTVLEEMNLPGRWKPKMIGGIGGFIKVRQYDEVPIEICGHKATGTVLIGPTPINIIGRNLLTQLGCTLN
>3641366231.11781.None
WQRPLVSIKIGGQLKEALLDTGADDTVLEEMNLPGRWKPKMIGGIGGFIKVKQYDQIHIEICGHKAIGTVLVGPTPVNIIGRNLLTQIGCTLN
>2135367131.11783.None
WQRPLVTVKIGGQLKEALLDTGADDTVLEEINLPGRWKPKMIGGIGGFIKVKQYDQIPIEICGHKAIGTVLVGPTPVNIIGRNLLTQIGCTLN
>3723366221.11787.None
WQRPIVTIKIGGQLIEALLDTGADDTVLEEMNLPGRWKPKMIGGIGGFIKVRQYDQIPIEICGHKITSTVLVGPTPVNIIGRNLMTQIGCTLN
>4341366501.11788.None
WQRPLVAIKIGGQLKEALLDTGADDTVLEEMNLPGRWKPKMIGGIGGFIKVRQYDQVCIEICGHKAIGTVLVGPTPVNIIGRNLLTQIGCTLN
>3044366891.11789.None
WQRPLVSIKIGGQLKEALLDTGADDTVLEEMCLPGRWKPKMIGGIGGFIKVRQYDQILVEICGHKAIGTVLIGPTPVNIIGRNLLTQIGCTLN
>2351366851.11790.None
WQRPLVTVRIGGELKEALLDTGADNTVLEEMNLPGRWKPKMIGGIGGFIKVRQYDQVNMEICGHKVIGTVLIGPTPVNIIGRDLLTQLGCTLN
>3013366781.11791.None
WQRPIVTIKIGGQLKEALLDTGADNTVLEEMNLPGRWKPKMIGGIGGFIKVRQYDQVPIEICGHKTIGTVLIGPTPVNIVGRDLLTQLGCTLN
>2246366621.11793.None
WQRPIVTIKIGGQLKEALLDTGADDTVLEEMNLPGKWKPKLIGGIGGFVKVRQYDQILIEICGHKVIGTVLVGPTPANIIGRNLLTQLGCTLN
>2062366191.11794.None
WQRPLVTIKIGGQLKEALLDTGADNTVLEEMNLPGRWKPKMIGGIGGFIKVRQYDQIPIEICGHKAIGTVLVGPTPVNIIGRNLLTQIGCTLN
>3727366831.11797.None
WQRPIVTVKIGGQLKEALLDTGADDTVLEDMDLPGRWKPKIIGGIGGFIKVRQYEQVPIEICGHKAVGTVLIGPTPVNIIGRSLLTQLGCTLN
>3070365661.11799.None
WQRPLVTIKIGGQLKEALLDTGADDTVLEEMNLPGKWKPKMIGGIGGFIKVRQYDQVPIEICGHKAMGTVLIGPTPVNIIGRNLLTQLGCTLN
>5495368521.11800.None
WQRPLVTIKVGGQLKEALLDTGADDTVLEEMDLPGRWKPKMIGGIGGFIKVRQYDQISIEICGHKAIGTVLVGPTPVNIIGRNLLTQLGCTLN
>2536365721.11801.None
WQRPFVTIKVGGQLMEALIDTGADDTVLEDVNLPGRWKPKLIGGIGGFVKVKEYDQVPVEICGHKAIGKVLVGPTPANIIGRNLLTQIGCTLN
>2263365221.11802.None
WQRPIVTIKIGGQLKEALLDTGADDTVLEEMNLPGRWKPKLIGGIGGFVKVRQYDQIPIEICGHKAIGTVLVGPTPANIIGRNLLTQLGCTLN
>3480366541.11803.None
WQRPLVTIKIGGQLKEALLDTGADDTVIEEMNLPGKWKPKMIGGIGGFIKVRQYDQIPIEICGHRAIGTVLVGPTPVNIIGRNLLTQLGCTLN
>4094366091.11806.None
WQRPLVTVKIEGQLKEALLDTGADDTVLEEMNLPGRWKPKMIGGIGGLVKVRQYDQIQVEICGHKVIGSVLVGPTPTNIIGRNLLTQIGCTLN
>3529366021.11807.None
WQRPLVTIKIGGQLKEALLDTGADDTVLEEMNLPGRWKPKIIGGIGGFIKVRQYDQIPVEICGHKAVGTVLIGPTPVNIIGRNLMTQLGCTLN
>2877366691.11811.None
WQRPIVTIKIGGQLKEALLDTGADDTVLEEMNLPGKWKPKMIGGIGGFLKVREYDQITIDICGHKAVGTVLIGPTPFNIIGRNLLTQIGCTLN
>3974368591.11812.None
WQRPIVTIKIGGQLKEALIDTGADDTVLEEMNLPGRWKPKMIGGIGGFVKVRQYDQVPIEICGHKVIGTVLIGPTPANIIGRNLLTQIGCTLN
>PROERRJ01.66988.AF165567
WQRPLVTIKIGGQLKEALLDTGADDTVVEEMCLPGRWKPKMIGGIGGFIKVRQYDQILVEICGHKAIGTVLVRPTPVNIIGRNLLTQIGCTLN
>PROERRJ02.66989.AF165568
WQRPLVTIRIGGQLKEALLDTGADDTVLEDMDLPGRWKPKMIGGIGGFIKVRQYDQIPIEICGHKAIGTVLVRPTPVNIIGRNLLTQIGCTLN
>PROERRJ03.66990.AF165569
WQRPLVTVKIGGQIKEALLDTGADDTVLEDMDLPGRWKPKMIGGIGGFIKVRQYEQIPIEICGHKAIGTVLVGPTPVNIIGRNLLTQIGCTLN
>PROERRJ04.66991.AF165570
WQRPLVEIKIGGQIKEALLDTGADDTVLEEMCLPGRWKPKMIGGIGGFIKVRQYDQITIEICGHKAIGTVLVGPTPVNIIGRNLLTQIGCTLN
>PROERRJ06.66993.AF165572
WQRPIVTIKIGGQLKEALLDTGADDTVLEEMNLPGRWKPKMIGGIGGFIKVRQYDQVPIEICGQKAIGTILIGPTPVNIIGRNLLTQIGCTLN
>PROERRJ08.66995.AF165574
WQRPLVTIKIGGQLKEALLDTGADDTVLEEMDLPGRWKPKMIGGIGGFIKVRQYDQIPIEICGHRAIGTVLIGPTPVNIIGRNLLTQIGCTLN
>PROERRJ09.66996.AF165575
WQRPLVTIKIGGQLKEALLDTGADDTVLEEMNLPGRWKPKMIGGIGGFIKVRQYDQITLEICGHKAIGTVLIRPTPVNIIGRNLLTRIGCTLN
>PROERRJ10.66997.AF165576
WQRPLVKIKIGGELKEALLDTGADDTVLEDMTLPGRWKPKMIGGIGGFIKVRQYDQIPIEICGHKAIGTVLVGPTPVNIIGRNLLTQIGCTLN
>PROERRJ11.66998.AF165577
WQRPLVTIKIGGQVKEALLDTGADDTVLEDMHLPGKWKPKMIGGIGGFIKVRQYDQIPIEFCGHKGIGTVLVGPTPVNIIGRNLLTQIGCTLN
>PROERRJ12.66999.AF165578
WQRPLVTIKIGGQLKEALLDTGADDTVLEEINLPGRWKPKMIGGIGGFIKVRQYDQIPIEICGHKAIGTVLVGPTPVNIIGRNLLTQIGCTLN
>PROERRJ13.67000.AF165579
WQRPLVTIRIGGQLKEALLDTGADDTVLEEMNLPGRWKPKMIGGIGGFIKVRQYDQIPIEICGHKGIGTVLVEPTPVNIIGRNLLTQIGCTLN
>PROERRJ14.67001.AF165580
WQRPLVTIKIGGQLKEALLDTGADDTVLEEMNLPGRWKPKMIGGIGGFIKVRQYDQILVEICGHKAIGTVLVGPTPVNIIGRNLLTQIGCTLN
>CA17506.606.AF544408
WQRPIVTIKIGGQLIEALLDTGADDTVLEEMDLPGRWKPKIIGGIGGFIKVRQYDQVPIEICGHRTTSTVLVGPTPVNVIGRNLMTQIGCTLN
>CA1192.626.AF544410
WQRPLVTIKIGGQLKEALLDTGADDTVLEEMSLPGRWKPKMIGGIGGFIKVKQYDQIPIEICGHKTIGTVLVGPTPVNIIGRNLMTQIGCTLN
>CA13760.640.AF544415
WQRPIVTIKIGEQLKEALLDTGADDTVLEEMDLPGRWTPKMIVGIGGFVKVRQYDQIPIEISGHKVVGTVLIGPTPANVIGRNLLTQLGCTLN
>CA12883.643.AF544417
WQRPLVTIKVGGQLKEALLDTGADDTVLEEMNLPGRWKPKMIGGIGGFIKVRQYDQILIEICGHKAIGTVLVGPTPVNIIGRNLLTQIGCTLN
>CA4185.645.AF544418
WQRPLVTIKIGGQLKEALLDTGADDTVLEEMNLPGRWKPKMIGGIGGFIKVRQYEQILIEICGHKAIGTVLIGPTPVNIIGRNLLTQIGCTLN
>CA3903.797.AF544419
WQRPLVTIKIGGQLMEALLDTGADDTVLEEMNLPGRWKPKMIGGIGGFIKVRQYDQIPIEICGHKAIGTVLVGPTPVNIIGRNLLTQLGCTLN
>CA3350.800.AF544421
WQRPLVTIKIGGQQKEALLDTGADDTVLEEMSLPGRWKPKMIGGIGGFIKVRQYDQIPIEICGHKAIGTVLVGPTPVNIIGRNLLTQIGCTLN
>CA12759.1124.AF544425
WQRPIVTIKIGGQLKEALLDTGADDTVLEEMNLPGRWTPKMIGGIGGFVKVRQYEEVPIEICGHKVIGTVLIGPTPANIIGRNLMTQLGCTLN
>CA16107.1144.AF544431
WQRPVVTIRIGGQLKEALLDTGADDTVLEEMNLPGRWKPKLIVGIGGYVKVREYDEVPIEICGHKVIGSVLIGPTPANIIGRNLMTQLGCTLN
>CA35548.1148.AY798447
WQRPIVTIKIGGQLKEALLDTGADDTIMQEMHLPGRWKPKMIGGIGGLVKVRQYDEIEVDICGHKVIGTVLVGPTPSNIIGRNLMTQIGCTLN
>CA12092.1165.AF544437
WQRPIVPIRIGGQLKEALLDTGADDTVLEDMDLPGRWKPKMIVGIGGFVKVRQYDQIPIEIDGHKTIGTVLVGPTPTNIIGRNLLTQIGCTLN
>CA23161.1170.AF544439
WQRPIIPIRIAGQLKEALLDTGADDTVLEEMSLPGRWKPKIIGGIGGFIKVRQYDQVPIEICGHKIIGTVLIGPTPVNVIGRTLMTQLGCTLN
>CA9705.1174.AF544440
WQRPLVTIKIGGQLKEALLDTGADDTVLEEMNLPGRWKPKMIGGIGGFIKVRQYDQIPIEICGHKVIGTVLIGPTPVNIIGRNLMTQLGCTLN
>CA12975.1175.AF544441
WQRPLVTIKIGGQLKEALLDTGADDTVLEDMDLPGRWKPKMIGGIGGFIKVRQYDQIPIEICGHKTIGTVLVGPTPVNIIGRNLLTQIGCTLN
>CA3020.1252.AF085092
WQRPIVTIKIGGQQKEALLDTGADDTVLEEMNLPGRWKPKMIGGIGGFIKVRQYDQIPIEICGHRAISTVLIGPTPVNIIGRNLLTQIGCTLN
>CA12608.1263.AF544446
WQRPIVTIKIGGQLKEALLDTGADDTVLEEMNLPGRWKPKMIGGIGGFIKVKQYDQIPIEICGHKTISTVLIGPTPVNVIGRNLMTQIGCTLN
>CA16259.1264.AF544447
WHRPIVTVKVGGQLTEALLDTGADDTVLEDMNLPGRWTPKVIVGIGGFVKVRQYDQIPVEICGHKAIGTVLIGPTPANVIGRNLLTQIGCTLN
>CA10736.1265.AF544448
WQRPLVTIKIGGQLKEALLDTGADDTVLEDMNLPGRWKPKMIGGIGGFIKVRQYDQVHIEICGHKAIGTVLVGPTPVNIIGRNLLTQIGCTLN
>CA9659.1268.AF544449
WQRPIVTIKVGGQLREALLDTGADDTVLEDINLPGRWKPKVIVGIGGFTKVRQYDQVPIEICGHKVIGTVLVGPTPANIIGRNLMTQMGCTLN
>CA5085.1270.AF544450
WQRPLVTIKIGGQLIEALLDTGADDTVLEEMDLPGRWKPKMIGGIGGFIKVRQYDQIPIEICGHKVISTVLVGPTPVNVVGRNLMTQIGCTLN
>CA10012.1277.AF544453
WQRPLVTIKIGGQLKEAILDTGADDTVLEEMTLPGRWKPKMIGGIGGFIKVRQYDQIPIEICGHKAIGSVLIGPTPINIIGRNLLTQLGCTLN
>CA11805.1284.AF544454
WQRPLVTIKIGGQLKEALLDTGADDTVLEEIDLPGRWKPKMIGGIGGFIKVRQYDQILIEICGHKAIGTVLVGPTPVNIIGRNLLTQIGCTLN
>CA13630.1293.AF544456
WQRPIVTIKIGGQLKEALIDTGADDTVLEELDLPGRWKPKLIGGIGGFIKVRQYDEVPMEICGHKVIGTVLVGPTPANIIGRNVLTQLGCTLN
>CA4310.1320.AF544459
WQRPLVTIKIGGQLKEALLDTGADDTVLEEMSLPGRWKPKMIGGIGGFIKVRQYDQILVEICGHKAIGTVLIGPTPVNIIGRSLLTQIGCTLN
>CA16116.1336.AF544463
WQRPLVTIKIGGQLKEALLDTGADDTVLEDMNLPGRWKPKMIGGIGGFIKVKQYDQIPIEICGHKAIGTVLVGPTPVNIIGRNLLTQIGCTLN
>CA13764.1420.AF544471
WQRPIVTIKIGGQLKEALLDTGADDTVFEDLDLPGRWKPKMIGGIGGFVKVRQYDQVPIEIFGHKVISTVLVGPTPVNVIGRNLMTQIGCTLN
>CA14573.1435.AF544475
WQRPVVSIKIGGQQKEALLDTGADDTIFEELSLPGRWQPKIIGGIGGFIKVRQYDQVPIEICGHKVIGTVLVGPTPANIIGRNLMTQIGCTLN
>CA12736.1446.AF544479
WQRPIVTVKIGGQLKEALIDTGADDTVIEDIDLPGRWKPKIIGGIGGFVKVKQYDQIPIEICGHKVIGTVLVGPTPTNVIGRNVLTQLGCTLN
>CA7997.1461.AF544481
WQRPIVTIKIGGQLKEALLDTGADDTVLEEMNLPGRWKPKIIGGIGGLVKVRQYEQVPIEICGHKIITTVLIGPTPVNIIGRNLMTQLGCTLN
>CA9830.1464.AF544483
WQRPIVTIKIGGQLKEALLDTGADDTVLEDMNLPGRWKPKMIVGIGGFIKVRQYDQIPIEICGHKTIGTVLVGPTPVNIIGRNLMTQIGCTLN
>CA9609.1469.AF544484
WQRPIVTIKIAGQLKEALLDTGADDTVLEEMDLPGRWKPKVIVGIGGFSKVRQYDQIPIEICGHKIIGTVLIGPTPANIIGRNLLTQLGCTLN
>CA4527.1483.AF544487
WQRPLVTIKIGGQLKEALLDTGADDTVLEEMNLPGRWKPKMIGGIGGFIKVKQYDQIPIEICGQKAIGTVLIGPTPVNIIGRNLLTQIGCTLN
>CA9734.1494.AF544490
WQRPIVTIKIGGQLKEALLDTGADDTVLEEMNLPGRWKPKMIVGIGGFVKVKQYDQIPIEICGHKVIGSVLIGPTPANIIGRNLMTQLGCTLN
>CA13223.1524.AF544497
WQRPIVTVKIGGQLKEALLDTGADDTVLEDIDLPGRWKPKMIVGIGGFIKVRQYDQIPIEICGHKVIGSVLVGPTPANVIGRNLLTQIGCTLN
>CA7721.1545.AF544500
WQRPLVTIKIGGQLKEALLDTGADDTVLEEMTLPGKWKPKMIGGIGGFIKVRQYDQICVEICGHKAIGTVLVGPTPVNIIGRNLLTQLGCTLN
>CA16085.1548.AF544501
WQRPIVTIKIGGQLKEALIDTGADDTVLEDINLPGRWTPKIIGGIGGLVKVRQYDQVPVEICGHKAIVSVLVGPTPANIIGRNLLTQIGCTLN
>CA12094.1615.AF544505
WQRPFVTIKIGGQLKEALLDTGADNTVLEDVNLPGRWKPKMIGGIGGFIKVRQYDQVPIEICGHKAVGTVLIGPTPVNIIGRDLLTQLGCTLN
>CA9723.1799.AF544509
WQRPLVTIRIGGQLKEALLDTGADDTILEEMNLPGKWKPKIIGGIGGFIKVRQYDQIPIEICGHKVIGTVLVGPTPANIIGRNLLTQIGCTLN
>CA17555.1802.AF544510
WQRPIVPIRIGGQLKEALIDTGADDTVLEEMNLPGRWKPKMIGGIGGFVKVRQYDQIPIEICGHKIIGTVLIGPTPANVIGRNLLTQIGCTLN
>CA13561.1805.AF544511
WQRPLVTIKIGGQLKEALLDTGADDTVLEDMNLPGRWKPKMIGGIGGFIKVRQYDQIPVEICGHKAIGTVLVGPTPVNIIGRNLLTQIGCTLN
>CA20272.1813.AF544512
WQRPVVTVKVGGQLREALLDTGADDTVLEDINLPGRWKPRLIGGIGGFIKVRQYDQVPIEICGHKTIGTVLVGPTPVNIIGRGLMTQLGCTLN
>CA9674.1820.AF544513
WQRPLVTIKIEGQLKEALLDTGADDTVLEEMNLPGRWKPKMIGGIGGFIKVKQYDQIHIEICGHKAVGTVLVGPTPVNIIGRNLLTQIGCTLN
>CA4923.1829.AF544515
WQRPFVTIKIGGQLKEALLDTGADDTTLEEINLPGRWKPKIIGGIGGFIKVRQYDQIPVEICGHKVIGTVLVGPTPVNIIGRNLLTQIGCTLN
>CA17076.1836.AF544517
WQRPIVTIKIGGQLREALLDTGADDTVLEDINLPGRWKPKMIGGIGGFVKVRQYDQVPIEICGHKVIGSVLVGPTPANIIGRNLMTQLGCTLN
>CA10733.1850.AF544519
WQRPIVTIKIGGQLKEALLDTGADDTILEEMNLPGRWKPKIIGGIGGLIKVRQYDQIPMEICGHKVIGTVLVGPTPANIIGRNMMTQLGCTLN
>CA8448.2075.AF544521
WQRPIVTIKIGGQLMEALLDTGADDTVLEDIKLPGKWKPKIIGGIGGFIKVRQYDQIPIEICGHKTIGTVLVGPTPVNVIGRNLMTQLGCTLN
>CA8451.2102.AF544526
WQRPLVTIKIGGQLKEALLDTGADDTVLEEMDLPGRWKPKMIVGIGGFVKVRQYDQIAIEICGHKAIGTVLIGPTPANIIGRNLLTQIGCTLN
>CA11837.2103.AF544527
WQRPIVTIKVGGQLKEALLDTGADDTVLEDISLPGKWKPKMIVGIGGFIKVRQYDQIPIEICGHKVIGTVLVGPTPANIIGRNLMTQLGCTLN
>CA14874.2105.AF544528
WQRPLVSIKIGGQIKEALLDTGADDTVLEEMNLPGRWKPKIIGGIGGFIKVKQYDQIPIEICGHKTIGTVLIGPTPVNIIGRSLMTQLGCTLN
>CA11039.3871.AF544533
WQRPIVTVRVGGQLMEALLDTGADDTVLEEVTLPGRWKPKMIGGIGGFAKVRQYDQVLVEICGHKVIGTVLVGPTPFNIIGRNILTQIGCTLN
>CA13979.3920.AF544537
WQRPLVTIKIGGQLKEALLDTGADDTVFEEMSLSGRWKPKMIGGIGGFIKVRQYDQVLVEICGHKAIGTVLIGPTPVNIIGRNLLTQIGCTLN
>CA12610.3935.AF544539
WQRPIVTIKIGGQLKEALLDTGADDTVLEEMNLPGRWKPKMIGGIGGFVKVRQYDQIPIEICGHKVISTVLIGPTPFNIIGRNLMTQLGCTLN
>CA10706.3956.AF544540
WQRPLVTVKIGGQLKEALLDTGADDTVLEEINLPGRWKPKMIGGIGGFIKVRQYDQILVEICGHKAIGTVLVGPTPVNIIGRNLLTQIGCTLN
>CA12528.3987.AF544542
WQRPIVTIKIGGQLKEALLDTGADDTVLEEMNLPGRWKPKLIVGIGGFVKVRQYDQIPVEICGHKAIGSVLIGPTPVNIIGRNLMTQLGCTLN
>CA9770.4057.AF544544
WQRPIVTVKIGGQLMEALIDTGADDTVLEEINLPGRWKPKLIGGIGGFVKVRQYDQIPIEICGHKVIGTVLVGPTPANIIGRNVLTQLGCTLN
>CA16988.4062.AF544545
WQRPFITIKIGGQLIEALLDTGADDTVLEEMNLPGKWKPKLIGGIGGFMKVRQYDQILIEICGHKIIGTVLVGPTPVNVIGRNLMTQIGCTLN
>CA12045.4123.AF544548
WQRPLVTIKIGGQLKEALLDTGADNTVLEDITLPGRWKPKMIGGIGGFIKVRQYDEIPIEICGHKAIGTVLVGPTPVNIIGRNLLTQIGCTLN
>CA14574.4169.AF544552
WQRPIVTIKIGGQLKEALLDTGADDTVLEEMNLPGRWKPKMIGGIGGFIKVRQYDQIPIEICGHKAIGTVLIGPTPVNIIGRNLLTQLGCTLN
>CA16514.4401.AF544557
WQRPIVTIKIGGQLKEALLDTGADDTVLEEMNLPGRWKPKMIGGIGGFIKVRQYDQIPIEICGHKAIATVLIGPTPVNIIGRNLMTQIGCTLN
>CA10832.4416.AF544559
WQRPLVTIKIGGQIKEALLDTGADNTVLEEMTLPGRWKPKMIGGIGGFIKVRQYDQIQVEICGHKAIGTVLVGPTPVNIIGRNLLTQIGCTLN
>CA20518.4463.AF544563
WQRPIVTIKIGGQLKEALLDTGADDTVLEDINLPGRWKPKMIVGVGGFVKVRQYDQVAIEICGHKVIGTVLVGPTPTNIIGRNLLTQIGCTLN
>CA21380.4501.AF544564
WQRPIVTIKIGGQLREALLDTGADDTVLEDIDLPGKWKPKIIGGIGGFVKVRQYDQVPIEICGHKAIGSVLVGPTPANIIGRNLMTQLGFTLN
>CA20511.4514.AF544565
WQRPIVTIKIGGQLKEALLDTGADDTVLQEMNLPGKWKPKMIGGIGGFVKVRQYDNIPIEICGHKAIGTVLIGPTPCNIIGRDLMTQLGCTLN
>CA16174.4750.AF544567
WQRPIVTIKIGGQLKEALIDTGADDTVLEEVNLPGKWKPKLIGGIGGFVKVRQYDQIPIEICGHKVIGTVLVGPTPANIIGRNLLTQIGCTLN
>CA20497.4812.AF544573
WQRPVVTVKIGGQLKEALLDTGADDTVLEEMNLPGRWKPKIIGGIGGYIKVREYDQIPIEICGHKAIGTVLVGPTPVNIIGRNLMTQIGCTLN
>CA20514.4858.AF544575
WQRPVVTIKIGGQLKEALLDTGADDTVLEEMSLPGKWKPKMIGGVGGFIKVRQYDQIPIEICGHKAIGTVLIGPTPVNIIGRNLLTQLGCTLN
>CA35528.4899.AY798449
WQRPIVTIKIGGQLIEALLDTGADDTVLEEMNLPGRWKPKIIGGIGGFIKVRQYDQIQVEICGHKATCSVLIGPTPVNIIGRNLMTQLGCTLN
>CA12111.4914.AF544578
WQRPIVTIKIGGQLKEALFDTGADDTVLEEMDLPGRWKPKIIGGIGGFVKVRQYDQIPIEICGHKVIGTVLIGPTPTNIIGRNLMTQLGCTLN
>CA17593.5147.AF544581
WQRPLVTIKIGGQLKEALLDTGADDTVLEEMNLPGRWKPKMIGGIGGFIKVRQYDQILVEICGHKAMGTVLVGPTPVNIIGRNLLTQIGCTLN
>CA13723.5359.AF544584
WQRPIVTIKIGGQLKEALLDTGADDTVLEDINLPGRWTPKLIGGIGGFVKVRQYDQVPIEICGHKVIGSVLVGPTPANIIGRNLMTQLGCTLN
>CA20492.5462.AF544586
WQRPFVTIKIGGQLKEALIDTGADDTVLEDIELPGRWKPKMIGGIGGFVKVRQYDQIPIEICGHKVIGTVLVGPTPTNIIGRNLLTQIGCTLN
>CA20301.5467.AF544587
WQRPLVTIKIGGQLIEALLDTGADDTVLEEIDLPGRWKPKIIGGIGGFIKVRQYDQILVEICGHKVISTVLVGPTPVNIIGRNLMTQLGCTLN
>CA16214.6439.AF544596
WQRPIVTIKIGGQLREALLDTGADDTVLEDIDLPGRWKPKMIGGIGGLVKVRQYEQIPIEICGHKVIGTVLVGPTPSNIIGRNLLTQIGCTLN
>CA21370.6800.AF544598
WQRPVVTIKIGGQLREALLDTGADDTVFENITLPGRWKPKLIGGIGGIIKVKQYDQVPIEICGHKAIGAVLVGPTPVDVVGRNILTQIGCTLN
>CA58005.6805.None
WQRPLVTIKIGGQLKEALLDTGADDTVLEDMNLPGRWKPKMIGGIGGFIKVRQYDQIPIEICGHKAIGTVLVGPTPVNIIGRNLLTQIGCTLN
>CA17044.6867.AF544601
WQRPIVTVKIGGQLKEALLDTGADDTVFEEMNLPGRWKPKMIGGIGGFAKVREYDQVPIEFCGHKVIGTVLVGPTPANIIGRNLMTQIGCTLN
>CA17556.7088.AF544603
WQRPLVTIKVGGQLREALLDTGADNTVLEDVSLPGRWKPKMIGGIGGFIKVRQYEQVCIEICGHKAIGTVLVGPTPVNIIGRNLLTQIGCTLN
>CA17598.7121.AF544604
WQRPIVTIKIGGQLREALLDTGADDTVFEDIDLPGRWKPKMIGGVGGFVKVRQYEQIPIEICGHKVVGTVLVGPTPANIIGRNLLTQIGCTLN
>CA20289.7860.AF544605
WQRPIVTIKIGGQLTEALLDTGADDTVLEDINLPGRWKPKMIGGVGGFIKVKQYDQVPIEICGHKVIGSVLIGPTPVNIIGRNLLTQLGCTLN
>CA23175.8033.AF544611
WQRPIVTIKIAGQQKEALLDTGADDTILEEMSLPGKWKPRIVGGIGGFIKVRQYDQIPIEICGHKAVGTVLVGPTPANIIGRNLMTKLGCTLN
>CA20629.8086.AF544612
WQRPIVTVKIAGQLKEALIDTGADDTVLEEMNLPGRWKPKLIGGIGGFVKVRQYDQVPIEICGHKVVGTVLIGDTPANVIGRNLLTQIGCTLN
>CA23148.9428.AF544617
WQRPIVTVKIGGQLREALIDTGADDTVFEEINLPGRWTPKMIGGIGGLVKVRQYEQVPVEICGHKAIGTVLVGPTPADIIGRNLLTQIGCTLN
>CA23150.9429.AF544618
WQRPLVTIKIGGQLKEAILDTGADDTVLEEMNLPGRWKPKIIGGIGGFIKVRQYEQVNVEICGHKATGTVLIGPTPINIIGRNLMTQLGCTLN
>CA23156.9432.AF544620
WQRPIVTIKIGGQIIEALLDTGADDTVLEDMNLPGRWKPKMIGGIGGFVKVRQYDQIPVEIFGRKIITTVLVGATPVNVIGRNLMTQLGCTLN
>CA23158.9433.AF544621
WQRPLITIKIGGQLKEALLDTGADDTVLEEMNLPGRWKPKMIGGIGGFIKVRQYDQIPIEICGHKVLSTVLVGPTPVNVIGRNLMTQIGCTLN
>CU97.12237.AF425478
WQRPLVTIKIEGQLKEALLDTGADDTVLEDMSLPGRWKPKMIGGIGGFIKVRQYDQVAIEICGHKAIGTVLIGPTPVNIIGRNLLTQIGCTLN
>CU96.12238.AF425477
WQRPLVTVKIGGQLKEALLDTGADDTVLEEMSLQGRWKPKMIGGIGGFIKVRQYDQVPVEICGHKAIGTVLVGPTPVNIIGRNLLTQIGCTLN
>CU84.12250.AF425465
WQRPLVTIRVGGQLKEALLDTGADDTVLEEMSLPGRWKPKMIGGIGGFIKVRQYDQILIEICGHKAIGTVLVGPTPVNIIGRNLLTQIGCTLN
>CU79.12255.AF425460
WQRPLVPIRIGGQLKEALLDTGADDTVLEDMNLPGRWKPKMIGGIGGFIKVRQYDQIPLEICGQKAIGTVLVGPTPVNIIGRNLLTQIGCTLN
>CU63.12271.AF425444
WQRPLVTVKIGGQLKEALLDTGADDTVLEEMNLPGRWKPKMIGGIGGFIKVRQYDQIPIEICGHKAIGTVLVGPTPVNIIGRNLLTQIGCTLN
>CU52.12282.AF425433
WQRPLVTVKVGGQLKEALLDTGADDTVLEEMNLPGRWKPKMIGGIGGFIKVRQYDQIAIEICGHKAIGTVLIGPTPVNIIGRNLLTQIGCTLN
>CU49.12285.AF425430
WQRPLVTIKIGGQLKEALLDTGADDTVLEEMSLPGKWKPKMIGGIGGFIKVRQYDQISLEICGHKAIGTVLVGPTPVNIIGRNLLTQIGCTLN
>CU35.12299.AF425416
WQRPVVTIKIGGQLKEALLDTGADDTVLEEMNLPGKWKPKMIGGIGGFIKVRQYDQIPIEICGHKAIGTVLIGPTPVNIIGRNLLTQLGCTLN
>CU21.12313.AF425402
WQRPLVKVKVGGQIKEALLDTGADDTVLEEMNLPGRWKPKMIGGIGGFIKVRQYDQILIEICGHKAIGTVLVGPTPVNIIGRNLLTQIGCTLN
>CU6.12328.AF425387
WQRPLVTIKIGGQLKEALLDTGADDTVLEDMNLPGRWKPKMIGGIGGFIKVRQYDQIPIEICGYKAIGTVLIGPTPVNIIGRNLLTQIGCTLN
>CU5.12329.AF425386
WQRPLVSIKIGGQIKEALLDTGADDTVLEEMNLPGRWKPKMIGGIGGFIKVRQYDQIAIEICGHKAIGTVLIGPTPVNIIGRNLLTQIGCTLN
>ALD-pt5.12425.AF369799
WQRPLVTIKIGGQLKEALLDTGADDTVLEEMNLPGRWKPKMIGGIGGFIKVRQYDQVPIEICGHKAIGTVLVGPTPVNIIGRNLLTEIGCTLN
>ALD-pt11.12426.AF369805
WQRPLVTVKIGGQLKEALLDTGADNTVLEDLNLPGRWKPKMIGGIGGFIKVRQYDQVQVEICGHKAIGSVLVGPTPVNIIGRDLLTQIGCTLN
>ALD-pt14.12432.AF369808
WQRPIVTIKVGGQLKEALLDTGADDTILEEMSLSGKWKPKLIGGIGGFIKVRQYDQIPIEICGHRVIGTVLVGPTPANIIGRNLLTQIGCTLN
>ALD-pt10.12435.AF369804
WQRPIVTIKIGGQLKEALLDTGADDTVLEEINLPGKWKPKMIGGIGGFIKVRQYDQILVEICGHKAIGTVLVGPTPVNIIGRNLLTQLGCTLN
>ALD-pt18.12438.AF369812
WQRPFVTIKIGGQLKEALLDTGADDTVLEEMNLPGRWKPKLIGGIGGFIKVKQYDQIPIEICGHKVISTVLVGPTPVNVIGRNLMTQIGCTLN
>pt37-t0.12885.AF493372
WQRPFVTIKIGGQLKEALLDTGADDTVLEDMDLPGRWKPKIIGGIGGFIKVRQYDQVPVEICGHKVITTVLVGATPVNIIGRNLMTKIGCTLN
>pt37-t1.12885.AF493411
WQRPFVTIKIGGQLIEALLDTGADDTVLEDIDLPGRWKPKIIGGVGGFIKVRQYDQVPVEICGHKVITTVLVGATPVNIIGRNLMTKIGCTLN
>pt38-t0.12886.AF493373
WQRPLVTIKVGGQLREALLDTGADDTILEDIELPGRWKPKIIGGIGGFIRVKQYDQIPIEICGHKVIGTVLVGPTPANIIGRNVMTQLGCTLN
>pt38-t1.12886.AF493412
WQRPLVTIKVGGQLREALLDTGADDTIFEDIELPGRWTPKIVGGIGGFMRVKQYDQIPIEICGHKVISTVLVGPTPANIIGRNVMTQLGCTLN
>pt20-t0.12888.AF493355
WQRPIVTIKIGGQLKEALLDTGADDTVLEEMNLPGRWKPKMIVGIGGFIKVRQYDQIPLEICGHKVIGSVLIGPTPANIIGRNLMTQLGCTLN
>pt20-t1.12888.AF493394
WQRPIVTIKIGGQLKEALLDTGADDTVLEEMNLPGRWKPKLIVGIGGFVKVRQYDQIPLEICGHKIIGTVLIGPTPANIIGRNLMTQLGCTLN
>pt40-t1.12892.AF493414
WQRPIVTIKVEGQLIEALLDTGADDTVLEEMNLPGRWKPKIIGGIGGLIKVRQYDHISIEICGKKVIGTVVIGPTPVNVVGRNLMTQIGCTLN
>pt41-t0.12894.AF493376
WQRPIVTIKVGGQVIEALLDTGADDTVLEEMNLPGRWKPRMIGGIGGFIKVRQYDQIPIEICGKKVISTVLVGPTPANIIGRNLMTQLGCTLN
>pt41-t1.12894.AF493415
WQRPIVTIKVGGQVIEALFDTGADDTVLEEINLPGRWKPKIIGGIGGFVKVRQYDQIPIEICGKKVISTVLVGPTPANIIGRNLMTQLGCTLN
>pt26-t1.12896.AF493400
WQRPIVTIIVEGQQMEALLDTGADDTVFEDIDLPGRWKPKMIVGIGGFAKVRQYDQVCVEICGHKAIGAVLVGPTPANIVGRNLLTQIGCTLN
>pt1-t1.12900.AF493377
WQRPIVSVKIGGQLTEALIDTGADDSVFEDLNLPGRWTPKMIGGIGGFVKVRQYDQVPIEICGHKIVGTVLVGPTPANVIGRNVLTKIGCTLN
>pt2-t0.12901.AF493337
WQRPIVPVKIGGQLIEALLDTGADDTVLEEMNLPGRWKPKIIGGIGGFIKVRQYEQIPIEIDGHKTVGSVLIGPTPVNIIGRNLMTQIGCTLN
>pt2-t1.12901.AF493378
WQRPIVPVKIGGQLIEALLDTGADDTVLEEMNLPGRWKPKIIGGIGGFIKVRQYEQIPIEIDGHKTVGSVLIGPTPVNIIGRNLMTQIGCTLN
>pt3-t0.12902.AF493338
WQRPLVTVKVGGQLTEALLDTGADDTVLEEMNLPGKWKPKIIGGIGGFIKVREYEDIPVEICGHKVISTVLIGPTPVNIIGRNLMTQLGCTLN
>pt10-t0.12903.AF493345
WQRPLVTIKIGGQLKEALLDTGADDTVLEEMNLPGKWKPKMIGGIGGFIKVRQYDQIPIEICGIRVTGTVLVGPTPVNIIGRNLMTQLGCTLN
>pt5-t1.12906.AF493381
WQRPIVTIKIGGQLIEALLDTGADDTVLEEINLPGRWKPKMIGGIGGFVKVRQYEQVPIEIFGHKVITTVLVGPTPVNVIGRNLMTQIGCTLN
>pt6-t1.12908.AF493382
WQRPIVTIKIGGQLREALLDTGADDTILEDINLPGRWTPKIVGGIGGFMRVRQYDQIPIEICGHKVIGTVLVGPTPANIIGRNLMTKIGCTLN
>pt7-t0.12910.AF493342
WQRPIVTIKIGGQLKEALLDTGADDTVLEEMNLPGRWKPKMIVGIGGFTKVRQYEQVPIEICGHKVIGTVLIGPTPANIIGRNLLTQIGCTLN
>pt14-t0.12911.AF493349
WQRPIVTIKIGGQLKEALLDTGADDTVFEDIELPGRWKPKLIGGIGGFIKVREYEQVPIEICGHKTEATVLVGPTPINIIGRNLMTQLGCTLN
>pt14-t1.12911.AF493389
WQRPVVTVKIGGQLREALLDTGADDTVFEDIELPGRWKPKLIGGIGGFVKVREYEQVPIEICGHKVESTVLVGPTPANIIGRNLMTQIGCTLN
>pt8-t0.12912.AF493343
WQRPIVTIKIGGQLKEALLDTGADDTVIEDINLPGKWKPKMIGGIGGFVRVREYDQVPIEICGHKVISTVLVGPTPANIIGRNLMTQIGCTLN
>pt8-t1.12912.AF493384
WQRPIVTIKIGGQLREALLDTGADDTVIEDINLPGKWKPKMIGGIGGFVRVREYDQVPIEICGHKVISTVLVGPTPANIIGRNLMTQIGCTLN
>pt30-t1.12913.AF493404
WQRPIVIIKIGGQLKEALLDTGADDTVLEEMNLPGKWKPKMIGGIGGFIKVRQYDQVPIEICGHKAICTVLIGPTPVNVIGRNLMTQLGCTLN
>pt15-t0.12914.AF493350
WQRPLVTVRVGGQIKEALLDTGADDTVLEEMNLPGKWKPKMIGGIGGFIKVKQYDQIPIEICGHKAIGTVLVGPTPVNIIGRNLLTQIGCTLN
>pt15-t1.12914.AF493390
WQRPLVTVRVRGQIKEALLDTGADDTVLEEMNLPGKWKPKMIGGIGGFIKVKQYDQIPIEICGHKAIGTVLVGPTPVNIIGRNLLTQIGCTLN
>pt9-t1.12915.AF493385
WQRPIVTLKIGGQIKEALIDTGADDTVLEEMYLPGRWKPKLIGGIGGFVKVKQYDQVPMEFCGHKVVGTVLIGPTPTNIIGRNLLTQIGCTLN
>pt31-t0.12916.AF493366
WQRPIVTIKIGGQLKEALLDTGADDTVLEDINLPGRWKPKMIVGIGGFVKVREYEQVPIEICGNKVIGTVLIGPTPCNVIGRNLLTQMGCTLN
>pt31-t1.12916.AF493405
WQRPIVTIKIGGQLKEALLDTGADDTVLEDMNLPGRWKPKMIVGIGGFVKVREYEQVPIEICGNKVIGTVLIGPTPCNVIGRNLLTQMGCTLN
>pt32-t0.12918.AF493367
WQRPIVTIKIGGQLKEALLDTGADDTVLEEMNLPGRWKPKLIVGIGGFIKVREYDQVPLEICGHKTIGTVLIGPTPCNIIGRNLMTQLGCTLN
>pt32-t1.12918.AF493406
WQRPIVTIKIGGQLKEALLDTGADDTVLEEMNLPGRWKPKLIVGIGGFVKVREYDQVPLEICGHKTIGTVLIGPTPCNIIGRNLMTQLGCTLN
>pt17-t0.12919.AF493352
WQRPIVTIKIGGQLREALLDTGADDTVLEEIDLPGRWKPRMIGGIGGFIKVRQYDQVPVEICGNKAIGTVLVGPTPANIIGRNLMTQIGCTLN
>pt17-t1.12919.AF493392
WQRPIVTIKIGGQVREALLDTGADDTVLEEIDLPGRWKPKMIVGIGGFSKVRQYDQVPVEICGIKAIGTVLVGPTPANIIGRNLMTQIGCTLN
>pt18-t1.12921.AF493393
WQRPIVTIKIGGQLREALLDTGADDTVLEDIDLPGRWKPKMIGGIGGFVKVREYDQVPIEICGHKVITTVLVGRTPVNVIGRNLMTQIGCTLN
>pt34-t1.12922.AF493408
WQRPLVTIKIGGQLKEALLDTGADDTVLEDMNLPGRWKPKMIGGIGGFIKVRQYDQIPVEICGHKAIGTVLVGPTPVNIIGRNLLTQIGCTLN
>pt19-t0.12923.AF493354
WQRPFVTIKIGGQLKEVLLDTGADDTVIEGINLPGKWKPKIIGGIGGFIKVRQYDQVPIEICGHKVLSTVLVGPTPVDVVGRNLMTQIGCTLN
>pt36-t0.12925.AF493371
WQRPIVTIKIGGQLKEALLDTGADDTVLEEMNLPGRWKPKIIGGIGGFIKVRQYDQVPIEICGKKAIGTVLIGPTPVNVIGRNLMTQIGCTLN
>12900.13364.AY441926
WQRPLVTIKIGGQLKEALLDTGADDTVLEDINLPGRWKPKMIGGIGGFIKVRQYDQIPIEICGHKAIGTVLVGPTPVNIIGRNLMTQIGCTLN
>5900.13373.AY643183
WQRPVVPVKIGGQLKEALLDTGADDTVLEEMNLPGRWKPKMIGGIGGFIKVRQYDQIPIEICGHKAIGTVLVGPTPVNIIGRNLLTQIGCTLN
>6002.13375.AY643154
WQRPIVTIKIGGQLKEALLDTGADDTVLEDMHLPGKWKPKIIGGIGGFIKVRQYDQIPVEICGHKAITTVLVGPTPVNVIGRNLMTQIGCTLN
>10000.13393.AY441814
WQRPIVTIKIGGQLKEALLDTGADDTVLEDINLPGRWTPKMIVGIGGFVKVRQYDQVPVEICGQKAIGTVLVGPTPANIIGRNLLTQIGCTLN
>AF357606.13536.AF357606
WQRPLVTIKIGGQLKEALLDTGADDTVLEEINLPGKWKPKMIGGIGGFIKVRQYDQVPVEICGHKAIGTVLVGPTPVNIIGRNLLTQIGCTLN
>AF357800.13551.AF357800
WQRPLVTVKIGGQLKEALLDTGADDTVLEEMNLPGRWKPKIIGGIGGFIKVRQYDQIPLEICGHKAIGTVLIGPTPVNIIGRNLMTQIGCTLN
>AF357742.13555.AF357742
WQRPLVTVKIGGQLKEALLDTGADDTVLEEMTLPGRWKPKMIGGIGGFIKVRQYDQILVEICGHKAIGTVLIGPTPVNIIGRNLLTQIGCTLN
>AF357801.13555.AF357801
WQRPLVTVKIGGQLKEALLDTGADDTVLEEMTLPGRWKPKMIGGIGGFIKVRQYDQILVEICGHKAIGTVLIGPTPVNIIGRNLLTQIGCTLN
>AF357744.13560.AF357744
WQRPLVTIKIGGQLKEALLDTGADDTVLEDMNLPGRWKPKMIGGIGGFIKVRQYDQIPIEICGQKAIGTVLVGPTPVNIIGRNLLTQIGCTLN
>AF357745.13561.AF357745
WQRPLVTIKIGGQLKEALLDTGADDTVLEEMNLPGRWKPKMIGGIGGFIKVRQYDQIPIEICGHKATGTVLVGPTPVNIIGRNLLTQIGCTLN
>AF357748.13572.AF357748
WQRPLVTIKIGGQLKEALLDTGADDTVLEDMHLPGKWKPKMIGGIGGFIKVRQYDQVAIEICGHKAIGTVLVGPTPVNIIGRNLLTQLGCTLN
>AF357806.13572.AF357806
WQRPLVTIKIGGQLKEALLDTGADDTVLEDMHLPGKWKPKMIGGIGGFIKVRQYDQVAIEICGHKAIGTVLVGPTPVNIIGRNLLTQLGCTLN
>AF357749.13573.AF357749
WQRPLVTIKIGGQLKEALLDTGADDTVLEEMNLPGRWKPKMIGGIGGFIKVRQYDQIPLEICGHKAIGTVLVGPTPVNIIGRNLLTQIGCTLN
>AF357807.13573.AF357807
WQRPLVTIKIGGQLKEALLDTGADDTVLEEMNLPGRWKPKMIGGIGGFIKVRQYDQIPLEICGHKAIGTVLVGPTPVNIIGRNLLTQIGCTLN
>AF357751.13575.AF357751
WQRPLVTIKIGGQLKEALLDTGADDTVLEEMSLPGRWKPKMIGGIGGFIKVRQYDQILIEICGHKAIGTVLVGPTPVNIIGRNLLTQIGCTLN
>AF357754.13586.AF357754
WQRPLVTVKIGGQLKEALLDTGADDTVLEEMNLPGRWKPKMIGGIGGFIKVRQYDQIPIEICGHKAIGTVLVGPTPVNIIGRNLLTQIGCTLN
>AF357757.13589.AF357757
WQRPLVTIKIGGQLKEALLDTGADDTVLEEMNLPGRWKPKMIGGIGGFIKVRQYDQILIEICGHKAIGTVLVGPTPVNIIGRNLLTQIGCTLN
>AF357759.13591.AF357759
WQRPLVTVKIGGQLKEALLDTGADDTVLEEMNLPGRWKPKMIGGIGGFIKVRQYDQIPIEICGHKAIGTVLVGPTPVNIIGRNLLTQIGCTLN
>AF357813.13591.AF357813
WQRPLVTVKIGGQLKEALLDTGADDTVLEEMNLPGRWKPKMIGGIGGFIKVRQYDQIPIEICGHKAIGTVLVGPTPVNIIGRNLLTQIGCTLN
>AF357814.13592.AF357814
WQRPLVTIKIGGQLKEALLDTGADDTVLEEMNLPGRWKPKMIGGIGGFIKVRQYEQVSIEICGHKAIGTVLVGPTPVNIIGRNLLTQIGCTLN
>AF357760.13594.AF357760
WQRPLVTIKIGGQLKEALLDTGADDTVLEEMNLPGRWKPKMIGGIGGFIKVRQYDQIPIEICGHRAIGTVLVGPTPVNIIGRNLLTQIGCTLN
>AF357816.13598.AF357816
WQRPLVTIRIGGQLKEALLDTGADDTVLEEMNLPGRWKPKMIGGIGGFIKVRQYDQIQVEICGHKAIGTVLIGPTPVNIIGRNLMTQIGCTLN
>AF357763.13599.AF357763
WQRPLVTIKVGGQLKEALLDTGADDTVLEDMSLPGKWKPKMIGGIGGFIKVRQYDQIPIEICGHKAIGTVLVGPTPVNIIGRNLLTQIGCTLN
>AF357765.13601.AF357765
WQRPIVTVKIGGQLKEALLDTGADDTVLEEMNLPGRWKPKMIGGIGGFIKVRQYDQIHVEICGQKAVGTVLVGPTPVNIIGRNLLTQIGCTLN
>AF357766.13602.AF357766
WQRPLVTIKIGGQLKEALLDTGADNTVLEDIDLPGKWKPQMIGGIGGFIKVRQYDQIPIEICGHRAIGTVLVGPTPVNIIGRNLLTQIGCTLN
>AF357768.13604.AF357768
WQRPLVTIKIGGQLKEALLDTGADDTVLEDMNLPGRWKPKMIGGIGGFIKVRQYDQIPIEICGHKAIGTVLVGPTPVNIIGRNLLTQIGCTLN
>AF357819.13604.AF357819
WQRPLVTIKIGGQLKEALLDTGADDTVLEDMNLPGRWKPKMIGGIGGFIKVRQYDQIPIEICGHKAIGTVLVGPTPVNIIGRNLLTQIGCTLN
>AF357771.13611.AF357771
WQRPLVTIKIGGQLKEALLDTGADDTVLEEINLPGKWKPKMIGGIGGFIKVRQYDQVPIDICGHRAVGTVLVGPTPVNIIGRNLLTQIGCTLN
>AF357772.13615.AF357772
WQRPLVTVKIGGQLKEALLDTGADDTVLEEMNLPGRWKPKMIGGIGGFIKVRQYDQILIEICGHKAIGTVLVGPTPVNIIGRNLLTQIGCTLN
>AF357822.13615.AF357822
WQRPLVTVKIGGQLKEALLDTGADDTVFEEMNLPGRWKPKMIGGIGGFIKVRQYDQILIEICGHKAIGTVLVGPTPLNVIGRNLLTQIGCTLN
>AF357776.13624.AF357776
WQRPLVTIKIGGQLKEALLDTGADDTVLEEMDLPGRWKPKMIGGIGGFIKVKQYEQVPIEICGHKAIGTVLIGPTPVNIIGRNLLTQIGCTLN
>AF357777.13625.AF357777
WQRPLVTIKIGGQLKEALLDTGADDTVLEEMNLPGRWKPKMIGGIGGFIKVRQYDQIPIEICGHKAIGTVLIGPTPVNIIGRNLLTQLGCTLN
>AF357780.13632.AF357780
WQRPLVTIKIGGQLKEALLDTGADDTVLEEMNLPGRWKPKMIGGIGGFIKVRQYDQIQVEICGHKAIGTVLVGPTPVNIIGRNLLTQIGCTLN
>AF357781.13633.AF357781
WQRPLVTIKVGGQLKEALLDTGADDTVLEEINLPGRWKPKMIGGIGGFIKVRQYDQVPIEICGHKAIGTVLVGPTPVNIIGRNLLTQIGCTLN
>AF357782.13637.AF357782
WQRPIVAIKIGGQLKEALLDTGADDTVLEEMNLPGKWKPKMIGGIGGFIKVRQYDQIPIEICGHKAIGTVLVGPTPVNIIGRNLLTQLGCTLN
>AF357783.13638.AF357783
WQRPLVTIKIGGQQKEALLDTGADDTVLEEMNLPGRWKPKMIGGIGGFIKVRQYDQIPIEICGHKAIGTVLVGPTPVNIIGRNLLTQIGCTLN
>AF357784.13640.AF357784
WQRPLVTIKIGGQLKEALLDTGADDTVLEEMTLPGRWKPKMIGGIGGFIKVRQYDHIAIEICGHKAVGTVLIGPTPVNIIGRNLLTQIGCTLN
>AF357827.13641.AF357827
WQRPLVTIKIGGQLKEALLDTGADDTVLEELNLPGRWKPKMIGGIGGFIKVRQYDQILVEICGHKAIGTVLVGPTPVNIIGRNLLTQIGCTLN
>AF357828.13642.AF357828
WQRPLVTIRIGGQLKEALLDTGADNTVLEEMNLPGRWKPKMIGGIGGFIKVRQYDQVPIEICGHKAIGTVLIGPTPVNIIGRDLLTQLGCTLN
>AF357787.13643.AF357787
WQRPLVTIKIGGQLKEALLDTGADNTVLEEMNLPGRWKPKMIGGIGGFIKVRQYDQIPVEICGHKAIGTVLVGPTPVNIIGRNLLTQIGCTLN
>AF357790.13659.AF357790
WQRPLVTIKIGGQLKEALLDTGADDTVLEEMNLPGRWKPKMIGGIGGFIKVRQYDQILVEICGHKAIGTVLIGPTPVNIIGRNLLTQIGCTLN
>AF357794.13665.AF357794
WQRPLVTIKVGGQLKEALLDTGADDTVLEEINLPGRWKPKMIGGIGGFIKVRQYDQILVEICGHKAIGTVLVGPTPVNIIGRNLLTQIGCTLN
>AF357795.13668.AF357795
WQRPLVAIKIGGQLKEALLDTGADDTVLEEMNLPGRWKPKMIGGIGGFIKVKQYDQIPIEICGHKAIGTVLIGPTPVNIIGRNLLTQIGCTLN
>AF357797.13674.AF357797
WQRPLVTIKIGGQTKEALLDTGADDTVLEDINLPGRWKPKMIGGIGGFIKVRQYDQILIEICGHKAIGTVLVGPTPVNIIGRNLLTQIGCTLN
>E92757.14062.AY677392
WQRPLVTIKIGGQLKEALLDTGADDTVLEEMNLPGRWKPKMIGGIGGFIKVRQYDQILIEICGHKAIGTVLIGPTPVNIIGRNLLTQIGCTLN
>M86943.14092.AY677464
WQRPLVSIRIGGQLKEALLDTGADNTVLEEMNLPGRWKPKIIGGIGGFIKVRQYDQIPVEICGHKAIGTVLVGPTPVNIIGRDLLTQLGCTLN
>GART-5.15137.None
WQRPLVTIKIGGQLKEALLDTGADDTVLEEMNLPGRWKPKMIGGIGGFIKVRQYDQILIEICGHKAIGTVLVGPTPVNIIGRNLLTQIGCTLN
>GART-6.15138.None
WQRPIVTIKIGGQLKEALLDTGADNTVLEEINLPGRWKPKMIGGIGGFIKVRQYDQILIEICGHKAIGTVLVGPTPVNIIGRDLLTQIGCTLN
>GART-9.15141.None
WQRPLVTIKVGGQLKEALLDTGADDTVLEEMNLPGRWKPKMIGGIGGFIKVRQYDQIPIEICGHKAIGTVLVGPTPVNIIGRNLLTQLGCTLN
>GART-13.15145.None
WQRPIVPIRIGGQLKEALIDTGADDTVLEDMSLPGRWKPKIIGGIGGFVRVKQYDQVPVEICGHKAIGSVLVGPTPANIIGRNLLTQIGCTLN
>GART-15.15147.None
WQRPLVTVKIGGQLKEALLDTGADDTILEEMNLPGRWKPKMVGGIGGFIKVRQYDQIPIEFCGHKAIGTVLIGPTPVNIIGRNLLTQIGCTLN
>GART-17.15149.None
WQRPFVTIKIGGQLKEALLDTGADDTVLEDMSLPGRWKPKMIGGIGGFIKVRQYDQVPIEICGHKTIGTVLVGPTPVNVVGRNLMTQIGCTLN
>GART-18.15150.None
WQRPLVTVKIGGQLKEALLDTGADDTIFEEMNLPGRWKPKIIGGIGGFIKVRQYDEIPIEICGHKAIGTVLIGPTPANVIGRNLLTQIGCTLN
>GART-20.15152.None
WQRPLVTIRIGGQLVEALLDTGADDTVLEEMELPGRWKPKIIGGIGGFIKVRQYDQILIEICGHKVIGTVLVGPTPVNIIGRNLMTQIGCTLN
>GART-21.15153.None
WQRPLVTIRIGGQLKEALLDTGADDTILEDIDLPGRWKPKMIGGIGGFIKVRQYDQVPIEICGHKVIGTVLVGPTPANIIGRNLLTQIGCTLN
>GART-26.15158.None
WQRPIVTIKIGGQLKEALLDTGADDTVLEEMNLPGRWKPKMIGGIGGFIKVRQYDQIPIEICGHKTIGTVLIGPTPVNIIGRNLMTQIGCTLN
>GART-31.15163.None
WQRPLVTIKIGGQIKEALLDTGADNTVLEDINLPGRWKPKMIGGIGGFIKVRQYDQIPIEICGHKAIGTVLVGPTPVNIIGRNLLTQIGCTLN
>GART-32.15164.None
WQRPIVPIRIGGQLKEALLDTGADDTVLEEINLPGRWKPKLIGGIGGFIKVKQYDQVPIEICGHKAIGTVLVGPTPANIIGRNLMTQLGFTLN
>GART-33.15165.None
WQRPIVTIKIGGQLKEALLDTGADDTVLEEMNLPGRWKPKLIGGIGGFVKVRQYDQIPIEICGHKVIGTVLVGPTPANIIGRNLMTQIGCTLN
>GART-36.15168.None
WQRPLVTIKIGGQIKEALLDTGADNTVLEEMNLPGRWKPKMIGGIGGFIKVRQYDQILIEICGQKVIGTVLIGPTPVNIIGRNLLTQIGCTLN
>GART-38.15170.None
WQRPVVTIRVGGQLKEALLDTGADDTVLEEMNLPGKWKPKMIGGIGGFIRVRQYDQIAIEICGHKAVGTVLVGPTPANIIGRNLLTQIGCTLN
>GART-39.15171.None
WQRPLVSIRIGGQLKEALLDTGADDTVLEEMNLPGRWKPKMIGGIGGFIKVRQYDQIPIEICGHKAIGTVLVGPTPVNIIGRNLLTQIGCTLN
>GART-42.15174.None
WQRPLVTIKIGGLLKEALLDTGADDTVLEEMNLPGRWKPKMIGGIGGFIKVRQYDQIPIEICGHKAIGTVLVGPTPVNIIGRNLLTQIGCTLN
>GART-44.15176.None
WQRPIVTIKIGGQLKEALLDTGADDTVLEEMNLPGRWKPKMIGGIGGFIKVRQYDQIPVEICGHKVIGTVLVGPTPANIIGRNLLTQIGCTLN
>GART-46.15178.None
WQRPLVTIKIGGQLKEALLDTGADDTVLEEMNLPGRWKPKMIGGIGGFIKVRQYDQILIEICGHKAIGTVLVGPTPVNIIGRNLLTQIGCTLN
>GART-50.15182.None
WQRPLVTIKIGGQIKEALLDTGADDTVLEEMNLPGKWKPKMIGGIGGFVKVRQYDQVLVEICGHKAIGTVLIGPTPANIIGRNLLTQIGCTLN
>GART-51.15183.None
WQRPLVTIKIGGQLKEALLDTGADDTVLEEMNLPGRWKPKMIGGIGGFIKVRQYDQIPIEICGHKAIGTVLIGPTPVNIIGRNLLTQLGCTLN
>GART-55.15187.None
WQRPIVSIKIGGQIKEALLDTGADDTILEELNLPGRWKPKIIGGIGGFIKVRQYDQVPIEICGHKVISTVLVGPTPANIIGRNLLTQIGCTLN
>GART-58.15190.None
WQRPIVTVKIEGQLKEALLDTGADDTVLEEMSLPGKWKPKMIGGIGGFIKVKQYDQVLVEICGHKTRGTVLVGPTPANIIGRNLLTQIGCTLN
>GART-60.15192.None
WQRPIVTIKIGGQLKEALLDTGADDTVLEDMDLPGRWKPKIIGGIGGFVKVRQYDQIPIEICGHKTVGTVLIGPTPANIIGRNLLTQLGCTLN
>GART-61.15193.None
WERPLVTIKIGGQLKEALLDTGADDTVLEEMDLPGKWKPKMIGGIGGFIKVKQYDQIPIEICGHKAIGTVLIGPTPVNIIGRNLLTQLGCTLN
>GART-64.15196.None
WQRPLVTIKIGGQLREALLDTGADDTVLEEIDLPGRWKPKLIGGIGGFIRVRQYDQVAIEICGHKAIGSVLVGPTPANIIGRNLLTQIGCTLN
>GART-67.15199.None
WQRPLVTIKIGGQLKEALLDTGADDTVLEEMNLPGRWKPKMIGGIGGFIKVRQYDQIPIEICGHKAIGTVLIGPTPVNIIGRNLLTQIGCTLN
>GART-68.15200.None
WQRPLVTIKIGGQLKEALLDTGADDTVLEEMNLSGKWKPKIIGGIGGFIKVREYDQIPIEICGQKAIGTVLIGPTPVNVIGRNLLTQIGCTLN
>GART-70.15202.None
WQRPLVTIKIGGQLKEALLDTGADDTVVEEMNLPGRWKPKMIGGIGGFIKVRQYDQISVEICGHKAIGTVLVGPTPVNIIGRNLLTQIGCTLN
>GART-71.15203.None
WQRPIVTVKVGGQLKEALLDTGADDTVLEEISLPGKWKPKIIGGIGGFIKVRQYDQITIEICGHKATGTVLVGPTPFNIIGRNLLTQLGCTLN
>GART-72.15204.None
WQRPLVTIKIGGQLMEALLDTGADDTVLEDINLPGRWKPKIIGGIGGFIKVRQYDQISVEICGHKAIGTVLVGPTPTNIVGRNLLTQIGCTLN
>GART-73.15205.None
WQRPLVTIKIGGQLKEALLDTGADDTVLEEMNLPGRWKPKMIGGIGGFIKVRQYDQILVEICGHKAIGTVLVGPTPVNIIGRNLLTQIGCTLN
>GART-74.15206.None
WQRPVVTIKIGGQLKEALLDTGADDTVLEEMNLPGRWKPKMIGGIGGFIKVRQYDQIPIEICGHKAISTVLIGPTPVNIIGRNLLTQLGCTLN
>GART-75.15207.None
WQRPIVTIRIGGQLKEALLDTGADDTVLEEMTLPGKWKPKMIGGIGGFIKVRQYDQIPIEICGHKAIGTVLIGPTPVNIIGRNLLTQLGCTLN
>GART-78.15210.None
WQRPVVTIRIGGQLKEALLDTGADNTVLEGINLPGKWKPKMIGGIGGFIKVRQYDQIPIEICGHKAIGTVLVGPTPVNIIGRNLLTQIGCTLN
>GART-79.15211.None
WQRPIVTIKIGGQLIEALLDTGADDTVLEEINLPGRWKPKMIGGIGGFVKVKQYEQVPIEICGHKIIGTVLVGPTPANIIGRNLMTQIGCTLN
>GART-84.15216.None
WQRPIVTIKIGGQLKEALIDTGADDTVLEEMNLPGRWKPKMIGGIGGFIKVRQYDQVPIEICGHKAIGTVLVGPTPANIIGRNLLTQLGCTLN
>GART-86.15218.None
WQRPIVTIKIGGQLKEALIDTGADDTVLEEMNLPGRWKPKLIGGIGGFVKVRQYDQILVEICGHKVIGTVLVGPTPANIIGRNLLTQIGCTLN
>GART-91.15223.None
WQRPLVTIKIGGQLKEALLDTGADNTVLEEMDLPGRWKPKMIGGIGGFIKVRQYDQIPIEICGHKTIGTVLIGPTPVNIIGRDLLTQLGCTLN
>GART-97.15229.None
WQRPLVTVKIGGQLKEALLDTGADDTVLEEINLPGRWKPKMIGGIGGFVKVRQYEQVPIEICGHKVIGTVLVGPTPANIIGRNLLTQIGCTLN
>GART-100.15232.None
WQRPIVPIKIGGQLKEALLDTGADDTVLEEMNLPGKWKPKMIGGIGGFIKVRQYDEVPIEIYGHKVISTVLIGPTPVNIIGRNLMTQLGCTLN
>GART-102.15234.None
WQRPVVTIKIGGQLKEALLDTGADDTVLEEMNLSGKWKPKIIGGIGGFIKVRQYDQVPIEICGHKVLSTVLIGATPVNIIGRNLMTQLGCTLN
>GART-103.15235.None
WQRPLVTIKIGGQLKEALLDTGADDTVLEEMNLPGKWKPKMIGGIGGFIKVRQYDQVPIEICGHKVVGTVLIGATPVNIIGRNLLTQLGCTLN
>GART-104.15236.None
WQRPLVTVKVGGQLKEALLDTGADNTVLEEMNLPGRWKPKMIGGIGGFIKVKQYDQIPVEICGHRVEGTVLIGPTPVNIIGRDLLTQIGCTLN
>GART-105.15237.None
WQRPLVTIKIGGQLIEALLDTGADDTVLEEMSLPGRWKPKIIGGIGGFIKVRQYDQMPIEICGHKIIGSVLVGPTPVNIIGRNLMTQLGCTLN
>GART-107.15239.None
WQRPIVTIRIGGQLKEALLDTGADDTVLEEMNLPGKWKPKMIGGIGGFIKVRQYDQIPIEICGHKAIGTVLVGPTPVNIIGRNLLTQIGCTLN
>GART-109.15241.None
WQRPLVTIKIGGQLREALLDTGADDTVIEEINLPGKWKPKMIGGIGGFVKVRQYDQVTVEICGHKAIGTVLVGPTPANIVGRNLLTQIGCTLN
>GART-110.15242.None
WQRPLVTIKIGGQLKEALLDTGADDTVLEEMNLPGRWKPKMIGGIGGFIKVRQYDQILIEICGHKAIGTVLVGPTPVNIIGRNLLTQIGCTLN
>GART-111.15243.None
WQRPLVTVKIGGQIKEALLDTGADDTVLEEMNLPGRWKPKMIGGIGGFIKVRQYDQIPIEICGHRAIGTVLVGPTPVNIIGRNLLTQIGCTLN
>GART-113.15245.None
WQRPLVTIKIGGQLKEALLDTGADDTVLEEMDLPGKWKPKMIGGIGGFIKVRQYEQIPIGICGHKAIGTVLIGPTPVNIIGRNLLTQLGCTLN
>GART-114.15246.None
WQRPLVTIKVGGQLKEALLDTGADDTVLEDMELPGRWKPKMIGGIGGFIKVRQYEQILVEICGHKAIGTVLVGPTPVNIIGRNLLTQIGCTLN
>GART-117.15249.None
WQRPLVSIKIGGQLKEALLDTGADDTVLEEMNLPGRWKPKMIGGIGGFIKVRQYDQIPIEICGHKAIGTVLVGPTPVNIIGRNLLTQIGCTLN
>GART-119.15251.None
WQRPVVTIKIEGQLKEALLDTGADDTVLEEMNLSGRWKPRMIGGIGGFIKVRQYDQIPIEICGHKAIGTVLIGPTPTNIIGRNLMTQIGCTLN
>GART-121.15253.None
WQRPIVTIKIGGQLKEALLDTGADDTVLEEMNLPGRWKPKMIGGIGGFIKVRQYDQIPIEICGHKAITTVLVGPTPVNIIGRNLMTQIGCTLN
>GART-122.15254.None
WQRPLVTIKIGGQLKEALLDTGADDTVLEEMNLPGRWKPKMIGGIGGFIRVKQYDQIPIEICGHKAIGTVLVGPTPANIIGRNLLTQIGCTLN
>GART-123.15255.None
WQRPLVTIKIGGQLKEALLDTGADNTVLEDMNLPGRWKPKMIGGIGGFIKVKQYDQIPIEICGHKTIGTVLIGPTPVNIIGRDLLTQLGCTLN
>GART-125.15257.None
WQRPLVTVRVGGQLMEALLDTGADDTVLEEIDLPGRWKPKMIGGIGGFIKVRQYDQIPIEICGHKVISTVLVGPTPVNIIGRNLMTQLGCTLN
>GART-126.15258.None
WQRPLVTIKIGGQLKEALLDTGADDTILEEMSLPGRWKPKIIGGIGGFIKVRQYDQIPIEICGHKVIGTVLVGPTPANIIGRNLLTQIGCTLN
>GART-129.15261.None
WQRPIVTIKIGGQLKEALLDTGADDTVLEEMNLPGKWKPKIIGGIGGLIKVRQYDQIPIEICGHKVISTVLIGPTPVNIIGRNLMTQIGCTLN
>GART-131.15263.None
WQRPRVTIKIGGQLKEALLDTGADDTVLEEMTLPGRWKPKLIGGIGGFIKVRQYDQIPIEICGHKAIGTVLIGPTPTNIIGRNLLTQLGCTLN
>GART-132.15264.None
WQRPLVTIKIGGQLKEALLDTGADNTVLEDMNLPGRWKPKMIGGIGGFIKVKQYDQIPIEICGHKVIGTVLVGPTPVNIIGRDLLTQIGCTLN
>GART-137.15269.None
WQRPVVTIKIGGQLKEALLDTGADDTVLEEMNLPGRWKPKMIGGIGGFIKVRQYDQIPIEICGHKAIGTVLVGPTPVNIIGRNLLTQIGCTLN
>GART-138.15270.None
WQRPIVTIKIGGQLKEALLDTGADDTVLEDINLPGRWTPKMIVGIGGFVKVRQYDQVPIEICGHKAIGTVLVGPTPANIIGRNLLTQLGCTLN
>GART-140.15272.None
WQRPFVTIKIGGQLKEALLDTGADDTVLEEMDLPGRWKPKLIGGIGGFIKVRQYDEILIEICGHRAIGTVLIGPTPVNIIGRSLLTQIGCTLN
>GART-143.15275.None
WQRPFVTIKIGGQLREALLDTGADDTVLEEMALPGRWKPRMIGGIGGFIKVRQYDQIPIEICGHKVLSTVLVGPTPVSVIGRNLMTQIGCTLN
>GART-144.15276.None
WQRPIVTIKIGGQLKEALLDTGADDTVLEEMNLPGRWKPKMIGGIGGFIKVRQYDQIPIEICGHKVIGTVLVGPTPVNVIGRNLMTQIGCTLN
>GART-145.15277.None
WQRPLVTIKIGGQLKEALLDTGADDTILEEMNLPGRWKPKLIGGIGGFIKVRQYDQIPIEICGHKVIGTVLVGPTPANIIGRNLLTQIGCTLN
>GART-146.15278.None
WQRPFVTIKIGGQLKEALLDTGADDTVLEDMPLPGKWKPKIIGGIGGFVKVKQYDQIPIEICGHKVIGTVLVGPTPANIIGRNLMTQLGCTLN
>GART-149.15281.None
WQRPLVSIKIGGQLKEALLDTGADDTVLEEMNLPGRWKPKMIGGIGGFIKVRQYDQIPIEICGHKAIGTVLVGPTPVNIIGRNLMTQIGCTLN
>GART-153.15285.None
WQRPLVTIKIGGQLKEALLDTGADDTVLEEMNLPGRWKPKIIGGIGGFIKVRQYDQILIEICGHKAIGTVLVGPTPVNVIGRNLLTQIGCTLN
>CA3315.643.AY305992
WQRPLVTIKVGGQLKEALLDTGADDTVLEEMNLPGRWKPKMIGGIGGFIKVRQYDQILIEICGHKAIGTVLVGPTPVNIIGRNLLTQIGCTLN
>CA11815.795.AY305964
WQRPIVTIKVGGQLKEALLDTGADDTVLEEINLPGRWKPKMIVGIGGFAKVRQYDQVLVEICGHKAIGTVLVGPTPANIIGRNLLTQIGCTLN
>CA9442.1116.AY305977
WQRPLVTIKIGGQLKEALLDTGADDTVLEDMHLPGKWKPKMIGGIGGFIKVRQYDQISIEICGHKAIGTVLVGPTPVNIIGRNLLTQIGCTLN
>CA23703.1166.AY305970
WQRPLVTIKLGGQIREALLDTGADDTVLEEMNLPGKWKPKMIGGIGGFIKVRQYDQIAIEICGHKVIGTVLVGPTPVNIIGRNLLTQLGCTLN
>CA12089.1170.AY305974
WQRPIVTIRIGGQLKEALLDTGADDTVLEEMSLPGKWKPKIIGGIGGFIKVRQYDQVPIEICGHKIIGTVLIGPTPVNVIGRTLMTQLGCTLN
>CA1317-5/3.1317.AY798450
WQRPFVTLKVGGQLTEALLDTGADDTVLENINLPGKWKPKIIGGIGGFVKVKQYDQVPIEIYGHKIIGTVLVGPTPVNIIGRGLMTQLGCTLN
>CA21304.1466.AY305987
WQRPLVTIKIGGQLKEALLDTGADDTVLEEMSLPGKWKPKMIGGIGGFIKVRQYDQIPVEICGHKAIGTVLVGPTPVNIIGRNLLTQIGCTLN
>CA24787.1833.AY305966
WQRPIVSIKIGGQVKEALLDTGADDTVFEEMNLPGRWKPKLIVGIGGFMKVRQYDQITIEICGHKVTGTVLVGPTPANVIGRNLLTQLGCTLN
>CA21280.1848.AY306000
WQRPLVTIKIGGQLKEALLDTGADDTVLEEMNLPGRWKPKMIGGIGGFIKVRQYDQIPIEICGHKAIGTVLVGPTPVNIIGRNLLTQIGCTLN
>CA24638.3953.AY305985
WQRPLVTIKIGGQLKEALLDTGADNTVLEDINLPGRWKPKMIGGIGGFIKVRQYDQIPIEICGHKAIGTVLVGPTPVNIIGRDLLTQIGCTLN
>CA24552.4305.AY305980
WQRPLVTIKVGGQLKEALLDTGADDTVLEDIDLPGRWKPKIIGGIGGFVKVRQYDQIPIEICGHKVIGTILVGPTPANIIGRDLLTQIGCTLN
>CA23524.4767.AY305997
WQRPLVTIKIGGQLKEALLDTGADDTVLEEMELPGRWKPKMIGGIGGFIKVRQYDQIAIEICGHKAVGTVLIGPTPVNIIGRNLLTQLGCTLN
>CA17483.4914.AY305963
WQRPFVTIKIGGQLKEALLDTGADDTVLEEMDLPGRWKPKIIGGIGGFVKVRQYEQVPIEICGHKVIGTVVIGPTPANIIGRNLLTQLGCTLN
>CA24634.5052.AY305984
WQRPLVTIKIGGQLREALLDTGADDTVLEEINLPGKWKPKMIGGIGGFVKVRQYEQVPIEICGHKVIGTVLVGPTPANIIGRNLLTQLGCTLN
>CA23731.9696.AY305975
WQRPLVTIKIGGQLKEALLDTGADDTVLEEMNLPGRWKPKMIGGIGGFIKVRQYDQIPIEICGHKAIGTVLIGPTPVNIIGRNLLTQLGCTLN
>TVSP15.12606.AY145821
WQRPIVTIKIGGQLKEALIDTGADDTVLEDINLPGKWTPKMIGGIGGFIKVKQYDNILIEICGHKAIGTVLVGPTPLNIIGRNMLTQIGCTLN
>TVSP2.15292.AY145804
WQRPIVTIKIGGQLREALLDTGADDTVLEQIDLPGKWKPKMIGGIGGFVKVRQYEQIPIEICGHKVVGTVLVGPTPANIIGRNLLTQIGCTLN
>TVSP3.15293.AY145805
WQRPLVKIKVGGQLKEALLDTGADDTVLEDMELPGRWRPKMIGGIGGFIKVRQYDQILIEICGHKAIGTVLVGPTPINIIGRNLLTQIGCTLN
>TVSP5.15294.AY145806
WQRPLVTIKVGGQLREALLDTGADDTVLEDIELPGRWKPKMIGGIGGFVKVRQYDQIPIEICGKKVIGTVLVGPTPANIIGRNLLTQIGCTLN
>TVSP6.15295.AY145807
WQRPVVKIKVGGQIREALLDTGADDTVLEDIDLPGRWKPKMIGGIGGFVKVKQYDQILIEICGHKVIGTVLVGPTPANIIGRNLLTQIGCTLN
>TVSP7.15296.AY145808
WQRPLVAVKIGGQIKEALLDTGADNTVLEEINLPGKWRPKMIGGIGGFIKVRQYDQIPIEICGHKVIGTVLVGPTPVNIIGRDLLTQLGCTLN
>TVSP10.15297.AY145809
WQRPLVTIKIGGQLKEALLDTGADDTVLEEMELPGRWKPKMIGGIGGFIKVRQYDQIAIEICGHKAVGTVLIGPTPVNIIGRNLLTQIGCTLN
>TVSP11.15298.AY145810
WQRPLVTIKIGGQLKEALLDTGADNTVLEDMNLPGKWKPKMIGGIGGFIKVRQYDQIPIEICGHKVIGTVLIGPTPVNIIGRNLLTQLGCTLN
>TVSP12.15299.AY145811
WQQPLVTVKIGGQLKEALLDTGADDTVLEDINLPGKWKPKMIGGIGGFIKVRQYDNVHIEICGQKAIGTVLVGPTPVNIIGRNLLTQIGCTLN
>TVSP14.15300.AY145812
WQRPLVTIKIGGQLKEALLDTGADDTVLEEMSLPGKWKPKMIGGIGGFIKVRQYDQIPIEICGHKAIGTVLVGPTPANIIGRNLLTQIGCTLN
>TVSP17.15302.AY145814
WQRPLVTIKIGGQLKEALLDTGADDTVLEEMNLPGKWKPKMIGGIGGFVKVRQYDQIPIEICGHKVIGTVLVGPTPANIIGRNLMTQIGCTLN
>TVSP19.15303.AY145815
WQRPLVTVKVGGQIKEALLDTGADNTVLEDINLPGKWKPKMIGGIGGFIKVKQYEQIPIEICGHKAVGTVLVGPTPVNIIGRNLLTQIGCTLN
>TVGG1.15305.AY145782
WQRPLVTIKIGGQLREALIDTGADDTVLEDINLPGKWKPKMIGGIGGFVKVRQYDQVPVEICGHKAIGTVLVGPTPLNIIGRNLLTQIGCTLN
>TVGG4.15307.AY145784
WQRPFVTIKIGGQLKEALLDTGADDTVLEEMNLPGKWKPKMIGGIGGFVKVRQYEQVPIEICGHKAIGTVLIGPTPANIIGRNLLTQLGCTLN
>TVGG5.15308.AY145785
WQRPLVTIKIGGQLKEALIDTGADDTVLEEMNLPGKWKPKLIGGIGGFVKVRQYDQIPVEICGHKAIGTVLVGPTPANIIGRNLLTQIGCTLN
>TVGG28.15318.AY145795
WQRPLVTIKVGGQLKEALLDTGADDTVLEEMNLPGRWKPKIIGGIGGFVKVREYDQIPIEICGHKAIGTVLVGPTPMNIIGRNLMTQIGCTLN
>TVGG30.15319.AY145796
WQRPIVTIKVGGQLKEALLDTGADDTVLEEMDLPGRWKPKLIGGIGGFVKVRQYDQIPIEIWGHKVIGTVLVGPTPANIIGRNLMTQIGCTLN
>TVGG38.15324.AY145801
WQRPFVTIKVGGQLKEALLDTGADDTVLEEMNLPGRWKPKLIGGFGGFVKVRQYDQIPIEICGHKAIGTVLVGPTPANIIGRNILTQIGCTLN
>HM_C1.15623.None
WQRPLVTIKIGGQLKEALLDTGADDTVLEEMNLPGRWKPKMIGGIGGFIKVRQYDQILIEICGHKAIGTVLVGPTPVNCIGRNLLTQIGCTLN
>HM_C2.15624.None
WQRPLVTIKIGGQLIEALLDTGADDTVLEEINLPGRWKPKMIGGIGGFIKVRQYDQILIEICGHKAIGTVLVGPTPINCIGRNLLTQIGCTLN
>HM_C6.15628.None
WQRPIVTIKIAGQLKEALLDTGADDTVLEEMNLPGRWKPKIIGGIGGFIKVRQYDQIPIEICGHKAIGTVVVGPTPVNCIGRNLLTQIGCTLN
>HM_C7.15629.None
WQRPIVTIKIGGQLKEALIDTGADDTVLEEMNLPGRWKPKLIGGIGGFIKVRQYDQIPIEICGHKTISTVLIGPTPVNCIGRNLLTQIGCTLN
>HM_A2.15631.None
WQRPLVTIKIGGQLKEALLDTGADDTVFEEMNLPGRWKPKIIGGIGGFIKVRQYDQIPIEICGHKAIGTVLVGPTPVNAIGRNLLTQIGCTLN
>HM_A3.15632.None
WQRPIVTIKIGGQLKEALLDTGADDTVLEEMNLPGRWKPKLIGGIGGFIKVRQYDQITIEICGHKVIGTVLVGPTPVNAIGRNLLTQIGCTLN
>HM_A4.15633.None
WQRPFVTIKIGGQLKEALLDTGADDTVLEEMNLPGRWKPKIIGGIGGFIKVRQYDQIPIEICGHKVIGTVLVGPTPVNAIGRNLLTQIGCTLN
>HM_A1.15635.None
WQRPIVTIKIGGQLKEALLDTGADDTVLEEMNLPGRWKPKIIGGIGGFIKVRQYDQIHIEICGHKVIGTVLIGPTPVNAIGRNLLTQIGCTLN
>HM_A7.15637.None
WQRPFVTIKIGGQIKEALLDTGADDTVLEEMNLPGRWKPKIVGGIGGFVKVRQYDQIPIEICGHKVIGTVLVGPTPVNAIGRNLLTQIGCTLN
>HM_A8.15638.None
WQRPVVTIKIGGQLIEALLDTGADDTVLEEINLPGRWKPKIIGGIGGFIKVRQYDQILIEICGHKVISTVVVGPTPVNAIGRNLLTQIGCTLN
>HM_V1.15639.None
WQRPLVTIKIGGQLKEALLDTGADDTVLEEMNLPGRWKPKMIGGIGGFIKVRQYDQIPIEICGHKAISTVLVGPTPVNVIGRNLLTQIGCTLN
>HM_V2.15640.None
WQRPIVTIKIGGQLKEALLDTGADDTVLEEMNLPGRWKPKIIGGIGGFIKVRQYDQILIEICGHKAIGTVVVGPTPVNVIGRNLLTQIGCTLN
>HM_V3.15641.None
WQRPIVTIKIGGQLKEALLDTGADDTVLEEMNLPGRWKPKMIGGIGGFIKVRQYDQIPIEICGHKTIGTVLVGPTPVNVVGRNLLTQIGCTLN
>HM_V6.15644.None
WQRPVVTIKIGGQLIEALLDTGADDTVLEEINLPGRWKPKIIGGIGGFIKVRQYDQIPIEICGHKVIGTVVVGPTPVNVIGRNLLTQIGCTLN
>HM_V7.15645.None
WQRPIVTIKIGGQLKEALLDTGADDTVLEEMNLPGRWKPKIVGGIGGFVKVRQYDQIPIEICGHKTIGTVLVGPTPVNVIGRNLLTQIGCTLN
>HM_V8.15646.None
WQRPFVTIKIGGQLKEALLDTGADDTVLEEMNLPGRWKPKIVGGIGGFVKVRQYDQIPIEICGHKTIGTVLVGNTPVNVIGRNLLTQIGCTLN
>HM_V11.15649.None
WQRPIVTIKIGGQLTEALLDTGADDTVLEEMNLPGRWKPKIIGGIGGFVKVRQYDQIAIEICGHKTIGTVLIGPTPVNVIGRNLLTQIGCTLN
>HM_V12.15650.None
WQRPIVTIKIGGQLREALIDTGADDTVFEEINLPGRWKPKIIGGIGGFVKVRQYDQIPIEICGHKTISTVLVGPTPINVIGRNLLTQIGCTLN
>HM_A6.35702.None
WQRPIVTIKIGGQLKEALLDTGADDTVLEEMNLPGRWKPKIIGGIGGFIKVRQYDQIPIEICGHKVIGTVVVGPTPVNAIGRNLLTQIGCTLN
>HM_C10.35705.None
WQRPIVTIKIGGQLTEALLDTGADDTVLEEMNLPGRWKPKMIGGIGGFIKVREYDQILIEICGHKAIGTVLVGPTPINCIGRNLLTQIGCTLN
>HM_C11.35706.None
WQRPIVTIKIGGQLKEALIDTGADDTVLEEMNLPGRWKPKMIGGIGGFIKVRQYDQIHIEICGHKAIGTVLVGPTPVNCIGRNLLTQIGCTLN
>HM_A9.35707.None
WQRPIVTIKIGGQLKEALLDTGADDTVLEEMNLPGRWKPKIIGGIGGFIKVRQYDQIPIEICGHKVIGTVLIGPTPVNAIGRNLLTQIGCTLN
>HM_A10.35708.None
WQRPFVTIKIGGQLIEALLDTGADDTVLEEMNLPGRWKPKIIGGIGGFMKVRQYDQIPIEICGHKVITTVLIGPTPVNAIGRNLLTQIGCTLN
>HM_A12.35710.None
WQRPIVTIKIGGQLKEALLDTGADDTVFEEMNLPGRWKPKIIGGIGGFVKVRQYDQIPIEICGHKVIGTVVVGPTPVNAIGRNLLTQIGCTLN
>HM_A14.35712.None
WQRPIVTIKIGGQLKEALLDTGADDTVLEEMNLPGRWKPKIVGGIGGFIKVRQYDQIPIEICGHKVIGTVVVGPTPVNAIGRNLLTQIGCTLN
>164917.15872.None
WQRPFVPIRVEGQLTEALLDTGADDTILQEMNLPGRWKPKMAGGIGGFIKVRQYDQVHIEICGHKTIGTVLIGPTPVNIIGRNLMTQLGCTLN
>165220.15873.None
WQRPLVPVKIGGQLKEALLDTGADDTVLEEMDLPGRWKPKLAGGIGGFIKVKQYDQIPIEICGHKTIGTVLVGPTPINIIGRNLLTQIGCTLN
>175236.15874.None
WQRPLVTVKIGGQLKEALLDTGADDTIFEEMNLPGKWRPRMAGGIGGFIKVRQYDQIPIEICGHKTIATVLIGPTPVNIIGRNLMTQLGCTLN
>175848.15875.None
WQRPFVTVKIGGQLTEALLDTGADDTIVEEMNLPGRWKPKIAGGIGGFIKVRQYDQVPIEICGYKVIGTVLVGPTPVNIIGRNVMTQLGCTLN
>AS-15.15903.None
WQRPLVTVRIGGQLKEALLDTGADNTVLEEMNLPGRWKPKMIGGIGGFIKVRQYDQIPIEICGHKAIGTVLIGPTPVNIIGRDLLTQIGCTLN
>AS-16.15904.None
WQRPLVTIKIGGQLKEALLDTGADNTVLEDISLPGRWKPKMIGGIGGFIKVRQYDQIPIEICGHKTIGTVLIGPTPVNIIGRDLLTQIGCTLN
>AS-17.15905.None
WQRPLVTIKIGGQLKEALLDTGADNTVLEDINLPGRWKPKMIGGIGGFIKVRQYDQVPIEICGHKAIGTVLVGPTPVNIIGRNLLTQLGCTLN
>AS-18.15906.None
WQRPLVTVKIGGQLKEALLDTGADNTVLEDINLPGKWKPKMIGGIGGFIKVRQYDQVPIEICGHKTIGTVLVGPTPVNIIGRDLLTQIGCTLN
>AS-19.15907.None
WQRPLVTIKIGGQLKEALLDTGADNTVLEEMNLPGRWKPKMIGGIGGFIKVRQYDQIPVEICGHKAIGTVLIGPTPVNIIGRDLLTQLGCTLN
>AS-20.15908.None
WQRPLVTIKIGGQLKEALLDTGADNTVLEDINLPGRWKPKMIGGIGGFIKVRQYDQIPIEICGHKAIGTVLVGPTPVNIIGRNLLTQIGCTLN
>AS-21.15909.None
WQRPLVTVKIGGQLKEALLDTGADNTVLEEMNLPGRWKPKMIGGIGGFIKVRQYDQIPIEICGHKAIGTVLVGPTPVNIIGRNLLTQIGCTLN
>AS-22.15910.None
WQRPLVTVKIGGLLREALLDTGADNTVLEDINLPGRWKPQMIGGIGGFIKVRQYDQILIEICGHKAIGTVLVGPTPVNIIGRNLLTQIGCTLN
>AS-23.15911.None
WQRPIVTIKIGGQLKEALLDTGADDTVLEEMSLPGRWKPKIIGGIGGFIKVRQYEQVAIEICGHKAIGTVLIGPTPVNIIGRDLLTQLGCTLN
>AS-24.15912.None
WQRPLVTVKIGGQLKEALLDTGADDTVLEEINLPGRWKPKMIGGIGGFIKVRQYDQIPIEICGHKAIGTVLVGPTPVNIIGRNLLTQIGCTLN
>AS-25.15913.None
WQRPLVTVKIGGQLKEALLDTGADNTVLEDICLPGRWKPKMIGGIGGFIKVRQYDQVPIEICGHKATGTVLVGPTPVNIIGRDLLTQIGCTLN
>AS-26.15914.None
WQRPLVTIKIGGQLKEALLDTGADNTVLEEMNLPGRWKPKMIGGIGGFIKVRQYDEVPIEICGHKAIGTVLIGPTPVNIIGRDLLTQLGCTLN
>AS-27.15915.None
WQRPLVAIRVGGQLKEALLDTGADNTVLEEMNLPGRWKPKMIGGIGGFIKVKQYDQVPIEICGHKAIGTVLIGPTPVNIIGRDLLTQLGCTLN
>AS-28.15916.None
WQRPLVTVKIGGLLKEALLDTGADNTVLEEMSLPGRWKPKMIGGIGGFIKVRQYDQIPIEICGHKVIGTVLVGPTPVNIIGRDLLTQIGCTLN
>AS-29.15917.None
WQRPLVTVKIGGLLKEALLDTGADNTVLEEMSLPGRWKPKMIGGIGGFIKVRQYDQIPIEICGHKVIGTVLVGPTPVNIIGRDLLTQIGCTLN
>AS-30.15918.None
WQRPLVTIKIGGQLKEALLDTGADNTVLEEMSLPGRWKPKMIGGIGGFIKVRQYDQVPIEICGHKTIGTVLIGPTPVNIIGRDLLTQLGCTLN
>AS-31.15919.None
WQRPLVTIKIGGQLKEALLDTGADNTVLEDVDLPGRWKPKMIGGIGGFIKVRQYDQIPIEICGHKAIGTVLVGPTPVNIIGRDLLTQLGCTLN
>AS-32.15920.None
WQRPLVTVKIGGQLVEALLDTGADDTVLEEMNLPGRWKPKMIGGIGGFIKVREYDQIPIEICGHKVISTVLIGPTPVNIIGRNLMTQIGCTLN
>AS-33.15921.None
WQRPIVTIKIGGQITEALLDTGADDTVLEGMNLPGRWKPKMIGGIGGFIKVRQYDQILVEICGHKAIGSVLIGPTPVNIIGRNLLTQIGCTLN
>AS-34.15922.None
WQRPLVTVKIGGQLTEALLDTGADDTVLEDINLPGRWKPKMIGGIGGFIKVRQYDQIPIEICGHKVIGTVLVGPTPVNIIGRNLLTQLGCTLN
>AS-35.15923.None
WQRPLVTIKIGGQLIEALLDTGADDTVLEEINLPGRWRPKMIGGIGGFIKVKQYDQIPIEICGHKVIGTVLVGPTPVNIIGRNLMTQIGCTLN
>AS-36.15924.None
WQRPIVTIKIGGQLKEALLDTGADDTVLEEMDLPGRWKPKMIGGIGGFIKVRQYEQIPIEFCGHKTLGTVLIGPTPVNIIGRNLMTQIGCTLN
>AS-37.15925.None
WQRPLVPIKIGGQIIEALLDTGADDTVLEEVDLPGRWKPKMIGGIGGFIKVRQYDQIPIEICGHKVIGTVLVGPTPVNIIGRNLMTQLGCTLN
>AS-38.15926.None
WQRPFVIIKVGGQTKEALLDTGADDTVLEEMNLPGRWKPKLIGGIGGFIKVRQYDQITIEICGHKAVGPVLVGPTPVNIIGRNLLTQIGCTLN
>AS-39.15927.None
WQRPIVTIKIGGQLKEALLDTGADDTVLEEMNLPGRWKPKMIGGIGGFIKVRQYEQILIEICGHKAIGTVLVGPTPVNIIGRNLLTQLGCTLN
>AS-40.15928.None
WQRPLVTIKIGGQITEALLDTGADDTVLEEINLPGRWKPKIIGGIGGFIKVREYDQVSVEICGHKAIGTVLIGPTPVNIIGRNLMTQLGCTLN
>AS-41.15929.None
WQRPLVTIKVGGQLTEALLDTGADDTVLEEINLPGRWKPKMIGGIGGFIKVRQYEQVLIEICGHKAIGAVLVGPTPVNIIGRNIMTQIGCTLN
>AS-42.15930.None
WQRPIVTIKIGGQLKEALLDTGADDTVLEEMNLPGRWKPKMIGGIGGFIKVREYEQVTIEICGHKVISSVLIGPTPVNIIGRNLMTQIGCTLN
>AS-43.15931.None
WQRPLVTIKIGGQLKEALLDTGADDTVVEEMNLPGKWKPKMIGGIGGFIKVRQYDQIQVEICGHKAIGTVLVGPTPVNIIGRNLLTQIGCTLN
>apv1M10.15942.AY133490
WQRPIVTIKIGGQLKEALLDTGADNTVLEEMSLPGRWKPKMIGGIGGFIKVKQYDQIPIEICGHKAIGTVLVGPTPVNIIGRNLLTQLGCTLN
>apv2M4.15943.AY133492
WQRPLVTIKVGGQLKEALLDTGADNTVLEEMSLPGRWKPKMIGGIGGFIKVKQYEEIPIEICGHKAIGTVLVGPTPVNIIGRNLLTQLGCTLN
>apv2M6.15943.AY133493
WQRPLVTIKVGGQLKEALLDTGADNTVLEEMSLPGRWKPKMIGGIGGFIKVKQYEEIPIEICGHKAIGTVLVGPTPVNIIGRNLLTQLGCTLN
>apv3M8.15944.AY133494
WQRPIVTIKIGGQLKEALLDTGADNTVLEDIDLPGRWKPKMIGGIGGFIKVKQYDQIPIEICGHKVIGTVLVGPTPVNIIGRNLLTQLGCTLN
>apv4M6.15945.AY133496
WQRPLVVIKIGGQLKEALLDTGADNTVVEEMALPGKWKPKMIGGIGGFIKVKQYEQIPIEICGHKAIGTVLVGPTPVNIIGRDLLTQIGCTLN
>apv8M6.15949.AY133503
WQRPLVTVRIGEQLREALLDTGADNTVLEDIELPGRWKPKMIGGIGGFIKVRQYDQIPIEICGHKAIGTVLVGPTPVNIIGRNLLTQIGCTLN
>apv8M8.15949.AY133504
WQRPLVTVRIGEQLREALLDTGADNTVLEDIELPGRWKPKMIGGIGGFIKVRQYDQIPIEICGHKAIGTVLVGPTPVNIIGRNLLTQIGCTLN
>apv9M8.15950.AY133505
WQRPLVTIRIGGQLKEALLDTGADNTVLEEMSLPGKWKPKMIGGIGGFIKVRQYDQILVEICGHKAIGTVLVGPTPVNIIGRNLLTQIGCTLN
>apv9M10.15950.AY133506
WQRPLVTIRIGGQLKEALLDTGADNTVLEEMSLPGKWKPKMIGGIGGFIKVRQYDQILVEICGHKAIGTVLVGPTPVNIIGRNLLTQIGCTLN
>apv10M6.15951.AY133507
WQRPLVTIKIGGQLREALLDTGADDTVLEEMNLPGRWKPKMIGGIGGFIKVKQYDQVPIEICGHKTIGTVLIGPTPVNIIGRNLLTQLGCTLN
>apv10M8.15951.AY133508
WQRPLVTIKIGGQLREALLDTGADNTVLEEMNLPGRWKPKMIGGIGGFIKVKQYDQVPIEICGHKTIGTVLIGPTPVNIIGRNLLTQLGCTLN
>apv11M4.15952.AY133509
WQRPLVTIKIGGQLKEALLDTGADDTVLEEMELPGRWKPKMIGGIGGFIKVKQYDQIPIEICGHKAIGTVLVGPTPFNIIGRNLLTQLGCTLN
>apv11M6.15952.AY133510
WQRPLVTIKIGGQLKEALLDTGADDTVLEEMELPGRWKPKMIGGIGGFIKVKQYDQIPIEICGHKAIGTVLVGPTPVNIIGRNLLTQLGCTLN
>apv12M8.15953.AY133511
WQRPVVTIKIGGQLKEALLDTGADDTVLEEMSLPGKWKPKMIGGIGGFIKVRQYDQIPIEICGHKAIGTVLIGPTPVNIIGRNLLTQIGCTLN
>apv13M4.15954.AY133512
WQRPLVTIKIGGQLKEALLDTGADNTVLEDINLPGKWKPKMIGGIGGFIKVRQYDQVPIEICGHKAIGTVLIGPTPVNIIGRNLLTQLGCTLN
>apv13M8.15954.AY133513
WQRPLVTIKIGGQLREALLDTGADNTVLEDINLPGKWKPKMIGGIGGFIKVRQYDQVPIEICGHKAIGTVLIGPTPVNIIGRNLLTQLGCTLN
>VC252-10.17355.AF517038
WQRPLVTIEVGGQLKEALLDTGADDTVLEDMDLPGRWKPKMIGGIGGFIKVRQYDEIPIEICGHKAIGTVLIGPTPVNIIGRNLLTQIGCTLN
>ML_Pat1.17363.None
WQRPLVTIKIGGQLKEALLDTGADDTVLEEMNLPGRWKPKMIGGIGGFIKVRQYDQILIEICGHKAIGTVLVGPTPVNIIGRNLLTQIGCTLN
>ML_Pat2.17364.None
WQRPLVTIKIGGQLKEALLDTGADDTVLEEMELPGRWKPKMIGGIGGFIKVRQYDQITIEICGHKAIGTVLVGPTPVNIIGRNLLTQIGCTLN
>ML_Pat4.17366.None
WQRPLVTIKIGGQLKEALLDTGADDTVLEEMNLPGRWKPKMIGGIGGFIKVRQYDQIAIEICGHKAIGTVLIGPTPVNIIGRNLLTQIGCTLN
>ML_Pat5.17367.None
WQRPLVTIKIGGQLKEALLDTGADDTVLEEINLPGRWKPKMIGGIGGFIKVRQYDQIVIEICGKKAIGTVLVGPTPVNIIGRNLLTQIGCTLN
>ML_Pat6.17368.None
WQRPLVTIKIGGQLKEALLDTGADDTVLEEMDLPGRWKPKMIGGIGGFIKVRQYDQIAVEICGHKAIGTVLIGPTPVNIIGRNLLTQIGCTLN
>ML_Pat7.17369.None
WQRPLVTIKIEGQLKEALLDTGADDTVLEEMNLPGRWKPKMIGGIGGFIKVRQYEQVLIEICGHKAIGTVLIGPTPVNIIGRNLLTQIGCTLN
>ML_Pat9.17371.None
WQRPLVTIKIGGQLKEALLDTGADDTVLEEMNLPGKWKPKMIEGIGGFIKVRQYDQVTIEICGHKAIGTVLIGPTPVNIIGRNLLTQIGCTLN
>ML_Pat10.17372.None
WQRPLVTIRVGGQLKEALLDTGADDTVLEDIDLPGRWKPKMIGGIGGFIKVRQYDQILIEICGHKAIGTVLVGPTPVNIIGRNMLTQIGCTLN
>ML_Pat14.17376.None
WQRPLVTVKIGGQLKEALLDTGADDTVLEEMNLPGRWKPKMIGGIGGFIKVRQYDQIPIEICGHKAIGTVLVGPTPVNIIGRNLLTQIGCTLN
>ML_Pat15.17377.None
WQRPLVTIKIGGQLKEALLDTGADDTVLEEMNLPGRWKPKMIGGIGGFIKVRQYDQIPIEICGNKAIGTVLIGPTPVNIIGRNLLTQIGCTLN
>ML_Pat16.17378.None
WQRPLVTVKVGGQLKEALLDTGADDTVLEEMNLPGRWKPKMIGGIGGFIKVRQYDQIPIEICGHKAIGTVLIGPTPVNIIGRNLLTQIGCTLN
>ML_Pat19.17381.None
WQRPLVPVRIGGQLKEALLDTGADDTVLEEMNLPGKWKPKMIGGIGGFIKVRQYDQIPIEICGHKAIGTVLVGPTPVNIIGRNLLTQIGCTLN
>ML_Pat20.17382.None
WQRPLVTIKIGGQIKEALLDTGADDTVLEEMNLPGRWKPKMIGGIGGFIKVRQYDQISVEICGHKAIGTVLIGPTPVNIIGRNLMTQIGCTLN
>ML_Pat21.17383.None
WQRPLVTIKVGGQLKEALLDTGADDTVLEEMNLPGRWKPKMIGGIGGFIKVRQYDQIPIEICEKKAIGTVLIGPTPVNIIGRNLLTQIGCTLN
>ML_Pat24.17386.None
WQRPLVTIKIGGQLKEALLDTGADDTVLEDINLPGRWKPKMIGGIGGFIKVRQYDQVNVEICGHKAIGTVLVGPTPVNIIGRNLMTQIGCTLN
>ML_Pat25.17387.None
WQRPLVTVKVGGQLKEALLDTGADDTVLEEMNLPGRWKPKMIGGIGGFIKVRQYDQIPIEIDGKKAIGTVLIGPTPVNIIGRNLLTQIGCTLN
>ML_Pat29.17391.None
WQRPLVIIKIGGQLKEALLDTGADDTVLEEMDLPGKWKPKMIGGIGGFIKVRQYDQVLIEICGHKTIGTVLIGPTPVNIIGRNLLTQLGCTLN
>ML_Pat30.17392.None
WQRPLVTIKVGGQTTEALLDTGADNTVLEDINLPGRWKPKMIGGIGGFIKVRQYDQVPIEICGNKAIGTVLVGPTPVNIIGRDLLTQIGCTLN
>ML_Pat31.17393.None
WQRPLVTVKVAGQITEALLDTGADNTVLEEINLPGRWKPKMIGGIGGFIKVRQYDQILIEICGKKVIGTVLIGPTPVNIIGRDLLTQIGCTLN
>ML_Pat33.17395.None
WQRPLVTIKIGGQLKEALLDTGADNTVLEEMNLPGRWKPKIIGGIGGFIKVRQYDQIPIEICGNKAIGTVLIGPTPVNIIGRDLLTQIGCTLN
>ML_Pat37.17399.None
WQRPLVPIKIGGQLKEALLDTGADDTVLEEMDLPGRWKPKMIGGIGGFIKVRQYEQIPIEIDGHKAIGTVLIGPTPVNIIGRNLMTQIGCTLN
>ML_Pat40.17402.None
WQRPLVPIRIGGQLKEALLDTGADDTVLEEMNLPGRWKPKMIGGIGGFIKVRQYEQVPIEICEHKVIGTVLVGPTPVNIIGRNLLTQLGCTLN
>ML_Pat41.17403.None
WQRPIVTIKIGGQIKEALLDTGADDTVLEEMNLPGKWKPKMIGGIGGFIKVRQYDQVLVEICGHKAIGTVVVGPTPVNIIGRNLLTQLGCTLN
>ML_Pat43.17405.None
WQRPLVTIKIGGQLIEALLDTGADNTVLEDINLPGRWKPKMIGGIGGFIKVRQYDQVPIEICGHKVIGAVLVGPTPVNIIGRDLLTQIGCTLN
>ML_Pat47.17409.None
WQRPVVTVKVGGHLTEALLDTGADDTVLEEMNLPGRWKPKIIGGIGGFIRVKQYDQITIEIDGHKAIGTVLIGPTPVNIIGRNLLTQLGCTLN
>ML_Pat54.17416.None
WQRPVVTIKVGGQLKEALLDTGADDTVLEDMHLPGKWKPKMIGGIGGFIKVRQYDQVAIEICGHKVIGTVLVGPTPVNIIGRNLMTQLGCTLN
>ML_Pat58.17420.None
WQRPLVTVKIGGQLKEALLDTGADNTVLEEMNLPGRWKPKLIGGIGGFIKVRQYDQVPIEIDGKKVIGSVLIGPTPVNIIGRDLLTQLGCTLN
>ML_Pat59.17421.None
WQRPFVTVKIGGQLREALLDTGADNTVLEDINLPGRWKPKMIGGIGGFIKVRQYDQVPLEICGHKAIGSVLVGPTPVNIIGRDILTQIGCTLN
>ML_Pat64.17426.None
WQRPIVTIKIGGQLKEALLDTGADDTVLEDINLPGRWKPKMIVGIGGFVKVKQYEQVPIEICGHKAIGTVLVGPTPVNIIGRNLMTQIGCTLN
>ML_Pat65.17427.None
WQRPVVTIKIGGQLKEALLDTGADDTVLEEMDLPGRWKPKIIGGIGGFIKVRQYDEVPIDICGTKAIGSVLIGPTPVNIIGRNLMTQIGCTLN
>ML_Pat67.17429.None
WQRPIVTVKIGGQLMEALLDTGADDTVLEEINLPGRWKPKMIGGIGGFVKVRQYENVSVEFCGHKAIGTVLVGPTPTNIIGRNLLTQIGCTLN
>ML_Pat70.17432.None
WQRPRVTIKIGGQLKEALLDTGADDTVLEEMNLPGRWKPKLIGGIGGFIKVRQYDQIPIEIYGKKVIGTVLVGPTPVNIIGRNLMTQMGCTLN
>ML_Pat78.17440.None
WQRPIVSIKIGGQIKEALLDTGADDTVLEEMNLPGRWKPKMIIGIGGLTKVRQYDQIPVEICGHKVVGSVLIGPTPANIIGRNLLTQIGCTLN
>ML_Pat83.17445.None
WQRPRVIIKIGGQLKEALLDTGADDTVLEEMNLPGKWKPKMIGGIGGFIRVRQYDQVPIEICGTKTIGTVLIGPTPTNVIGRNLLTQIGCTLN
>ML_Pat91.17453.None
WQRPIVTIKIGGQLKEALLDTGADDTVLEEMNLPGRWKPKIIGGIGGFIKVRQYDQIPIEICGNKVIGTVLIGPTPTNVVGRNLMTQLGCTLN
>ML_Pat92.17454.None
WQRPIVTIKIGGQLKEALIDTGADDTVLEDMSLPGRWKPKIIGGIGGFVKVRQYDQIPIEICGHKVIGTVLVGPTPANIIGRNLLTQLGCTLN
>ML_Pat97.17459.None
WQRPIVTVKIGGHLVEVLLDTGADDTVLEEMNLPGRWKPKIIGGIGGFIKVRQYDQIPIEICGHKVLSTVLVGPTPVNVVGRNLMTQIGCTLN
>ML_Pat100.17462.None
WQRPIVTIKIGGQLREALLDTGADDTILEDINLPGRWKPKIIGGIGGFIKVRQYDQVPIEIYGHKVVGTVLVGPTPANIIGRNLMTQIGCTLN
>ML126_2.17463.AY263494
WQRPLVTIKIGGQLKEALLDTGADDTVLEEMSLPGRWKPKMIGGVGGFIKVRQYDQILIEICGHKAIGTVLVGPTPVNIIGRNLLTQIGCTLN
>ML128_2.17465.AY267787
WQRPLVTIKIGGQLREALLDTGADDTILEEINLPGRWKPKIIGGIGGFIKVRQYDQIPIEIYGKKVVGTVLVGPTPANIIGRNLMTQIGCTLN
>ML131.17468.AY267789
WQRPIVTVKIGGQLREALLDTGADDTVLEEMDLPGRWKPKMIGGIGGFIKVRQYDQIPIEICGHKTIGTVLIGPTPVNIIGRSLLTQIGCTLN
>GV-4.1.00000000.AF517256
WQRPLVTVKVGGQLKEALLDTGADDTVLEEMNLPGKWKPKMIGGIGGFIKVRQYDQILVEICGHKAIGTVLVGPTPVNIIGRNLLTQIGCTLN
>GV-5.1.00000000.AF517257
WQRPLVTVKIGGQLKEALLDTGADDTVLEEINLPGRWKPKMIGGIGGFIKVRQYDQILVEICGKRAIGTVLVGPTPVNIIGRNLLTQIGCTLN
>GV-6.1.00000000.AF517258
WQRPLVTIKIGGQLKEALLDTGADDTVLEEMNLPGRWKPKMIGGIGGFIKVRQYDQISIEICGHKAIGTVLVGPTPVNIIGRNLLTQIGCTLN
>GV-8.1.00000000.AF517260
WQRPLVTIKIGGQLKEALLDTGADDTVLEEMNLPGRWKPKMIGGIGGFIKVRQYDQIPIEICGHKAEGTVLIGPTPVNIIGRNLLTQLGCTLN
>GV-12.1.00000000.AF517264
WQRPLVTIKIGGQLKEALLDTGADDTVLEEMDLPGRWKPKMIGGIGGFIKVRQYDQIPIEICGNKAVGTVLVGPTPVNIIGRNLLTQIGCTLN
>GV-13.1.00000000.AF517265
WQRPIVTIKIGGQLKEALLDTGADDTVLEEMDLPGRWKPKIIGGIGGFVKVKQYDQIPIEICGHKVIGTVLVGPTPANIIGRNLMTQLGCTLN
>GV-14.1.00000000.AF517266
WQRPLVPIRIGGQLKEALLDTGADDTVLEEMSLPGRWKPKMIGGIGGFIKVRQYDQIAVEICGHKAIGTVLVGPTPVNIIGRNLLTQIGCTLN
>GV-17.1.00000000.AF517269
WQRPLVTIKVGGQLKEALLDTGADDTVLEEMNLPGKWKPKIIGGIGGFIKVRQYDQIPIEICGHKAIGTVLVGPTPVNIIGRDLLTQLGCTLN
>GV-18.1.00000000.AF517270
WQRPIVTIKIGGQLKEALLDTGADDTVLEEMNLPGRWKPKMIGGIGGFIKVRQYDQIPIEICGHKAIGTVLVGPTPVNIIGRNLLTQLGCTLN
>GV-20.1.00000000.AF517272
WQRPLVTIKIGGQLKEALLDTGADDTVLEDMNLPGRWKPKMIGGIGGFIKVRQYDQIPLEICGHKAIGTVLVGPTPVNIIGRNLLTQIGCTLN
>GV-24.1.00000000.AF517276
WQRPLVTVKIGGQLKEALLDTGADDTVLEEMNLPGRWKPKMIGGIGGFIKVRQYDQIPIEICGQKAIGAVLIGPTPVNIIGRNLLTQIGCTLN
>GV-25.1.00000000.AF517277
WQRPLVTIKVGGQLKEALLDTGADDTVLEEMTLPGKWKPKMIGGIGGFIKVRQYDQILIEICGHKAIGTVLVGPTPVNIIGRNLLTQIGCTLN
>GV-28.1.00000000.AF517280
WQRPLVTIKIGGQLKEALLDTGADDTVLEEMNLPGRWKPKMIGGIGGFIKVRQYDQILIEICGHKAIGTVLVGPTPVNIIGRNLLTQIGCTLN
>GV-30.1.00000000.AF517282
WQRPLVSVKIGGQIKEALLDTGADDTVLEEMNLPGRWKPKMIGGIGGFIKVRQYDQIPVEICGHKAIGTVLVGPTPVNIIGRNLLTQIGCTLN
>GV-32.1.00000000.AF517284
WQRPLVTIKIGGQLKEALLDTGADDTILEEMNLPGRWKPKLIGGIGGFIKVRQYDQIPIEICGHKVVGTVLVGPTPANIIGRNLLTQIGCTLN
>GV-35.1.00000000.AF517287
WQRPLVTIKIGGQLKEALLDTGADDTVLEEMNLPGRWKPKMIGGIGGFIKVRQYDQILVEICGHKAVGTVLVGPTPVNIIGRNLLTQIGCTLN
>GV-41.1.00000000.AF517293
WQRPLVNIKIGGQLKEALLDTGADDTVLEEMNLPGKWKPKMIGGIGGFIKVRQYDQVLIEICGIKAIGTVLVGPTPVNIIGRNLLTQLGCTLN
>GV-42.1.00000000.AF517294
WQRPLVTVKIGGQLKEALLDTGADNTVLEEMNLPGRWKPKMIGGIGGFIKVRQYDQVSMEICGHKVIGTVLIGPTPVNIIGRDLLTQIGCTLN
>GV-45.1.00000000.AF517297
WQRPLVTIKIGGQLKEALLDTGADDTVVEEMCLPGRWKPKMIGGIGGFIKVKQYDQILVEICGHKAIGTVLVGPTPVNIIGRNLLTQIGCTLN
>GV-46.1.00000000.AF517298
WQRPLVTIRIGGQLKEALLDTGADDTVLEEMNLPGRWKPKMIGGIGGFIKVRQYEQIEIEICGHKAIGTVLIGPTPVNIIGRNLMTQIGCTLN
>GV-47.1.00000000.AF517299
WQRPLVTIKIGGQLKEALLDTGADDTVLEDMSLPGRWKPKMIGGIGGFIKVRQYDQIPIDICGHKAIGTVLVGPTPVNIIGRNLLTQIGCTLN
>GV-48.1.00000000.AF517300
WQRPIVTLKIGGQLKEALLDTGADDTVLEEMDLPGRWKPKMIGGIGGFIKVRQYDQVPIEICGYKTTGTVLVGPTPVNIIGRNLLTQLGCTLN
>GV-49.1.00000000.AF517301
WQRPLVTVRIGGQLKEALLDTGADNTVLEEMNLPGRWKPKMIGGIGGFIKVRQYDQVPIEICGQKAMGTVLVGPTPVNIIGRDLLTQIGCTLN
>GV-52.1.00000000.AF517304
WQRPLVTIKIGGQLKEALLDTGADDTVLEEMNLPGRWKPKMIGGIGGFIKVRQYDQILIEICGHKAIGTVLVGPTPVNIIGRNLLTQIGCTLN
>GV-53.1.00000000.AF517305
WQRPLVNIKIGGQLKEALLDTGADDTVLEDINLPGRWKPKMIGGIGGFIKVRQYDQIPIEICGHKAIGTVLIGPTPVNIIGRNLLTQLGCTLN
>9460.19190.None
WQRPIVTIKVGGQLREALLDTGADDTVLEEISLPGRWKPKMIGGIGGFVKVKQYDQIPIEICGHKVIGTVLVGPTPANIIGRNLMTQIGCTLN
>20619.19191.None
WQRPIVTIKIGGQLKEALIDTGADDTVLEDIDLPGRWTPKIIGGIGGFVKVRQYDQIPIEICGHKVIGPVLVGPTPTNVIGRNLLTQLGCTLN
>21682.19192.None
WQRPLVAVRVGGQLKEALLDTGADDTVLEEMDLPGRWKPKMIGGIGGFIKVRQYDQIHVEICGHKAVGTVLVGPTPVNIIGRNLLTQIGCTLN
>26498.19193.None
WQRPLVTVKIGGQLKEALLDTGADDTVLEEMNLPGRWKPKMIGGIGGFIKVRQYDQILVEICGHKAIGTVLVGPTPVNIIGRNLLTQIGCTLN
>30528.19194.None
WQRPIVTIKIGGQLREALIDTGADDTVLEDIDLPGKWKPKLITGIGGFVKVRQYDQILVEICGHKVIGTVLVGPTPANIIGRNLLTQLGCTLN
>42402.19195.AY901226
WQRPLVTVKIGGQLKEALLDTGADDTVLEEINLPGKWKPKMIGGIGGFIKVRQYDQILVEICGHKAIGTVLVGPTPVNIIGRNLLTQIGCTLN
>42476.19196.None
WQRPIVTVKIGGQLKEALLDTGADDTVLEEMNLPGRWKPKLIGGIGGFIKVRQYDQIPIEICGHKVIGTVLVGPTPANIIGRDLMTQIGCTLN
>50331.19197.None
WQRPVVIIKVEGQLKEALLDTGADDTVLEEMNLTGRWKPKMIGGIGGFIKVRQYDQILVEICGHKAIGTVLVGPTPVNIIGRNLLTQIGCTLN
>57699.19198.None
WQRPLVTIKIGGQLKEALLDTGADNTVLEEMNLPGRWKPKMIGGIGGFIKVRQYDQVSIEICGHKVIGTVLIGPTPVNIIGRDLLTQLGCTLN
>59314.19199.None
WQRPIVTIKIGGQLTEALLDTGADDTVLEDIDLPGRWKPKMIGGIGGFIKVRQYDQIPIEICGHKTVGSVLIGPTPVNIIGRNLMTQIGCTLN
>64291.19200.None
WQRPLVTIKIGGQLKEALLDTGADDTILEEMNLPGRWKPKLIGGIGGFIKVRQYDQIPVEICGHKVIGTVLVGPTPANIIGRNLLTQIGCTLN
>110634.19202.None
WQRPLVTIKIGGQLKEALLDTGADDTVIEEMSLPGKWKPKIIGGIGGFIKVRQYDQIPIEICGHKAIGTVLIGPTPVNIIGRSLLTQLGCTLN
>110855.19203.None
WQRPLVTVKIGGQLKEALLDTGADDTVFEDLTLPGRWTPKMIGGIGGLVKVKQYEQIPIEICGHKVIGTVLIGPTPANVIGRNLMTQIGCTLN
>116117.19204.None
WQRPLVTIKVGGQLKEALLDTGADDTVLEEMNLPGRWKPKLIGGIGGFIKVRQYDQIPIEICGHKAIGTVLVGPTPTNIVGRNLLTQLGCTLN
>117405.19205.None
WQRPLITVKVGGQLREALLDTGADDTVLEDIELPGRWKPKMIGGIGGLVKVRQYDQVPIEICGHKVIGTVLIGPTPVNIIGRNLMTKIGCTLN
>119733.19206.None
WQRPIVTIKIGGQLMEALLDTGADDTVLEDINLPGRWKPKLIGGIGGFVKVRQYDQVPVEICGHKAIGTVLVGPTPANIVGRNLLTQIGCTLN
>136040.19207.None
WQRPLVSIKIGGQLKEALLDTGADDTVLEDMSLPGRWKPKMIGGIGGFIKVRQYDQIPIEICGHKAIGTVLVGPTPVNIIGRNLLTQIGCTLN
>137532.19208.None
WQRPIVTIKIGGQVKEALLDTGADDTVLEEMNLPGRWKPKMIGGIGGLIKVRQYDQIPIEICGHKVIGTVLVGPTPVNIIGRNLMTQIGCTLN
>140180.19209.None
WQRPIVTVKVGGQLKEALLDTGADDTVFEELNLPGRWKPKMIGGIGGFAKVRQYDQIAIEICGHKVIGTVLVGPTPFNIIGRNLMTQLGCTLN
>154695.19210.None
WQRPIVTIKIGGQLKEALLDTGADDTVLEEMNLPGKWKPKIIGGIGGFVKVRQYDQVPIEICGHKVIGTVLVGPTPTNVIGRNLMTRLGFTLN
>177294.19211.None
WQRPLVTIKIGGQLKEALLDTGADNTVFEDINLPGRWKPKMIGGIGGFIKVRQYDQVPLEICGHKAIGTVLVGPTPVNIIGRNLLTQIGCTLN
>193544.19214.None
WQRPIVTIKVEGQLMEALLDTGADDTVLEEIDLPGRWKPKMIGGIGGLVKVRQYDQISIEICGHKVRCTVLVGPTPANIIGRNLMTQIGCTLN
>223573.19215.None
WQRPLVTIKIGGQLKEALLDTGADDTVLEDMYLPGKWKPKMIGGIGGFIKVRQYDQILIEICGHKAIGTVLVGPTPVNIIGRNLLTQIGCTLN
>230927.19217.None
WQRPLVTVRIGGQLKEALLDTGADDTVLEEMNLPGRWKPKMIGGIGGFIKVRQYDQILIEICGHKAIGTVLVGPTPVNIIGRNLLTQIGCTLN
>234191.19218.None
WQRPIVTIKIGGQLKEALLDTGADDTVLEEMNLPGRWKPKMIGGIGGFIKVRQYDQILIEICGHKAIGTVLVGPTPVNIIGRNLMTQLGCTLN
>235641.19219.None
WQRPIVTIRVGGQLKEALLDTGADDTVLEEMNLPGKWKPKMIGGIGGFIKVREYDQIPIEICGHKVIGSVLVGPTPVNVIGRNLLTQLGCTLN
>235720.19220.None
WQRPIVTIKVGGQLREALIDTGADDTVLEDINLPGKWKPKMIGGIGGFVKVRQYDQIPIEICGHKAIGTVLVGPTPANIIGRNLLTQIGCTLN
>249753.19221.None
WQRPLVTIKVGGQLKEALLDTGADDTVLEEMNLPGKWKPKMIGGIGGFIKVRQYDQILIEICGHKAIGTVLVGPTPINIIGRNLLTQLGCTLN
>253077.19222.None
WQRPLVTIKIGGQLKEALLDTGADNTVLEEMALPGRWKPKMIGGIGGFIKVRQYDQVPIEICGHKAIGTVLVGPTPVNIIGRNLLTQIGCTLN
>266470.19223.None
WQRPIVTIKIGGQLKEALIDTGADDTVLEEMDLPGRWKPKIIGGIGGLVKVRQYDQIPIEICGHKVISTVLIGPTPANIIGRNLLTQIGCTLN
>267064.19224.None
WQRPLVTIKIGGQLKEALLDTGADDTVLEDINLPGKWKPKMIGGIGGFVKVRQYDQIPIEICGHKAIGTVLVGPTPTNIIGRNLLTQLGCTLN
>272545.19226.None
WQRPVVTIKIGGQLKEALLDTGADDTVLEEMNLPGRWKPKIIGGIGGFVRVKQYEEIPIEICGHKVVGTVLIGPTPANVIGRNLMTQIGCTLN
>274632.19227.None
WQRPLVTIKIGGQLKEALLDTGADDTVLEEMNLSGRWKPKMIGGIGGFIKVRQYDQIPIEICGHKTIGTVLVGPTPVNIIGRNLLTQIGCTLN
>284395.19228.None
WQRPVVTVKIEGQLKEALLDTGADNTVLEEMQLPGRWKPKMIGGIGGFIKVRQYDQISIEICGHKVIGTVLIGPTPVNIIGRNLLTQIGCTLN
>288789.19229.None
WQRPLVTIKVGGQLKEALLDTGADDTVLEEMNLPGRWKPKMIGGIGGFVKVRQYDQIPIEICGHKVIGTVLVGPTPCNIIGRNLMTQIGCTLN
>289461.19230.None
WQRPLVTVKIGGQLKEALLDTGADNTVLEEMNLPGRWKPKMIGGIGGFIKVRQYDQIPIEICGHKTIGTVLIGPTPVNIIGRDLLTQIGCTLN
>297033.19231.None
WQRPIVTIKIGGQLKEALLDTGADDTVLEDMTLPGRWKPKIIGGIGGFIKVRQYDQVPIEICGHKTIGTVLIGPTPVNIIGRSLLTQLGCTLN
>304134.19232.None
WQRPLVTIKVGGQLKEALLDTGADDTVLEEMNLPGRWKPKMIGGIGGFIKVRQYDQIPIEICGHKAVGTVLVGPTPANIIGRNLLTQIGCTLN
>310917.19233.None
WQRPLVTVKIGGQLKEALLDTGADDTVLEEMNLPGRWKPKMIGGIGGFIKVRQYDQIPIEICGHKAIGTVLVGPTPVNIIGRNLLTQIGCTLN
>318726.19234.None
WQRPIVTIKIGGQLIEALLDTGADDTVLEDINLPGRWKPKMIGGIGGFIKVRQYDQVPIEICGHKTVGTVLVGPTPVNIIGRNLLTQLGCTLN
>346735.19235.None
WQRPIVSIKIGGQVKEALLDTGADDTILEEMNLPGRWKPKIIGGIGGFIRVRQYDQIPIEICGHKVIGTVLVGPTPANIVGRNLLTQIGCTLN
>347965.19236.None
WQRPLVTIKIGGQLVEALLDTGADDTVLEDINLPGRWKPKMIGGIGGFIKVRQYEQVPIEICGKKVISTVLVGPTPVNIIGRNLMTQIGCTLN
>349374.19237.None
WQRPIVTIKIGGQLKEALLDTGADDTVLEEMNLPGKWKPKLIGGIGGFIKVRQYDQIPIEICGHKVIGSVLVGPTPANIIGRNLMTQLGCTLN
>353005.19238.None
WQRPLVTIKVGGQIKEALLDTGADDTVLEEMSLPGRWKPKMIGGIGGFIKVKQYDQIPIEICGQKAIGTVLVGPTPVNIIGRNLLTQIGCTLN
>368428.19239.None
WQRPIVTIRIGGQLKEALLDTGADDTVLEDMDLPGRWKPKIIGGIGGFIKVRQYEQVPIEICGHKIIGPVLIGPTPVNVIGRNLMTQLGCTLN
>368685.19240.None
WQRPLVTVKIGGQLKEALLDTGADNTVVEEMNLSGRWKPKMIGGIGGFIKVRQYDQIPIEICGQKIIGTVLVGPTPVNIVGRDLLTQIGCTLN
>880205.19241.None
WQRPLVTIKIGGQLKEALIDTGADDTVLEDMDLPGRWKPKLIGGIGGFVKVRQYEQIPIEICGHKVIGTVLVGPTPANIIGRNLLTQIGCTLN
>880219.19242.None
WQRPLVTVKIGGQLTEALLDTGADNTVLEDINLPGRWKPQMIGGIGGFIKVRQYDQILVEICGHKAIGTVLVGPTPVNIIGRNLLTQIGCTLN
>880224.19243.None
WQRPIVTIKIGGQLKEALLDTGADDTVLEDMNLSGRWKPKMIGGIGGFIKVRQYDQVPIEICGHKTIGTVLVGPTPVNIIGRNLLTQIGCTLN
>880228.19245.None
WQRPLVTIKIGGQLREALLDTGADDTVLEEISLPGRWKPKMIGGIGGFVKVRQYDQIPIEICGRKVIGTVLVGPTPANIIGRNLMTQIGCTLN
>880234.19246.None
WQRPLVTIKIGGQLKEALLDTGADDTVLEDINLPGRWKPKMIGGIGGFVRVRQYDQVPIEICGHKVIGTVLVGPTPANIIGRNLLTQIGCTLN
>880240.19247.None
WQRPFVTIRIGGHLKEALLDTGADDTVLEEMDLPGKWKPKIIGGIGGFIKVRQYDQIPIEICGHKTTGTVLVGPTPVNIIGRNLLTRLGCTLN
>880307.19248.None
WQRPVVTIKVGGQLTEALLDTGADNTVLEDVSLPGKWKPKMIGGIGGFIKVRQYDQIPIEICGHKAIGTVLVGPTPVNIVGRDLLTQIGCTLN
>880308.19249.None
WQRPLVTIKIGGQLKEALLDTGADDTVFQEMNLPGRWKPKMIGGIGGFLKVKQYDQVPIEICGHKAITTVLIGPTPVNVIGRNLLTQLGCTLN
>880309.19250.None
WQRPIVTIKVGGQLKEALLDTGADDTVLQEMNLPGRWKPKMIGGIGGLVKVRQYDQIPIEICGHKVIGTVLVGPTPTNIIGRNLMTQIGCTLN
>880402.19252.None
WQRPIVTIKIGGQLKEALIDTGADDTVLEDINLPGRWKPKLIGGIGGFVKVRQYDQIPIEICGHKVIGTVLVGPTPANIIGRNLLTQIGCTLN
>880407.19253.None
WQRPLVTIKIGGQLREALLDTGADDTVLEEMNLPGRWKPKMIGGIGGFIKVRQYDQIPIEICGHKAIGTVLIGPTPVNIIGRNLLTQLGCTLN
>880408.19254.None
WQRPLVTIKIGGQLKEALIDTGADDTVLEDMNLPGRWKPKLIGGIGGFVRVRQYDQIPVEICGHKVIGTVLIGPTPANIIGRNLLTQIGCTLN
>880409.19255.None
WQRPLVTIKIGGQLKEALLDTGADDTVLEEINLPGRWKPKMIGGIGGFIKVRQYDQIPIEICGHKAIGTVLVGPTPVNIIGRNLLTQIGCTLN
>880410.19256.None
WQRPLVTIKIGGQLKEALLDTGADDTVLEEMNLPGRWKPKMIGGIGGFIKVRQYEQVQLEICGHKAIGTVLIGPTPVNIIGRNLLTQLGCTLN
>880411.19257.None
WQRPLVAIKVGGQLKEALLDTGADDTVLEDMDLPGRWKPKMIGGIGGFIKVRQYDQIPIEICGHKAVGTVLVGPTPVNIIGRNLLTQLGCTLN
>880414.19258.None
WQRPIVPIKIGGQLKEALLDTGADDTVLEEMSLPGRWKPKIIGGIGGFIKVRQYDQVPIELCGHKARSTVLIGPTPVNVIGRNLMTQLGFTLN
>880415.19259.None
WQRPLVKIKIGGQLIEALLDTGADDTVLEEMNLPGRWKPKIIGGIGGFIKVRQYDQIPVEICGHKAIGSVLVGPTPVNIIGRNLMTQLGCTLN
>880416.19260.None
WQRPIVTIKIGGQLIEALLDTGADDTVLEDMDLPGRWKPKIIGGIGGFIKVRQYDEIPVEICGHKVITTVLIGPTPVNVIGRNLMTQIGCTLN
>880417.19261.None
WQRPIVTIKVEGQLKEALLDTGADDTVLEEMQLPGRWKPKMIVGIGGFIKVRQYDQISIEICGHKAIGTVLVGPTPANIIGRNLLTQLGCTLN
>880418.19262.None
WQRPVVTIKVGGQLREAILDTGADDTVLEEIDLPGKWKPKMIGGIGGLVKVRQYDQVPIEICGHKAIGTVLVGPTPANIIGRNLMTQLGCTLN
>880419.19263.None
WQRPLVTIKIGGQLREALLDTGADDTVLEDIELPGRWKPKMIGGIGGFVKVRQYDQVPIEICGHKVIGTVLIGPTPANIIGRNLMTQLGCTLN
>880421.19264.None
WQRPFVTIKIGGQLKEALLDTGADDTVLEDMELPGRWKPKMIGGIGGFIKVRQYDQIPVEICGHKAITTVLVGPTPVNIIGRNLMTQLGCTLN
>880422.19265.None
WQRPLVTIKIGGQLKEALIDTGADDTVLEEMNLPGRWKPKMIGGIGGFIKVKQYDQIPIEICGHKAIGTVLIGPTPANIIGRNLLTQIGCTLN
>880423.19266.None
WQRPIVTIKIGGQLKEAILDTGADDTVLEDMDLPGKWKPKIIGGIGGYVKVRQYDQIPIEICGHKTVGTVLIGPTPFNIIGRNLMTRLGCTLN
>880429.19267.None
WQRPIVTIKIGGQLKEALLDTGADDTVLEEISLPGRWKPKMIGGIGGFIKVRQYDQVPIEICGHKVMSTVLVGPTPVNVIGRNLMTQIGCTLN
>880431.19268.None
WQRPLVTIKIGGQLKEALLDTGADDTVLEEMNLPGRWKPKMIGGIGGFIKVRQYDQILIEICGHKAIGTVLVGPTPVNIIGRNLLTQIGCTLN
>880433.19270.None
WQRPLVTIKVGGQLKEALLDTGADDTVLEEMSLPGRWKPKMIGGIGGFIKVKQYDQILIEICGHKAVGTVLVGPTPVNIIGRNLLTQIGCTLN
>880502.19271.None
WQRPLVTIKIGGQLREALLDTGADDTILEDIELPGRWKPKIIGGIGGFIKVRQYDQIPIEICGHKTIGTVLIGPTPANIIGRNLLTQIGCTLN
>880503.19272.None
WQRPLVTIKVGEQLKEALLDTGADNTVLEELNLPGRWKPKLIGGIGGFIKVRQYDQIPIEICGHKAIGTVLVGPTPVNIIGRNLLTQIGCTLN
>880507.19276.None
WQRPVVTVKVGGQLKEALLDTGADDTVLEEINLPGKWKPKMIGGIGGFIKVRQYDQVPIEICGHKAIGTVLVGPTPVNIIGRNLLTQIGCTLN
>880508.19277.None
WQRPLVTIKIGGQLIEALLDTGADDTVLEEMNLPGRWKPKMIGGIGGFIKVRQYDQIPIEICGHKVISTVLIGPTPVNIIGRNLMTQLGCTLN
>880509.19278.None
WQRPIVTIKIGGQIKEALLDTGADDTVLEEMNLPGRWKPKIIGGIGGFIKVRQYDQIPLEICGHKIKGTVLIGPTPINIIGSNLMTQMGFTLN
>880702.19279.None
WQRPLVTIKIGGQLKEALLDTGADDTVLEDIDLPGKWKPKMIGGIGGFIKVREYDQVLVEICGHKAIGTVLVGPTPVNIIGRNLMTQIGCTLN
>880703.19280.None
WQRPLVDIKIGGQIKEALLDTGADDTVLEEMSLPGRWKPKMIGGIGGFIKVRQYDQILVEICGHKAIGTVLVGPTPVNIIGRNLLTQIGCTLN
>880704.19281.None
WQRPLVTIKVGGQLKEALLDTGADDTVLEDMTLPGKWKPKMIGGIGGFIKVRQYDQIPIEICGHKAIGTVLVGPTPVNIIGRNLLTQLGCTLN
>880705.19282.None
WQRPLVTIKIGGQLKEALLDTGADDTVLEEMSLPGKWKPKMIGGIGGFIKVKQYDQVPVEICGHKAEGTVLVGPTPVNIIGRNLLTQIGCTLN
>880712.19283.None
WQRPLVTIKIGGQLKEALLDTGADDTVLEEMSLPGRWKPKMIGGIGGFIKVRQYDQISVEICGHKAIGTVLVGPTPVNIIGRNLLTQIGCTLN
>880714.19284.None
WQRPIVTVKIGGQLKEALLDTGADDTILEEMNLPGRWKPKIIGGIGGFIKVRQYDQIPLEICGHKVIGTVLVGPTPANIIGRNLMTQIGCTLN
>880715.19285.None
WQRPIVTIKIGGQLKEALLDTGADDTVLEEMNLPGRWKPKIIGGIGGFVKVRQYDQIPIEICGHKIIGTVLIGPTPANIIGRNLMTQLGCTLN
>880716.19286.None
WQRPLVTIKIGGQLIEALLDTGADDTVLEEMNLPGRWKPKIIGGIGGFIKVREYDQIPVEICGHKVISTVLIGPTPVNIIGRNLLTQLGCTLN
>880718.19287.None
WQRPLVTIKIGGQLKEALLDTGADDTVLEEMNLPGRWKPKMIGGIGGFIKVRQYDQISLVICGHKAIGTVLVGPTPVNIIGRNLLTQIGCTLN
>880719.19288.None
WQRPIVTIKIGGQLKEALLDTGADDTVLEEMSLTGRWKPKMIGGIGGFIKVRQYDQVPIEICGHKVIGSVLIGPTPVNIIGRNLLTQLGCTLN
>880720.19289.None
WQRPLVTIKIGGQLKEALLDTGADDTVLEEMDLPGRWKPKIIGGIGGFVKVRQYDQILIEICGHKAIGTVLVGPTPANIIGRNLLTQIGCTLN
>880723.19290.None
WQRPVVTIKIGGQLKEALLDTGADDTVLEDMDLPGRWKPKMIGGIGGFIKVRQYDQICIEICGHKAIGTVLVGPTPVNIIGRNLLTQIGCTLN
>880724.19291.None
WQRPIIPIRIGGQLKEALIDTGADDTVLEDVSLPGKWKPKMIGGIGGFIKVRQYDEIPIEICGHKTVGTVLVGPTPVNVIGRNLLTQLGCTLN
>880726.19292.None
WQRPLVAIKIGGQLKEALLDTGADDTVLEDMELPGKWKPKMIGGIGGFIKVRQYDQVPIEICGHKAIGTVLVGPTPVNIIGRNLLTQLGCTLN
>880733.19293.None
WQRPLVTVKIGGQLKEALLDTGADDTVLEDMNLPGRWKPKMIGGIGGFIKVRQYDQIPIEICGHKAIGTVLVGPTPVNIIGRNLLTQIGCTLN
>880801.19294.None
WQRPLVTIKIGGQLKEALLDTGADDTVLENMDLPGKWKPKMIGGIGGFIKVRQYDQIPIEICGHKAIGTVLVGPTPVNIIGRNLLTQLGCTLN
>880804.19295.None
WQRPIVTIKIGGQLMEALLDTGADDTVLEEMNLPGRWKPKLIGGIGGFIKVRQYDQVPIEICGHKAICTVLVGLTLANIIGRNLMTQLGCTLN
>880806.19296.None
WQRPLVTIKIGGQLKEALLDTGADDTVLEEMNLPGRWKPKMIGGIGGFIKVRQYDQIPIEICGHKTIGTVLVGPTPVNIIGRNLMTQIGCTLN
>880807.19297.None
WQRPLVTIKIGGQLKEALLDTGADDTVLEEMNLPGRWKPKMIGGIGGFIKVRQYDQIPIEICGHKVISTVLLGLTPVNIIGRNLVTQIGCTLN
>880809.19298.None
WQRPLVTIKIGGQMREALLDTGADDTVLEDINLPGRWKPKMIGGIGGFVKVRQYDQIPIEICGHKAIGTVLVGPTPANIIGRNLLTQIGCTLN
>880810.19299.None
WQRPLVTIKIGGQLKEALLDTGADDTVLEDINLPGRWKPKMIGGIGGFIKVKQYDQVPIEICGHKAVGTVLVGPTPVNIIGRSLSTQIGCTLN
>880814.19300.None
WQRPIVTIKIGGQLIEAILDTGADDTVLEEMHLPGKWKPKIIGGIGGLIKVRQYDQIPIEICGHKVISTVLIGPTPVNIIGRNLMTQIGCTLN
>880904.19301.None
WQRPIVTIKIGGQLIEALIDTGADDTVLEDMNLPGRWKPKIIGGIGGFVKVREYDQIQVEICGHKAIGSVLVGPTPVNIIGRNLLTQIGCTLN
>880906.19302.None
WQRPIVTVKVGGQLMEALLDTGADDTVLEEINLPGRWKPKIIGGIGGFIKVRQYEQVPIEICGHKIIGPVLVGPTPVNVIGSNLMTQLGCTLN
>880908.19303.None
WQRPIVTIKIGGQLKEALIDTGADDTVFEEMDLPGRWKPKIIGGIGGFVKVRQYDQVPIEICGHKTTSTVLIGPTPANIIGRNLLTKIGCTLN
>880911.19304.None
WQRPIVTIKVGGQLREALLDTGADDTVLEDINLPGRWKPKMIGGIGGFVKVRQYDQIPIEICGHKVIGTVLVGPTPVNVIGRNLMTQIGCTLN
>880915.19305.None
WQRPIVTIKVGGQLREALLDTGADDTVLEDINLPGRWTPKMIGGIGGFVKVRQYDQVPIEICGHKIIGTVLVGPTPANVIGRNLMTQIGCTLN
>880919.19306.None
WQRPVVTIKVGGQLTEALLDTGADDTVLEDINLPGKWKPKMIGGIGGLIKVRQYEQVPIEFCGQKVIGTVLVGPTPANIIGRNLMTQIGCTLN
>880920.19307.None
WQRPIVTVKIGGQLKEALLDTRADDTVIEEINLPGRWKPKMIGGIGGFVKVRQYDQIPVEICGHKAIGTVLVGPTPANIIGRNLLTQIGCTLN
>881101.19308.None
WQRPIVTIKIGGQLKEALLDTGADDTVLEDMELPGRWKPKMIGGIGGFIKVRQYEHIPVEICGHKAIGTVLIGPTPVNIIGRNLLTQLGCTLN
>881102.19309.None
WQRPLVTIKVGGQLKEALLDTGADDTVLEEMNLPGKWKPKMIGGIGGFIKVRQYDQILIEICGHKAIGTVLVGPTPVNIIGRNLLTQLGCTLN
>881103.19310.None
WQRPLVTIRIGGQLKEALLDTGADDTVLEEMDLPGRWKPKMIGGIGGFIKVRQYDQIPIEICGHKAIGTVLIGPTPVNIIGRNLLTQLGCTLN
>881107.19311.None
WQRPLVTIKIGGQLREALLDTGADDTVLEEINLPGRWKPKMIGGIGGFIKVKQYDQIPVEICGHKAIGTVLVGPTPVNIIGRNLMTQIGCTLN
>881203.19312.None
WQRPIVTIKIGGQLKEALLDTGADDTVLEEMNLPGKWKPKMIGGIGGFIKVRQYDQIPIDICGHKTVGTVLVGPTPVNIIGRNLMTQIGCTLN
>881205.19313.None
WQRPLVTIKIGGQLKEALLDTGADDTVLEDMELPGRWKPKMIGGIGGFIKVRQYDQVPIEICGHKTIGTVLIGPTPVNIIGRNLMTQLGCTLN
>881206.19314.None
WQRPLVTVRIGGQLKEALLDTGADDTVLEEMNLPGRWKPKMIGGIGGFIKVRQYDQIPIEICGHKTIGTVLIGPTPVNIIGRNLLTQIGCTLN
>881212.19315.None
WQRPLVTVRVGGQLKEALLDTGADDTVLEDMDLPGRWKPKMIGGIGGFIKVRQYDQLPIEICGHKIIGTVLVGPTPVNIIGRNLMTQLGCTLN
>881213.19316.None
WQRPLVTIKIGGQLKEALLDTGADDTVLEEMELPGRWKPKMIGGIGGFIKVRQYDQILVEICGHKAIGTVLVGPTPVNIIGRNLLTQIGCTLN
>881214.19317.None
WQRPVVIIKVAGQLMEALLDTGADDTVLEGINLPGKWKPKMIGGIGGFIKVRQYDQVPIEICGRTAITTVLVGPTPVNIIGRNLMTQIGCTLN
>881216.19318.None
WQRPLVPVRIGGQLKEALLDTGADDTVLEEMNLPGRWKPKMIGGIGGFIKVRQYDEIPIEICGHKTIGTVLVGPTPVNIIGRNLLTQIGCTLN
>881217.19319.None
WQRPLVTVKIGGQLIEALLDTGADDTVLEEMSLPGRWKPKIIGGIGGFIKVRQYDQIPIEICGRKVLSTVLIGPTPVNIIGRNLMTQIGCTLN
>881218.19320.None
WQRPIVTIKIGGQLKEALLDTGADDTVVEEMNLPGKWKPKMIGGIGGFIKVRQYDQIPIEICGHKAISTVLVGPTPVNIIGRNLMTQLGCTLN
>881220.19321.None
WQRPFVTIRIGGHLKEALLDTGADDTVLEEMDLPGKWKPKIIGGIGGFIKVRQYDQIPIEICGHKTTGTVLVGPTPVNIIGRNLLTRLGCTLN
>881302.19322.None
WQRPLVTIKIGGQLKEALLDTGADDTVLEEMNLPGKWKPRMIGGIGGFIKVKQYDQIPIEICGHKTIGTVLVGPTPVNIIGRDLLTQIGCTLN
>881309.19324.None
WQRPIVTVKIGGQLKEALLDTGADDTVLEDMSLPGKWKPRMIGGIGGFIKVRQYDQIPIEICGHKTTGTVLIGPTPVNIVGRNLLTQIGCTLN
>881406.19328.None
WQRPLVTVKVGGQLKEALLDTGADDTVLEEMSLPGRWKPKMIGGIGGFIKVRQYDEIPIEICGHKAIGTVLVGPTPVNIIGRNLLTQIGCTLN
>881501.19329.None
WQRPLVTIEVEGQIKEALLDTGADDTVLEEMNLPGKWKPKMICGIGGFIKVRQYDQIHVEICGKKAIGTVLVGPTPVNIIGRNLMTQIGCTLN
>881505.19330.None
WQRPIVTVKVGGQVREAILDTGADDTVLEEINLPGRWKPKIIGGIGGLIKVRQYDQVPVEICGHKAIGTVVVGPTPVNVIGRNLLTQIGCTLN
>881506.19331.None
WQRPVVTVKVGGQLTEALLDTGADDTVLEEMNLPGKWKPKIIGGIGGFIKVRQYDQIPVEICGHKAIGTVVVGPTPVNIIGRNILTQIGCTLN
>881507.19332.None
WQRPLVPIRIGGQLKEALLDTGADDTVLEEMELPGRWKPKMIGGIGGFIKVRQYDQVPIEICGHKAIGTVLVGPTPVNIIGSNLLTQLGCTLN
>881509.19333.None
WQRPVVTVRIGGQLKEALLDTGADDTVLEEMNLPGRWKPKMIGGIGGFIKVRQYDQVPIEICGHKTIGSVLIGPTPVNIIGRNLLTQIGCTLN
>99_ROUZ719.20420.AJ577988
WQRPLVTIKIGGQLKEALLDTGADDTILEEMNLPGRWKPKLVGGIGGFIKVRQYDQVPIEICGHKTIGTVLIGPTPANIIGRNLLTQLGCTLN
>00_SEGE704.20421.AJ578157
WQRPLVTIKIGGQLMEALLDTGADDTVLEEMNLPGKWTPKLIGGIGGFVKVRQYEQVPIEICGHKIIGTVLVGPTPANVIGRNLMTQIGCTLN
>01_GUE703.20425.AJ577907
WQRPFVTIKIGGQLKEALLDTGADDTIFEDISLPGRWKPKLIGGIGGFIKVRQYDQIPIEICGHKVIGTVLVGPTPANIIGRNLMTQIGCTLN
>02_SAR732.20429.AJ577994
WQRPIVTIKLGGQLKEALLDTGADNTVIEEMNLPGRWKPKMIGGIGGFIKVRQYDEIPIEICGHKAIGTVLVGPTPVNIIGRDLLTQIGCTLN
>02_SAV701.20430.AJ577995
WQRPLVTIKIGGQLKEALLDTGADDTVLEEMNLPGRWKPKMIGGIGGFIKVRQYDQIPVEICGYKAIGTVLIGPTPVNIIGRNLLTQLGCTLN
>01_LEV707.20431.AJ577934
WQRPIVTVKIGGQLKEALLDTGADDTVLEEINLPGKWKPKMIGGIGGFIKVRQYDQIPIEISGHKAIGTVLVGPTPVNIIGRNLLTQIGCTLN
>02_MICC721.20433.AJ577949
WQRPIVTIKIGGQLKEALLDTGADDTVLEEMNLPGRWKPKLIGGIGGFVKVREYEQVPIEICGHKVIGTVLVGPTPANVIGRNLMTQIGCTLN
>00_LECO713.20434.AJ577927
WQRPLVTVKIGGQLKEALLDTGADDTVLEEINLPGRWKPKMIGGIGGFIKVRQYDQIPVEICGHKAIGTVLVGPTPVNIIGRNLLTQIGCTLN
>02_VIG701.20435.AJ578171
WQRPIVTIKVGGQLKEALIDTGADDTVLEEVNLQGRWKPKLIGGIGGFVKVRQYDQVPIEICGHKVIGTVLVGPTPANVIGRNLLTQIGCTLN
>01_NAT716.20439.AJ577960
WQRPIVTIRIGGQLREALLDTGADDTVLEEINLPGRWKPKLIVGIGGFVKVREYDQITVEICGHTAIGTVLVGPTPANVIGRNLLTQIGCTLN
>01_MASL716.20443.AJ577945
WQRPLVTVKIGGQLKEALLDTGADDTVLEEMNLPGKWKPKMIGGIGGFIKVRQYDQIPVEICGHKAVGTVLIGPTPVNIIGRNLLTQIGCTLN
>00_ABG705.20444.AJ577726
WQRPLVTIKIGGQLKEALLDTGADDTVLEDMSLPGRWKPKMIGGIGGFIKVRQYDQILVEICGHKAIGTVLVGPTPVNIIGRNLLTQIGCTLN
>00_LOP710.20445.AJ577936
WQRPIVTVRVGGQLIEALLDTGADDTVLEDIQLPGKWKPKMIGGIGGFIKVRQYDQVPIEICGHKTISTVLVGPTPVNIIGRNLMTQIGCTLN
>00_TERO709.20446.AJ578166
WQRPIVTIKVGGQLKEALLDTGADDTVLEDINLPGRWKPKMIGGIGGFIKVRQYDQVPIEICGHKTTGTVLVGPTPVNVIGRNLMTQIGCTLN
>02_TERR707.20447.AJ578167
WQRPIVTIKIGGQLREALLDTGADDTVLEDIELPGRWKPKLIAGIGGFVKVRQYDQVSMEICGHKVIGTVLVGPTPANIIGRNLMTQLGCTLN
>00_DAM742.20451.AJ577872
WQRPLVTIKIGGQLKEALLDTGADDTVLEEIDLPGRWKPKMIGGIGGFIKVRQYDQIPIEICGHKAIGTVLVGPTPVNIIGRNLLTQIGCTLN
>00_FRE705.20452.AJ577893
WQRPLVTIKVGGQLKEALLDTGADNTVLEGIDLPGRWKPKMIGGIGGFIKVRQYDQIPIEICGHKAIGTILVGPTPVNIIGRDLLTQLGCTLN
>02_FRA716.20453.AJ577892
WQRPLVTIKIGGQLKEALLDTGADDTVLEEMNLTGRWKPKMIGGIGGFIKVRQYDQIPIEICGHKAIGTVLVGPTPVNIIGRNLLTQIGCTLN
>01_DAR706.20455.AJ577873
WQRPLVTIKIGGQLREALLDTGADDTVLEEIDLPGRWKPKMIGGIGGFIKVRQYDQVPIEICGHKIITTVLVGPTPVNVIGRNLMTQLGCTLN
>00_DAVC705.20458.AJ577874
WQRPLVSIKIGGQLKEALLDTGADDTVVEEMCLPGRWKPKMIGGIGGFIKVRQYDQILVEICGHKAIGTVLVGPTPVNIIGRNLLTQIGCTLN
>00_CLO721.20466.AJ577866
WQRPLVTIKIGGQLKEALLDTGADDTVLEDMDLPGRWKPKMIGGIGGFIKVRQYDQIPIEICGHKTTGTVLVGPTPVNIIGRNLLTQIGCTLN
>01_CEC704.20471.AJ577861
WQRPLVTVKIGGQIKEALLDTGADDTVLEEMNLPGRWKPKMIGGIGGFIKVRQYDQILIEICGHKAIGTVLVGPTPVNIIGRNLLTQIGCTLN
>01_MICL706.20476.AJ577950
WQRPLVTIKVGGEIKEALLDTGADDTVLEELNWPGRWKPKLIGGIGGFVKVREYDQVPIEICGHKTTCTVLVGPTPANIVGRNLMTKIGCTLN
>02_SANS728.20477.AJ577993
WQRPIVTIKVGGQLKEALLDTGADDTVLEDMDLPGRWKPKLIGGIGGFLKVRQYDQIPIEICGHKAIGTVLVGPTPVNCIGRNLLTQIGCTLN
>01_BELA701.20480.AJ577735
WQRPIVTIKIGGQLKEALLDTGADDTVLEDMDLPGRWKPKMIGGIGGFIKVRQYDQIPIEICGHKAIGTVLVGPTPVNIIGRNLLTQLGCTLN
>00_PEL730.20482.AJ577970
WQRPLVTIKIGGQLKEALLDTGADDTVLEDMDLPGRWKPKMIGGIGGFIKVRQYDQIPIEICGHKTIGTVLVGPTPVNIIGRNLLTQIGCTLN
>00_BELJ718.20483.AJ577736
WQRPLVSIKVGGQLKEALLDTGADDTVLEDMNLPGRWKPKMIGGIGGFIKVRQYDQIPIEICGHKAIGTVLVGPTPVNIIGRNLLTQIGCTLN
>00_FLA715.20485.AJ577890
WQRPLVTIKIGGQLKEALLDTGADDTVLEDMTLPGRWKPKMIGGIGGFIKVRQYDQILVEICGHKAIGTVLVGPTPVNIIGRNLLTQIGCTLN
>00_MASS701.20490.AJ577946
WQRPIVTIKIGGQLREALLDTGADDTVLEDISLPGKWKPKLIGGIGGFLKVRQYDQVPIEICGHKVIGTVLVGPTPVNVIGRNLMTKIGCTLN
>02_GIR722.20496.AJ577899
WQRPIVTIKIGGQLIEALLDTGADDTVIEDINLPGRWKPKMIGGIGGFIKVRQYDQVPIEICGNKVISTVLVGPTPVNVIGRNLMTQIGCTLN
>00_RON713.20503.AJ577984
WQRPLVTIKIGGQLTEALLDTGADDTVLEDINLPGKWKPKMIGGIGGFVKVRQYDQVLVEICGHKAIGAVLVGPTPVNIIGRNLLTQIGCTLN
>02_SEGS703.20507.AJ578158
WQRPLVKIKIGGQLKEALLDTGADDTVLEEIDLPGRWKPKMIGGIGGFIKVRQYDQILVEICGHKAIGTVLVGPTPVNIIGRNLLTQIGCTLN
>99_FER709.20508.AJ577888
WQRPLVTIRIGGQIKEALLDTGADDTVLEEMDLPGRWKPKMIGGIGGFIKVRQYDQIAIEICGHKTVGTVLIGPTPVNIIGRNLLTQIGCTLN
>02_MOLI735.20510.AJ577952
WQRPVVTIKVGGQLKEALLDTGADDTVLEEMNLPGRWKPKMIGGIGGFIKVRQYDQIPIEICGHKAIGTVLVGPTPVNIIGRNLLTQIGCTLN
>02_MANG728.20511.AJ577941
WQRPLVTVKIGGQLKEALLDTGADDTVLEEMNLPGRWKPKMIGGIGGFIKVRQYDQIPIEICGHKAIGTVLVGPTPVNIIGRNLLTQIGCTLN
>99_MOR701.20514.AJ577954
WQRPLVTIKIGGQLIEALLDTGADDTVLEGINLPGRWKPKMIGGIGGFIKVRQYDQVPIEICGHKTISTVLVGPTPVNVIGRNLMTQIGCTLN
>02_MOR735.20514.AJ577955
WQRPFVTIKIGGQLIEALLDTGADDTVLEGINLPGRWKPKMIGGIGGFVKVRQYDQVPIEICGHKTISTVLVGPTPVNVVGRNLMTQNGCTLN
>02_NEI704.20517.AJ577962
WQRPLVTIKIGGQLKEALLDTGADDTVLEEMSLPGRWKPKMIGGIGGFIKVRQYDQILVEICGHKAIGTVLIGPTPVNIIGRNLLTQIGCTLN
>01_GRI720.20520.AJ577906
WQRPLVTIKIGGQQKEALLDTGADDTVLEEMNLPGRWKPKMIGGIGGFIKVRQYDQVPIEICGHKAIGTVLIGPTPVNIIGRNLLTQIGCTLN
>01_WIL707.20521.AJ578179
WQRPLVTIKIGGQLKEALLDTGADDTVLEEMTLPGRWKPKMIGGIGGFIKVRQYDQVPIEICGHKAIGTVLIGPTPVNIIGRNLLTQLGCTLN
>01_BOUI703.20523.AJ577744
WQRPIVTIKIGGQLKEALLDTGADNTVLEEMNLPGRWKPKMIGGIGGFIKVRQYDQIPLEICGQKAIGSVLIGPTPVNIIGRDLLTQIGCTLN
>99_VERG702.20528.AJ578175
WQRPLVTIKIGGQQMEALLDTGADDTVLEEMNLPGRWKPKIIGGIGGFIKVRQYDQISIEICGHKAIGTVLVGPTPVNIIGRNLLTQIGCTLN
>00_CHA701.20531.AJ577862
WQRPLVTVKIGGQLKEALLDTGADDTVLEEMDLPGRWKPKMIGGIGGFIKVKQYEQIPIEICGHKAIGTVLIGPTPVNIIGRNLLTQIGCTLN
>01_CORN708.20532.AJ577869
WQRPIVTIKIGGQLKEALLDTGADDTVFQDIDLPGRWKPKIIVGVGGFTKVRQYDQIPIEICGHKVIGTVLVGPTPANIIGRNLLTQLGCTLN
>01_VEN714.20533.AJ578172
WQRPLVTIKIGGQLKEALLDTGADDTVLEDMSLPGRWKPKMIGGIGGFIKVRQYDQIPIEICGHKAIGTVLVGPTPVNIIGRNLLTQIGCTLN
>01_MICA510.20534.AJ577948
WQRPIVTIKIGGQLREALLDTGADDTVLEDIDLPGRWKPKLIGGIGGFVKVRQYDQVPIEICGHKVIGSVLIGPTPANIIGRNLMTQIGCTLN
>00_MAR712.20535.AJ577943
WQRPLVTIKIGGQIKEALLDTGADNTVLEEMSLPGKWKPQIIGGIGGFIKVRQYDQILIEICGHKAIGTVLIGPTPVNIIGRDLLTQIGCTLN
>01_MANI722.20538.AJ577942
WQRPIVTIKIGGQLKEALLDTGADDTVLEEMNLPGRWKPKMIGGIGGFVKVRQYEQVPIELCGHKVLGTVLVGPTPANIIGRNLMTQIGCTLN
>01_AUV715.20543.AJ577731
WQRPLVTIKIGGQLKEALLDTGADDTVLEEMDLPGRWKPKMIGGIGGFIKVRQYEQIPIEICGHKAEGTVLVGPTPVNIIGRNLLTQIGCTLN
>01_MIL704.20544.AJ577951
WQRPIVTVKIGGQLKEALLDTGADDTVLEEMSLPGKWKPKIIGGIGGLIKVRQYDQISMEICGHKVIGSVLIGPTPVNIIGRNLMTQLGCTLN
>01_DEP716.20545.AJ577877
WQRPFVTIKIGGQLKEALLDTGADNTVLEDINLPGRWKPKMIGGIGGFIKVKQYDQVPIEICGQKAIGTVLVGPTPVNIIGRDLLTQIGCTLN
>00_HIG709.20552.AJ577917
WQRPLVTIKIGGQLKEALLDTGADDTVLEEMNLPGRWKPKMIGGIGGFIKVRQYDQIPIEICGHKAIGTVLVGPTPVNIIGRNLLTQIGCTLN
>01_LECS714.20553.AJ577929
WQRPIVTIKIGGHIKEALLDTGADDTVLEEMSLPGRWTPKMIVGIGGFVKVRQYDNVLVEICGHKTVGSVLIGPTPSNIIGRNLMTQLGCTLN
>01_LEF703.20554.AJ577930
WQRPIVTIKIGGQIKEALLDTGADDTVLEEMSLPGRWKPKMIGGIGGIIKVRQYDQVPIEICGQKAIGTVLVGPTPANIIGRNLMTQIGCTLN
>02_LEJ703.20558.AJ577932
WQRPLVTIKIGGQLKEALLDTGADDTVLEEMNLPGKWKPKMIGGIGGFIKVRQYDQITIDICGHKAIGTVLVGPTPVNIIGRNLLTQIGCTLN
>02_CAR707.20559.AJ577858
WQRPLVTIKIGGQLKEALLDTGADDTVLEEMNLPGRWKPKIIGGIGGFIKVKQYDQVPIEICGHKAIGTVLVGPTPSNIIGRNLLTQIGCTLN
>00_CASE717.20561.AJ577859
WQRPIVTIKIGGQLKEALLDTGADDTVLEEMNLPGKWTPKMIVGIGGFVKVRQYDQIPIEICGHKVVGTVLIGPTPANIIGRNLMTQLGCTLN
>01_AVO720.20562.AJ577732
WQRPVVTIKIGGQLKEALLDTGADDTVLEEMNLPGRWKPKIIGGIGGFIKVRQYDQIPVEICGHKAVGRVLIGPTPVNIIGRNLMTQLGCTLN
>01_DAVC719.20563.AJ577875
WQRPLVSIKIGGQLKEALLDTGADDTVVEEVCLPGRWKPKMIGGIGGFIKVRQYDHILVEICGHKAIGTVLVGPTPVNIIGRNLLTQIGCTLN
>02_FOR713.20566.AJ577891
WQRPIVTVKIGGHLMEALLDTGADDTVLEDIHLPGRWKPKIIGGIGGFVKVRQYDQVPIEICGHKTVSTVLVGPTPVNVIGRNLMTQIGCTLN
>00_LEV709.20568.AJ577933
WQRPIVTVKIGGQLREALLDTGADDTILEEINLPGKWKPKIIGGIGGLVKVRQYDQIPIEISGHKVIGTVLVGPTPANIIGRNLMTQIGCTLN
>01_LEF803.20573.AJ577931
WQRPIVTIKIGGQIKEALLDTGADDTVLEEMSLPGRWKPKMIGGIGGIIKVRQYDQVPIEICGQKAIGTVLVGPTPANIIGRNLMTQIGCTLN
>01_ROUG729.20575.AJ577986
WQRPIVTIKIGGQLKEALLDTGADDTVLEEMNLPGRWKPKIIGGIGGFIKVRQYEEVPVELCGHKAITTVLVGPTPVNVIGRNLMTQLGCTLN
>00_MOU_2.20619.AJ577957
WQRPIVTVKIGEQLIEALLDTGADDTVLEEINLPGRWKPKMIVGIGGFVKVRQYEQVPIEICGHKTIGTVLVGPTPANVIGRNLLTQIGCTLN
>IL503.18305.AY529603
WQRPLVTIKIGGQLKEALLDTGADDTVLEEMSLPGRWKPKMIGGIGGFIKVRQYDQIPIEICGHKAIGTVLVGPTPVNIIGRNLLTQIGCTLN
>MLpat1_a.21118.None
WQRPIVTVRIGGQIKEALLDTGADDTVLEDMQLPGRWKPKMIGGIGGFIKVKQYDQIPIEICGHKAIGTVLIGPTPVNIIGRNLLTQIGCTLN
>MLpat1_b.21118.None
WQRPIVTVRIGGQIKEALLDTGADDTILEDMQLPGRWKPKIIGGIGGLMKVKQYDQIPIEICGHKVISTVLIGPTPVNIIGRNVMTQIGCTLN
>MLpat1_c.21118.None
WQRPIVTVRIGGQIKEALLDTGADDTILEDLQLPGRWKPKIIGGIGGLMKVKQYDQIPIEICGHKVISTVVIGPTPVNIIGRNVMTQIGCTLN
>MLpat1_d.21118.None
WQRPIVTVRIGGQIREALLDTGADDTILEDIQLPGRWPPKIIGGIGGLMKVKQYDQIPIEICGHKVISTVLIGPTPVNIVGRNVMTQIGCTLN
>MLpat4_a.21121.None
WQRPLVTVKIGGQLKEALLDTGADDTVLEDINLPGRWKPKIIGGVGGFIKVRQYDQIPIEICGHKAIGTVLVGPTPINIIGRNLLTQIGCTLN
>MLpat4_b.21121.None
WQRPLVTVKIGGQLKEALLDTGADDTVLEDINLPGRWKPKIIGGVGGFIKVRQYDQVPIEICGHKVIGTVVVGPTPINIIGRNLLTQIGCTLN
>MLpat4_c.21121.None
WQRPIVTVKIGGQLREALLDTGADDTVLEDINLPGRWKPKIIGGVGGFIKVRQYDQVPIEICGHKVIGTVVVGPTPINIIGRNLLTQIGCTLN
>MLpat5_a.21122.None
WQRPLVTIKIGGQLKEALLDTGADDTVLEEMNLPGRWKPKIIGGVGGFIKVRQYDQIPIEICGQKAIGTVVVGPTPVNIIGRNLLTQIGCTLN
>MLpat5_b.21122.None
WQRPFVTIKIGGQLKEALLDTGADDTVLEEMNLPGRWKPKIIGGVGGFIKVRQYDQIPIEICGQKVIGTVVVGPTPVNIIGRNLLAQIGCTLN
>MLpat6_a.21123.None
WQRPIVTIKVGGQLKEALLDTGADDTVLEEIDLPGKWKPKIIGGIGGFVKVRQYDQVLVEICGHKAIGTVLVGPTPANIIGRNLLTQLGCTLN
>MLpat6_b.21123.None
WQRPIVTIKVGGQLREALLDTGADDTVLEEIDLPGKWKPKIIGGIGGFVKVRQYDQVLVEICGHKAIGTVVVGPTPANIIGRNLLTQLGCTLN
>MLpat6_c.21123.None
WQRPIVTIKVGGQLREALLDTGADDTVLEEIDLPGKWKPKIIGGIGGFVKVRQYDQVPVEICGHKAVGTVVVGPTPANIIGRNLLTQLGCTLN
>MLpat7_a.21124.None
WQRPIVTIKVGGQLKEALLDTGADDTVLEDINLPGKWKPKMIGGIGGFVKVRQYDQILIEICGHEVIGTVLVGPTPANIIGRNLLTQLGCTLN
>MLpat7_b.21124.None
WQRPIVTIKVGGQLREALLDTGADDTVLEDINLPGKWKPKMIGGIGGFVKVRQYDQIPIEICGHEVIGTVVVGPTPANIIGRNLLTQLGCTLN
>MLpat7_c.21124.None
WQRPIVTIKVGGQLREALLDTGADDTVLEDINLPGKWKPKIIGGIGGFVKVRQYDQVPIEICGHEVIGTVVVGPTPANIIGRNLLTQLGCTLN
>MLpat8_a.21125.None
WQRPLVQIKIGGQIKEALLDTGADDTVLEEMNLPGRWKPKMIGGIGGFIKVRQYDQILVEICGHKAIGTVLVGPTPVNIIGRNLLTQIGCTLN
>MLpat8_b.21125.None
WQRPIVQIKIGGQIKEALIDTGADDTVLEEMNLPGRWTPKIIGGIGGFVKVRQYDRIPIEICGHKVIGTVVVGPTPANIIGRNLLTQLGCTLN
>MLpat8_c.21125.None
WQRPIVQIKIGGQIKEALIDTGADDTVLEEMNLPGRWTPKIIGGIGGFVKVRQYDRVPIEICGHKVIGTVVVGPTPANIIGRNLLTQLGCTLN
>MLpat9_c.21126.None
WQRPVVPVRVEGQLREALLDTGADDTIFEDICLPGRWKPKMVGGIGGFLKVREYDQVHVEICGHKVIGTVVIGSTPANVIGRNLLSQIGCTLN
>99SN101.21142.AJ583709
WQRPLVTIKIGGQLKEALLDTGADDTVLEEMNLPGRWKPKMIGGIGGFIKVRQYDQIAIEICGHKAIGTVLVGPTPVNIIGRNLLTHIGCTLN
>00SN101.21142.AJ583740
WQRPLVTIKIGGQLKEALLDTGADDTVLEEMDLPGRWKPKMIGGIGGFIKVRQYDQIAIEICGHKAIGTVLVGPTPVNIIGRNLLTQIGCTLN
>00SN21.21175.AJ583744
WQRPLVTIKIGGQLKEALLDTGADDTVLEEMNLPGRWKPKMIGGIGGFIKVRQYDQILVEICGHKAIGTVLVGPTPVNIIGRNLLTQIGCTLN
>99SN20.21178.AJ583743
WQRPLVTIKIGGQLKEALLDTGADDTVLEEMNLPGRWKPKMIGGIGGFIKVRQYDQILVEICGHKAIGTVLVGPTPVNIIGRNLLTQIGCTLN
>MDM22prev.21629.None
WQRPIVTIKIGGQLIEALLDTGADDTVLEDINLPGKWKPKIIGGIGGFIKVRQYDQVPIEICGHKITSTVLVGPTPVNVIGRNLMTQLGCTLN
>MDM22post.21629.None
WQRPFITIKIGGQLIEALLDTGADDTVLEDINLPGKWKPKIIGGIGGFMKVRQYDQVPIEICGHKIIGTVLVGPTPVNVVGRNLMTQLGCTLN
>CA2659.1171.AF085128
WQRPLVTIKVGGQLKEALLDTGADNTVLEEINLPGRWKPKMIGGIGGFIKVRQYDQICIEICGHKVIGTVLVGPTPVNIIGRNLLTQLGCTLN
>CA38146.1280.AY798480
WQRPLVTVKIGGQIKEALLDTGADDTVLEEMNLPGRWKPKMIGGIGGFIKVRQYDQIPIEICGHKTIGTVLIGPTPVNIIGRNLLTQLGCTLN
>CA38070.1494.AY798481
WQRPIVTIKIGGQLKEALLDTGADDTVLEEMNLPGRWKPKMIVGIGGFVKVKQYDQIPIEICGHKVIGSVLIGPTPANIIGRNLMTQLGCTLN
>CA11873.1577.None
WQRPLVTIKIGGQIKEALLDTGADDTVLEEMNLPGRWKPKMIGGIGGFIKVRQYDQIPIEICGHKATGTVLIGPTPVNIIGRNLLTQLGCTLN
>CA9678.1596.AY798482
WQRPLVTIKIGGQLKEALLDTGADDTVLEDMTLPGRWKPKMIGGIGGFIKVRQYDQIPIEICGHKAVGTVLVGPTPVNIIGRNLLTQIGCTLN
>CA10774.1823.AY798484
WQRPIVTVKVGGQLKEALLDTGADDTVLEEMNLPGRWTPKMIVGIGGFVKVRQYDNILIEICGHKAIGSVLVGPTPANIIGRNLLTQIGCTLN
>CA38424.4042.AY798486
WQRPLVTIKIGGQLKEALLDTGADDTVLEEMSLPGRWKPKMIGGIGGFIKVRQYDQVPIEICGHKAIGTVLIGPTPVNIIGRNLLTQLGCTLN
>CA12878.4092.AY798487
WQRPLVTIKVGGQLKEALLDTGADDTVLEEIDLPGRWKPKMIGGIGGFIKVRQYDQVPIEICGHKAIGTVLVGPTPVNIIGRNLLTQIGCTLN
>CA14934.4164.AY798488
WQRPLVTIKVGGQLKEALLDTGADNTVLEDIDLPGRWKPKMIGGIGGFIKVRQYDQIPIEICGHKAIGTVLVGPTPVNIIGRDLLTQLGCTLN
>CA23546.7113.None
WQRPLVTVKIGGQIKEALLDTGADDTVLEEMSLPGRWKPKMIGGIGGFIKVRQYDQILVEICGHKAIGTVLIGPTPVNIIGRNLLTQIGCTLN
>NP-W6.8191.None
WQRPIVTIKIGGQLKEALLDTGADDTVLEEMNLPGRWKPKIIGGIGGFIKVRQYDQIPIEICGHKVIGTVLVGPTPVNIIGRNLMTQIGCTLN
>NP-L17.8193.None
WQRPLVTIKIGGQLKEALLDTGADDTVLEEMNLPGRWKPKMIGGIGGFVKVRQYDQIPIEICGHKAIGTVLVGPTPANIIGRNLLTQIGCTLN
>NP-P18.8194.None
WQRPLVPIKIGGQLKEALIDTGADDTVLEEMNLPGRWKPKIIGGIGGFVKVRQYDQIAIEICGHKAIGTVLVGPTPANIIGRNLLTQIGCTLN
>NP-D21.8195.None
WQRPIVTIKIGGQLKEALLDTGADDTVLEEMNLPGRWKPKIIGGIGGFVKVRQYDQIQIEICGHKAIGTVLVGPTPANIIGRNLLTQIGCTLN
>NP-M32.8196.None
WQRPIVTIKIGGQLKEALLDTGADDTVLEEINLPGRWKPKMIGGIGGFIKVRQYDQIHIEICGHKAIGTVLVGPTPVNIIGRNLMTQIGCTLN
>NP-W12.8199.None
WQRPIVTIKIGGQLKEALIDTGADDTVLEEMNLPGRWKPKIIGGIGGFVKVRQYDQIPIEICGHKAIGTVLVGPTPANIIGRNLLTQIGCTLN
>CA37948.9663.DQ316727
WQRPLVIIKIGGQLKEALLDTGADDTVLEEMNLPGKWKPKMIGGIGGFIKVRQYDQVLIEICGHRAIGTVLVGPTPVNIIGRNLLTQIGCTLN
>CA33444.9700.AY798492
WQRPLVTIKIGGQLKEALLDTGADDTVLEDMELPGRWKPKMIGGIGGFIKVRQYDQIPIEICGHKAIGTVLVGPTPVNIIGRNLLTQIGCTLN
>CA33737.9752.AY798493
WQRPLVTIRIGGQLKEALLDTGADDTVLEDMNLPGKWKPKMIGGIGGFIKVRQYDQIPIEICGHKAIGTVLIGPTPVNIIGRNLLTQLGCTLN
>CA38270.14542.AY798497
WQRPLVTIKIGGQLKEALLDTGADDTVLEEMSLPGRWKPKMIGGIGGFIKVRQYDQILVEICGHKAIGTVLVGPTPVNIIGRNLLTQIGCTLN
>5pla_BL.21775.AF259943
WQRPLVTVKIGGQIKEALLDTGADDTVLEEINLPGRWKPKMIGGIGGFIKVRQYDNIAIEIYGKKAIGTVLVGPTPVNIIGRNLLTQIGCTLN
>12pla_Post.21782.AF266537
WQRPIVTVKIGGQLKEALLDTGADDTVLEEMSLPGRWKPKMIGGIGGFIKVKQYDQIPIEICGHKAIGTVLVGPTPVNIIGRNLLTQIGCTLN
>15csf_Post.21785.AF266538
WQRPLVTVKIGGQLKEALLDTGADDTVLEEMSLPGRWKPKMIGGIGGFIKVRQYDQIPIEICGHKAIGTVLVGPTPVNIIGRNLLTQIGCTLN
>CP0937.21868.AF519427
WQRPLVTIKIGGQLIEALLDTGADDTVLEEMSLPGRWKPKIIGGIGGFIKVRQYDQIPIEICGHKTIGTVLIGPTPVNIIGRNLMTQIGCTLN
>CP1902.21875.AF519423
WQRPIVTIKIGGQLREALLDTGADDTVLEDVDLPGRWKPKMIGGIGGFVKVRQYEEVPIEICGHKVIGTVLIGPTPANVIGRNLLTQLGCTLN
>BREPM112.21879.AY182811
WQRPIVTIKVGGQLKEALLDTGADDTVLEEINLPGRWKPKMIGGIGGFIKVRQYDQVPIEICGHKVISTVLVGPTPANIIGRNLMTQLGCTLN
>BREPM024.21880.AY182790
WQRPLVTIKVGGQLKEALLDTGADDTVLEEMNLPGRWKPKMIGGIGGFIKVRQYDQIPVEICGHKAIGTVLVGPTPVNIIGRNLLTQIGCTLN
>BREPM131.21884.AY182817
WQRPLVTIKIGGQLKEALLDTGADDTVLEEMNLPGKWKPKMIGGIGGFIKVRQYDQIPVEICGHKAIGTVLVGPTPVNIIGRNLLTRIGCTLN
>BREPM029.21887.AY182792
WQRPLVTIKIGGQLKEALLDTGADDTVVEEMNLPGRWKPKMIGGIGGFIKVKQYDQIPIEICGHKAIGTVLVGPTPVNIIGRNLLTQIGCTLN
>BREPM118.21888.AY182813
WQRPLVTIKIGGQLKEALLDTGADDTVLEEMNLPGRWKPKMIGGIGGFIKVRQYDQIPLEICGHKAVGTVLIGPTPVNIIGRNLLTQLGCTLN
>BREPM209.21891.AY182832
WQRPLVTIKIGGQLKEALLDTGADDTVLEDMNLPGRWKPKMIGGIGGFIKVRQYDQIPIEICGHKAIGTVLVGPTPVNIIGRNLLTQIGCTLN
>BREPM155.21894.AY182823
WQRPLVTIRVGGQLKEALLDTGADDTVLEDMDLPGRWKPKMIGGIGGFIKVRQYDQIPIEICGHKAIGTVLVGPTPVNIIGRNLLTQIGCTLN
>BREPM068.21897.AY182799
WQRPFVTIKVGGQLREALIDTGADDTVLEDIELPGRWKPKLIGGIGGFVRVRQYDQIPIEICGHKVIGTVLVGPTPTNIIGRNLLTQIGCTLN
>BREPM178.21902.AY182830
WQRPLVTVRIGGQLKEALLDTGADDTVLEEMNLPGRWKPKMIGGIGGFIKVRQYDQIPIDICGHRAIGTVLIGPTPVNIIGRNLLTQIGCTLN
>BREPM012.21903.AY182785
WQRPLVNIKVGGQLKEALLDTGADDTVLEDMDLPGRWKPKIIGGIGGFIKVRQYDQILIEICGHKAIGTVLVGPTPVNIIGRNLLTQLGCTLN
>BREPM120.21905.AY182814
WQRPLVTVRIGGQLKEALLDTGADDTVLEDMELPGRWKPKMIGGIGGFIKVRQYDQIPIEICGHKAIGTVLVGPTPVNIIGRNLLTQIGCTLN
>BREPM140.21913.AY182820
WQRPIVTIKIGGQLKEALLDTGADDTVLEEMSLPGRWKPKMIGGIGGFVKVRQYDQVPIEICGHKVIGSVLVGPTPANIIGRNLLTQIGCTLN
>BREPM108.21914.AY182810
WQRPLVTIKVEGQLKEALLDTGADDTVLEEMELPGRWKPKMIGGIGGFIKVRQYDQIHIEICGKKAIGTVLIGPTPVNIIGRNLLTQLGCTLN
>BREPM071.21916.AY182801
WQRPLVTIKIGGQLKEALLDTGADDTVLEEMNLPGKWKPKMIGGIGGFIKVRQYDQISIEICGHKAIGTVLIGPTPVNIIGRNLLTQIGCTLN
>BREPM164.21920.AY182825
WQRPLVTVKVGGQLKEALLDTGADDTVLEEMELPGRWKPKMIGGIGGFIKVRQYDQILIEICGHRAIGTVLVGPTPINIIGRNLLTQIGCTLN
>BREPM079.21926.AY182804
WQRPIVTIKVGGELKEALLDTGADDTVLEEINLPGRWKPKMIGGIGGFIKVRQYDQVLVEICGHKAIGTVLVGPTPVNIIGRNLLTQIGCTLN
>cs195.21958.AY313359
WQRPLVTIKVGGQLIEALLDTGADNTVFEEMNLPGRWKPKIIGGIGGFIKVKQYEQIPIEICGHKAIGTVLVGPTPVNIIGRDLLTQIGCTLN
>cs196.21959.AY313360
WQRPIVSVKIGGQIIEALLDTGADDTVLEDMHLPGKWKPRIIGGIGGFIKVRQYDQIPIEICGHKAIGTVLIGPTPVNIIGRSLLTQIGCTLN
>con55.21960.AY313329
WQRPLVTIKIGGQLKEALLDTGADDTVLEEMSLPGRWKPKMIGGIGGFIKVRQYDQIAIEICGHKAIGTVLVGPTPVNIIGRNLLTQIGSTLN
>cs120.21965.AY313335
WQQPIVTIKIGGQLREALLDTGADDTVLEDVDLPGRWKPKIIGGIGGFIKVRQYDQIPIEICGQKAIGTVLIGPTPINIIGRNLLTQIGSTLN
>cs124.21968.AY313336
WQRPLVTIKIGGQLKEALLDTGADNTVLEEMSLPGRWKPRMIGGIGGFIKVRQYDQIPIEICGHKTIGTVLVGPTPLNIIGRNLLTQIGSTLN
>cs125.21969.AY313337
WQRPIVTVKIGGQLKEALLDTGADNTVLEDINLPGRWKPKMIGGIGGFIKVRQYDQIPVEICGQKAIGTILVGPTPVNIIGRNLLTQIGSTLN
>cs126.21970.AY313338
WQRPLVTIKVGGQLKEALLDTGADDTVLEDINLPGRWKPKMIGGIGGFIKVRQYDQIPIEICGHKAIGTVLVGPTPVNIIGRNLLTQIGSTLN
>cs127.21971.AY313339
WQRPLVTIRIGGQLKEALLDTGADDTVLEEMNLPGRWKPKMIGGIGGFIKVRQYDQVHIEICGHKAIGTVLVGPTPLNIIGRNLLTQIGSTLN
>cs128.21972.AY313340
WQRPLVTIKVGGQLKEALLDTGADDTVLEDINLPGRWKPKMIGGIGGFIKVRQYDQIPIEICGHKAIGTVLVGPTPVNIIGRNLLTQIGSTLN
>cs160.21973.AY313356
WQRPIVTIKIGGQLREALLDTGADDTVLEEINLPGRWKPKMIGGIGGFVKVRQYDQVPIEICGHKVIGTVLVGPTPANIIGRNLMTQIGCTLN
>con29.21983.AY313369
WQRPLVTIKIGGQLKEALLDTGADDTVLEEMNLPGRWKPKMIGGIGGFIKVRQYDQIPIEICGKKAIGTVLVGPTPVNIIGRNLLTQIGCTLN
>cs200.21985.AY313362
WQRPLVTVKVGGQLTEALLDTGADNTVLEEMNLPGRWKPKIIGGIGGFIKVRQYDQIPIEICGQKAIGTVLIGPTPVNIIGRDLLTQIGCTLN
>cs132.21988.AY313341
WQRPLVTIKIGGQLREALLDTGADDTVLEDINLPGRWKPKLIGGIGGFVKVKEYDQVPVEICGHKVIGTVLIGPTPANIIGRNLMTQIGSTFN
>cs134.21990.AY313343
WQRPFVNIKIGGQVIEALLDTGADNTVLEDINLPGRWKPKMIGGIGGFIKVRQYDQILVEICGHKVIGTVLVGPTPVNIIGRDLLTQIGSTLN
>cs135.21991.AY313344
WQRPIVTIKVGGQLREALLDTGADDTILEEINLPGRWTPKIIGGIGGFVKVKQYDQIPIEICGHKVIGTVLVGPTPANIIGRNLMTQIGSTLN
>cs136.21992.AY313345
WQRPIVTIKIGDQLKEALLDTGADDTVLEEMSLPGRWKPKLIGGIGGFVKVRQYDQILVEICGYKAIGTVLVGPTPANIIGRNLLTQIGSTLN
>con32.21998.AY313370
WQRPIVTIKIGGQIKEALLDTGADDTVLEEMSLPGRWKPKMIGGIGGFIKVRQYDQIPIEICGHKAIGTVLIGPTPVNIIGRNLMTQIGCTLN
>con39.22001.AY313371
WQRPLVTIKIGEQLKEALLDTGADDTVLEEMNLPGRWKPKMIGGIGGFIKVKQYDQIPIEICGHRAIGTVLVGPTPVNIIGRNFLTQIGSTLN
>cs141.22003.AY313346
WQRPIVTVKIGGQLREALLDTGADDTVLEDISLPGKWKPKMIGGIGGLIKVRQYDQVPVEICGYKVIGTVLVGPTPVNVIGRNLMTQIGCTLN
>cs142.22004.AY313347
WQRPLVTIKIGGQLKEALLDTGADNTVLEEMNLPGRWKPKLIGGIGGFIKVRQYDQILVEICGHKVIGTVLVGPTPVNIIGRNLLTQIGCTLN
>cs143.22006.AY313348
WQRPIVTIKIEGQVIEALLDTGADDTVLEEMNLPGKWKPKIIGGIGGFIKVKQYDQILIEICGHKTIGSVLIGPTPVNIIGRNLMTKIGCTLN
>cs146.22010.AY313350
WQRPIVTIKIGGQLREALLDTGADDTVLEEINLPGKWKPKMIGGIGGFVKVREYDQVPIEICGRKVIGTVLVGPTPANIIGRNLMTQIGCTLN
>cs147.22011.AY313351
WQRPLVTIKIGGQLKEALLDTGADDTVLEEMNLPGRWKPKMIGGIGGFVKVRQYDQIPIEICGHKVVGTVLIGPTPTNIIGRNLMTQIGCTLN
>con08.22013.AY313363
WQRPLVTVKIGGQLKEALLDTGADDTVLEDMNLPGKWKPKMIGGIGGFIKVKQYDQIPIEICGRKAIGTVLVGPTPVNIIGRNLLTQIGCTLN
>cs149.22014.AY313353
WQRPIVTIKVGEQIKEALIDTGADDTVLEDIDLPGKWKPKMIGGIGGFVKVRQYEEIPIEICGRKAIGTVLVGPTPMNIIGRNLLTQIGCTLN
>con09.22015.AY313364
WQRPLVTIKIGGQLKEALLDTGADDTVLEEMNLPGRWKPKMIGGIGGFIKVRQYDQIPIEICGQKAIGTVLIGPTPVNIIGRNLLTQIGCTLN
>con45.22016.AY313372
WQRPLVTIKIGGQLKEALLDTGADDTVLEEMNLPGRWKPKMIGGIGGFIKVRQYEQIMVEICGYKAIGTVLVGPTPLNIIGRNLLTQLGCTLN
>con12.22022.AY313365
WQRPIVSIKIAGQLKEALLDTGADDTVLEDIDLPGRWKPKIIGGIGGLIKVRQYDQILVEICGKEAIGTVLIGPTPLNIIGRNLLTQIGSTLN
>cs155.22024.AY313355
WQRPLVTIRIGGQVKEALLDTGADDTVLEEMSLPGRWKPKMIGGIGGFVKVRQYDQIPIEICGHKVIGTVLIGPTPANIIGRNLMTQIGCTLN
>con14.22025.AY313366
WQRPLVTIRVGGQLKEALLDTGADDTVLEDMNLPGKWKPKIIGGIGGFVKVRQYDQIPIEICGHKAIGTVLVGPTPANIIGRNLLTQIGCTLN
>con17.22030.AY313367
WQRPLVTIKIGEQLKEALLDTGADDTVLEDMNLPGRWKPKMIGGIGGFIKVRQYDQIPIEICGHKAIGTVLVGPTPVNIIGRNLLTQIGCTLN
>CA4849.358.AY796423
WQRPIVTVKIGGQLKEALLDTGADDTVLEDMHLPGKWKPKMIGGIGGFIKVRQYDQVPIEFCGHKTTGTVLVGPTPVNVIGRNLMTQIGCTLN
>CA20341.364.AY796424
WQRPLVTIKVGGQLKEALLDTGADDTVLEDIDLPGRWKPKMIGGIGGFIKVRQYDQVHIEICGHKAIGTVLVGPTPVNIIGRNLLTQLGCTLN
>CA41252.378.AY796428
WQRPLVTIKIGGQLKEALLDTGADDTVLEEMNLPGKWKPKMIGGIGGFIKVRQYDQIPIEICGHKAIGTVLVGPTPVNIIGRNLLTQLGCTLN
>CA8203.382.AY796429
WQRPLVPVRIGGQLKEALLDTGADDTVLEEMNLPGRWKPKMIGGIGGFIKVRQYDQIPIEICGHKAIGTVLVGPTPVNIIGRNLLTQLGCTLN
>CA20608.597.AY796435
WQRPIVTIKIGGQLREALLDTGADDTVLEEIDIPGRWKPKMIGGIGGFIKVRQYDQVPIEICGHKVIGPVLVGPTPVNIIGRNLMTQLGCTLN
>CA4916.620.AY796439
WQRPLVTIKIGGQLKEALLDTGADDTVLEEMSLPGKWKPKMIGGIGGFIKVRQYDQIPIEICGHKAVGTVLIGPTPVNIIGRNLLTQLGCTLN
>CA3191.622.AY798441
WQRPIVTIKIGGQLKEALLDTGADDTVLEEMNLPGKWKPRIIGGIGGFIKVRQYDQIPIEICGHKVISTVLIGPTPTNIVGRNLMTQLGCTLN
>CA37880.622.AY798413
WQRPFLTIKIAGQIKEALLDTGADDTVFEEMNLPGKWKPKIIGGIGGFVKVRQYDQIPIEICGHKVISTVLVGPTPTNVIGRNVMSQLGCTLN
>CA3096.624.AF085089
WQRPLVTVKIGGQLKEALLDTGADNTVLEDINLPGRWKPKMIGGIGGFIKVRQYDQIPIEICGHKAIGTVLVGPTPVNIIGRDLLTQIGCTLN
>CA4191.628.AF544411
WQRPIVTIKIGGQLKEALLDTGADDTVLEEMNLPGRWKPKLIGGIGGFIKVREYEEIPIEICGHKTTGTVLVGPTPANVIGRNLMTQIGCTLN
>CA11822.628.AY796443
WQRPIVTVKIGGQLKEALLDTGADDTVLEEMNLPGRWKPKMIGGIGGFIKVREYEEIPIEISGHKAIGTVLVGPTPVNIIGRNLLTQIGCTLN
>CA20600.634.AY796448
WQRPIVTIKIGGQLREALLDTGADDTVFEDIDLPGRWKPKMIVGIGGFTKVRQYDQVPIEICGHKVVGTVLIGPTPANIVGRNLLTQLGCTLN
>CA38020.634.AY796450
WQRPIVTIKIGGQLREALLDTGADDTVFTDIDLPGRWTPKIIVGVGGFSKVRQYDQVPIEICGHKVVGTVLIGPTPANIVGRNLLTQLGCTLN
>CA38022.634.AY796451
WQRPIVTIKIGGQLREALLDTGADDTVFTDIDLPGRWTPKIIVGVGGFSKVRQYDQVPIEICGHKVVGTVLIGPTPANIVGRNLLTQLGCTLN
>CA42683.634.AY796452
WQRPIVTIKIGGQLREALLDTGADDTVFTDIDLPGRWTPKIIVGVGGFSKVRQYDQVPIEICGHKVVGTVLIGPTPANIVGRNLLTQLGCTLN
>CA11791.640.AY796457
WQRPIVTIKIGEQLKEALLDTGADDTVLEEMDLPGRWTPKMIVGIGGFVKVRQYDQIPIEISGHKVVGTVLIGPTPANVIGRNLLTQLGCTLN
>CA1224.642.AY796461
WQRPLVTIKIGGQLKEALLDTGADDTVLEEMDLPGRWKPKMIGGIGGFIKVKQYEQIPIEICGHKVISTVLVGPTPVNVIGRNLMTQLGCTLN
>CA4207.643.AY796463
WQRPLVTIKVGGQLKEALLDTGADDTVLEEMNLPGRWKPKMIGGIGGFIKVRQYDQILIEICGHKAIGTVLVGPTPVNIIGRNLLTQIGCTLN
>CA20644.643.AY796464
WQRPLVTIKVGGQLKEALLDTGADDTVLEEMNLPGRWKPKMIGGIGGFIKVRQYDQILIEICGHKAIGTVLVGPTPVNIIGRNLLTQIGCTLN
>CA33475.643.AY796465
WQRPLVTIKVGGQLKEALLDTGADDTVLEEMNLPGRWKPKMIGGIGGFIKVRQYDQILIEICGHKAIGTVLVGPTPVNIIGRNLLTQIGCTLN
>CA41338.643.AY796466
WQRPLVTIKVGGQLKEALLDTGADDTVLEEMNLPGRWKPKMIGGIGGFIKVRQYDQILIEICGHKAIGTVLVGPTPVNIIGRNLLTQIGCTLN
>CA12795.794.AY796473
WQRPLVTIKIGGQLKEALLDTGADDTVLEEMSLPGRWKPKMIGGIGGFIKVRQYDQILIEICGHKAIGTVLVGPTPVNIIGRNLLTQIGCTLN
>CA17228.794.AY796474
WQRPLVTIKIGGQLKEALLDTGADDTVLEEMSLPGRWKPKMIGGIGGFIKVRQYDQILIEICGHKAIGTVLVGPTPVNIIGRNLLTQIGCTLN
>CA9536.798.AY796479
WQRPIVTIKVEGQLIEALLDTGADDTVLEDINLPGRWKPKMIGGIGGFIKVKQYDNVCIEIYGHKAICSVLVGPTPFNIIGRNLMTQIGCTLN
>CA23644.798.AY796480
WQRPIVTIKVEGQLMEALLDTGADDTVLEDINLPGRWKPKMIGGIGGFVKVKQYDNICIEICGHKAICSVLVGPTPANIVGRNLMTQLGCTLN
>CA1446.801.AY796487
WQRPIVTIKIGGQLIEALLDTGADDTVLEEMNLPGRWKPKLIGGIGGFVRVKQYDQIPIEICGHKVISTVLVGPTPANIIGRNLMTQIGCTLN
>CA38061.1113.AY796490
WQRPLVMIKIGGQLREALLDTGADNTVLEDINLPGRWKPKMIGGIGGFIKVKEYDQVTVEICGHKAIGTVLVGPTPVNIIGRNLLTQIGCTLN
>CA38064.1113.AY796491
WQRPLVMVKIGGQLREALLDTGADDTVLEDIDLPGRWKPKMIGGIGGFIKVKEYDQVPIEICGHKVISTVLVGPTPVNVIGRNLMTQIGCTLN
>CA13563.1116.AY796493
WQRPLVTIKIGGQLKEALLDTGADDTVLEDMHLPGKWKPKMIGGIGGFIKVRQYDQISIEICGHKAIGTVLVGPTPVNIIGRNLLTQIGCTLN
>CA20387.1119.AY796494
WQRPLVTIKIGGQLKEALLDTGADDTVLEEMNLPGRWKPKMIGGIGGFIKVRQYDQILIEICGHKAMGTVLVGPTPVNIIGRNLLTQLGCTLN
>CA7445.1124.AY796499
WQRPIVTIKIGGQLKEALLDTGADDTVLEEMNLPGRWKPKMIGGIGGFIKVRQYDQVPIEICGHKAIGTVLIGPTPVNIIGRNLLTQLGCTLN
>CA24801.1128.AY796503
WQRPIVTIKIGGQLKEALIDTGADDTVLEEMNLPGRWKPKLIGGIGGFVKVRQYEQIPVEICGHKVIGTVLVGPTPANVIGRNLLTQIGCTLN
>CA14636.1129.AY796505
WQRPLVTIKVGGQLKEALLDTGADDTVLEEMNLPGKWKPKMIGGIGGFIKVRQYDQILIEICGHKAIGTVLVGPTPVNIIGRNLLTQLGCTLN
>CA41200.1130.AY796507
WQRPIVSVKIGGQLKEALLDTGADDTVFEEMNLPGRWKPKMIGGIGGFLKVRQYDQIPIEICGHKVITTVLIGPTPVNVIGRNLMTQLGCTLN
>CA37690.1134.AY796510
WQRPLVTVKIGGQLKEALLDTGADDTVLEEINLPGRWKPKMIGGIGGFIKVRQYDQIPIEICGHKAIGTVLVGPTPVNIIGRNLLTQIGCTLN
>CA33379.1137.AY796513
WQRPIVTIKIGGQLKEALLDTGADDTVLEEMNLPGRWKPKIIGGIGGFMKVREYDQIPIEICGHKAIGTVVVGPTPVNIIGRNLLTQIGCTLN
>CA41272.1147.AY796521
WQRPIVTIKIGGQIKEALLDTGADDTVLEEMNLPGRWKPKIIGGIGGFIKVRQYDQVPIEICGHKAMSTVLIGPTPFNIIGRNLMTQLGCTLN
>CA38042.1150.AY796526
WQRPLVTIKIGGQLKEALLDTGADDTVLEDINLPGRWKPKMIGGIGGFIKVKQYEEVPIEICGHKAIGTVLVGPTPVNIIGRNLMTQIGCTLN
>CA33933.1158.AY796531
WQRPIVTIKIGGQLKEAILDTGADDTVFEDVNLPGRWKPKMIGGIGGLVKVKQYEQVPIEICGHKVIGTVLVGPTPANIIGRNLMTQLGCTLN
>CA48177.1158.AY796532
WQRPLVTIKIGGQLKEALLDTGADDTVLEDMNLPGRWKPKMIGGIGGFIKVRQYDQIPIEICGHKAIGTVLVGPTPVNIIGRNLLTQIGCTLN
>CA2648.1165.AY796541
WQRPIVPIRIGGQLKEALLDTGADDTVLEDMDLPGRWKPKMIVGIGGFVKVRQYDQIPIEIDGHKAIGTVLVGPTPANIIGRNLLTQIGCTLN
>CA20382.1166.AY351709
WQRPLVTIKLGGQIREALLDTGADDTVLEEMNLPGKWKPKMIGGIGGFIKVRQYDQIAIEICGHKVIGTVLVGPTPVNIIGRNLMTQLGCTLN
>CA23701.1166.AY796544
WQRPLVTIKLGGQIREALLDTGADDTVLEEMNLPGKWKPKMIGGIGGFIKVRQYDQIAIEICGHKVIGTVLVGPTPVNIIGRNLLTQLGCTLN
>CA2656.1169.AY796545
WQRPIVTIKIGGQLKEALLDTGADDTVLEEMNLPGRWKPKMIGGIGGFIKVRQYDQIPIEICGHKAEGTVLVGPTPVNIIGRNLLTQLGCTLN
>CA3115.1169.AY796546
WQRPIVTIKIGGQLKEALLDTGADDTVLEEMNLPGRWKPKMIVGIGGFIKVRQYDQIPIEICGHKAEGTVLVGPTPVNIIGRNLLTQLGCTLN
>CA33986.1169.AY796547
WQRPIVTIKIGGQLKEALLDTGADDTVLEEMNLPGRWTPKIIGGIGGFVKVRQYDQVPIEICGHKVEGTVLVGPTPANIIGRNLMTQLGCTLN
>CA4340.1175.AY796552
WQRPLVTIKIGGQLKEALLDTGADDTVLEDMDLPGRWKPKMIGGIGGFIKVRQYDQIPIEICGHKTIGTVLVGPTPVNIIGRNLLTQIGCTLN
>CA20624.1175.AY796553
WQRPLVTIKIGGQLKEALLDTGADDTVLEDMDLPGRWKPKMIGGIGGFIKVRQYDQIPIEICGHKTIGTVLVGPTPVNIIGRNLLTQIGCTLN
>CA24715.1175.AY796554
WQRPLVTIKIGGQLKEALLDTGADDTVLEDMDLPGRWKPKMIGGIGGFIKVRQYDQIPIEICGHKTIGTVLVGPTPVNIIGRNLLTQIGCTLN
>CA24717.1175.AY796555
WQRPLVTIKIGGQLKEALLDTGADDTVLEDMDLPGRWKPKMIGGIGGFIKVRQYDQIPIEICGHKTIGTVLVGPTPVNIIGRNLLTQIGCTLN
>CA4196.1254.AY796560
WQRPLVTIKIGGQLKEALLDTGADDTVLEDMNLPGRWKPKMIGGIGGFIKVRQYDQIPIEICGHKAIGTVLIGPTPVNIIGRNLLTQIGCTLN
>CA3024.1258.AY796561
WQRPLVTIKVGGQLKEALLDTGADNTVLEDMNLLGKWKPKMIGGIGGFIKVRQYDQIPIEICGHKVIGTVLVGPTPVNIIGRNLLTQLGCTLN
>CA37783.1259.AY796563
WQRPIVTIKIGGQLREALLDTGADDTVLEEINLPGRWKPKLIVGIGGFVKVREYDQICIEICGHKVIGTVLVGPTPANVIGRNLLTKLGCTLN
>CA5018.1263.AY796568
WQRPLVTIKIGGQLKEALLDTGADDTVLEEMNLPGRWKPKMIGGIGGFIKVKQYDQIPIEICGHKTISTVLIGPTPVNIIGRNLMTQIGCTLN
>CA20557.1264.AY796572
WHRPIVTVKVGGQLTEALLDTGADDTVLEDLDLPGRWTPKMIVGIGGFVKVRQYEQIPVEICGHKAIGTVLIGPTPANVIGRNLLTQIGCTLN
>CA23867.1267.AY796574
WQRPVVTVRIGGQIKEALLDTGADDTVLEEMNLPGRWKPKMIGGIGGFIKVRQYDQIPIEICGHKAIGTVLVGPTPVNIIGRNLLTQIGCTLN
>CA37680.1267.AY796576
WQRPVVTVRIGGQIKEALLDTGADDTVLEEMNLPGRWKPKMIGGIGGFIKVRQYDQIPVEICGHKAIGTVLVGPTPVNIIGRNLMTQIGCTLN
>CA3047.1269.AF085131
WQRPIVTVKIGGQIKEALLDTGADDTVLEEMNLPGRWRPKMIGGIGGFIKVRQYDQIPVDICGHKAIGTVLVGPTPVNIIGRNLLTQIGCTLN
>CA3197.1270.AY796579
WQRPLVTIKIGGQLIEALLDTGADDTVLEEMDLPGRWKPKMIGGIGGFIKVRQYDQIPIEICGHKVISTVLVGPTPVNVVGRNLMTQIGCTLN
>CA13955.1276.AY796586
WQRPLVSIKIGGQIKEALLDTGADDTVLEEMNLPGRWKPKMIGGIGGFIKVRQYDQIHVEICGHKAIGTVLVGPTPVNIIGRNLLTQIGCTLN
>CA7505.1279.AY796587
WQRPLVTIKIGGQIIEALLDTGADDTVLEEMNLPGRWKPKMIGGIGGFIKVRQYDQILIEICGHKVISTVLVGPTPVNIIGRNLMTQIGCTLN
>CA33887.1280.AY796594
WQRPLVTVKIGGQIKEALLDTGADDTVLEEMNLPGRWKPKMIGGIGGFIKVRQYDQIPIEICGHKTIGTVLIGPTPVNIIGRNLLTQLGCTLN
>CA9524.1281.AY796595
WQRPLVTIKIGGQLKEALLDTGADDTVLEEMNLPGRWKPKMIGGIGGFIKVRQYDQIPIEICGHKAMGTVLVGPTPVNIIGRNLLTQIGCTLN
>CA42707.1284.AY796596
WQRPLVTIKIGGQLKEALLDTGADDTVLEEIDLPGRWKPKMIGGIGGFIKVRQYDQILIEICGHKAIGTVLVGPTPVNIIGRNLLTQIGCTLN
>CA42709.1284.AY796597
WQRPLVTIKIGGQLKEALLDTGADDTVLEEMNLPGRWKPKMIGGIGGFIKVRQYDQILIEICGHKAIGTVLVGPTPVNIIGRNLLTQIGCTLN
>CA16053.1286.AY796598
WQRPLVTIKIEGQLKEALLDTGADDTVLEDMSLPGRWKPKMIGGIGGFIKVRQYDQVAIEICGHKAIGTVLIGPTPVNIIGRNLLTQIGCTLN
>CA4202.1288.AY796599
WQRPLVTIKIGGQLKEALLDTGADDTVLEEMALPGKWKPKMIGGIGGFIKVRQYDQVAIEICGHKVIGTVLIGPTPVNIIGRNLLTQLGCTLN
>CA9657.1318.AY796613
WQRPLVTIKIGGQLKEALLDTGADDTVLEDMNLPGRWKPKMIGGIGGFIKVRQYDQIPIEICGHKAIGTVLVGPTPVNIIGRNLLTQIGCTLN
>CA9825.1318.AY796614
WQRPLVTIKIGGQLKEALLDTGADDTVLEDMNLPGRWKPKMIGGIGGFIKVRQYDQIPIEICGHKAIGTVLVGPTPVNIIGRNLLTQIGCTLN
>CA37938.1323.AY796623
WQRPLVTIKIGGQLKEALLDTGADDTVLEEMNLPGRWKPKMIGGIGGFIKVRQYDQIQVEICGHKAVGTVLVGPTPVNIIGRNLLTQIGCTLN
>CA24321.1326.AY796624
WQRPLVTIKIGGQLKEALLDTGADDTVLEEMNLPGRWKPKMIGGIGGFIKVRQYDQIPIEICGHKAIGTVLIGPTPVNIIGRNLLTQLGCTLN
>CA39038.1329.AY798416
WQRPFVTIKVGGQLKEALLDTGADNTVFEDLELPGRWTPKMIGGIGGFIKVRQYEQVPIEICGHKAIGTVLVGPTPVNVIGRDLMTQIGCTLN
>CA9768.1334.AY796630
WHRPIVTIKIGGQLIEALLDTGADDTVLEEMNLPGRWKPKMIGGIGGFIKVRQYDQVPIEIFGHKVVSTVLIGPTPVNVIGRNLMTQLGCTLN
>CA16272.1335.AY796631
WQRPLVTIKIGGQLKEALLDTGADDTVLEEMSLPGRWKPKMIGGIGGFIKVRQYDQILVEICGHKAIGTVLIGPTPVNIIGRNLLTQIGCTLN
>CA9557.1336.AY796632
WQRPLVTIKIGGQLKEALLDTGADDTVLEDMNLPGRWKPKMIGGIGGFIKVKQYDQIPIEICGHKAIGTVLVGPTPVNIIGRNLLTQIGCTLN
>CA12565.1336.AY796633
WQRPLVTIKIGGQLKEALLDTGADDTVLEDMNLPGRWKPKMIGGIGGFIKVKQYDQIPIEICGHKAIGTVLVGPTPVNIIGRNLLTQIGCTLN
>CA23775.1336.AY796634
WQRPLVTIKIGGQLKEALLDTGADDTVLEDMNLPGRWKPKMIGGIGGFIKVKQYDQIPIEICGHKAIGTVLVGPTPVNIIGRNLLTQIGCTLN
>CA33560.1336.AY796635
WQRPLVTIKIGGQLKEALLDTGADDTVLEDMNLPGRWKPKMIGGIGGFIKVKQYDQIPIEICGHKAIGTVLVGPTPVNIIGRNLLTQIGCTLN
>CA11022.1341.AY796639
WQRPIVTIKIGGQIKEALLDTGADDTVLEEMNLPGKWKPKMIGGIGGFVKVREYDQVPIEICGHKIITTVLIGPTPANIIGRNLMTQLGCTLN
>CA48549.1341.AY796640
WQRPLVTIKIGGQIKEALLDTGADDTVLEEMNLPGKWKPKMIGGIGGFIKVRQYDQVPIEICGHKTIGTVLIGPTPVNIIGRNLLTQLGCTLN
>CA48551.1341.AY796641
WQRPILTIKIAGQIKEALLDTGADDTVFEEMNLPGKWKPKLIGGIGGFVRVREYEQVPMEICGHKIMATVLIGPTPANIIGRNLMTQLGCTLN
>CA10668.1391.AY796645
WQRPLVTIKIGGQLKEALLDTGADDTVLEEMNLPGRWKPKMIGGIGGFIKVKQYDQIPIEICGHKVIGTVLVGPTPVNVIGRNLMTQIGCTLN
>CA10817.1391.AY796646
WQRPLVTIKIGGQLKEALLDTGADDTVLEEMNLPGRWKPKMIGGIGGFIKVKQYDQIPIEICGHKAIGTVLVGPTPVNIIGRNLLTQIGCTLN
>CA17510.1391.AY796647
WQRPLVTIKIGGQLKEALLDTGADDTVLEEMNLPGRWKPKMIGGIGGFIKVKQYDQIPIEICGHKVIGTVLVGPTPVNVIGRNLMTQIGCTLN
>CA39313.1391.AY796648
WQRPLVTIKIGGQLKEALLDTGADDTVLEEMNLPGRWKPKMIGGIGGFIKVKQYDQIPIEICGHKAIGTVLVGPTPVNIIGRNLLTQIGCTLN
>CA33705.1391.AY796649
WQRPLVTIKIGGQLKEALLDTGADDTVLEEMNLPGRWKPKMIGGIGGFIKVKQYDQIPIEICGHKAIGTVLVGPTPVNIIGRNLLTQIGCTLN
>CA3645.1392.AY030546
WQRPVVTIKVGGQVKEALLDTGADDTVLEDINLPGRWKPKMIGGIGGFVKVRQYEDIPIEICGHKVIGTVLVGPTPANIIGRNLMTQIGCTLN
>CA37773.1410.AY796657
WQRPIVTIKIGGQLKEALLDTGADDTVLEEMNLPGRWKPKMIGGIGGFIKVRQYDQVPIEICGHKALGTVLIGPTPVNIIGRNLMTQLGCTLN
>CA9593.1415.AY796658
WQRPIVTIKIGGQLKEALLDTGADDTVLQEMNLPGRWTPKMIGGIGGFAKVRQYDQIPIEICGHKVIGTVLVGPTPANIIGRNLLTKIGCTLN
>CA14658.1417.AY796660
WQRPFVTIKIGGQLKEALLDTGADNTVFEEMNLPGRWKPKMIGGIGGFIKVRQYDQIPIEICGHKTVGTVLVGPTPVNVIGRDLLTQIGCTLN
>CA20635.1420.AY796661
WQRPIVTIKIGGQLVEALLDTGADDTVFEDLDLPGRWKPKMIGGIGGFVKVRQYDQVPIEIFGHKVISTVLVGPTPVNVIGRNLMTQIGCTLN
>CA21442.1425.AY796666
WQRPLVTIKIGGQLKEALLDTGADDTVLEEMNLPGRWKPKMIGGIGGFIKVRQYDQIPIEICGHKAIGTVLIGPTPVNIIGRNLLTQLGCTLN
>CA8459.1426.AY796668
WQRPIVTIKIGGQLIEALLDTGADDTVLEEMALPGKWKPKMIGGIGGFIKVRQYDQVPIEICGHKVISTVLIGPTPVNIIGRNLMTQLGCTLN
>CA24805.1426.AY796669
WQRPIVTIKIGGQLIEALLDTGADDTVLEEMALPGKWKPKMIGGIGGFIKVRQYDQVPIEICGHKVISTVLIGPTPVNVIGRNLLTQLGCTLN
>CA8469.1427.AY796671
WQRPLVTIKIGGQLKEALLDTGADDTVLEEMNLPGRWKPKIIGGIGGFIKVRQYDQIPIEICGHKAIGTVLIGPTPVNIIGRNLMTKLGCTLN
>CA37704.1427.AY796673
WQRPLVTIKIGGQLKEALLDTGADDTVLEEMNLPGRWKPKMIGGIGGFIKVRQYDQIPIEICGHKAIGTVLIGPTPVNIIGRNLMTQLGCTLN
>CA24759.1431.AY796676
WQRPFVTIKIGGQLKEALLDTGADDTVLEDVELPGRWKPKLIGGIGGFIKVRQYDQVPLEICGHKAIGTVLVGPTPVNLIGRNLMTQIGCTLN
>CA14668.1433.AY796678
WQRPVVTIKIGGQLKEALLDTGADDTVLEDINLPGRWKPKLIGGIGGFVKVKQYDQIPIEICGHKVIGTVLVGPTPANIIGRNLMTQLGCTLN
>CA41312.1438.AY796684
WQRPLVTIKIGGQLKEALLDTGADDTVLEEMSLPGRWKPKMIGGIGGFIKVRQYDQILVEICGHKAIGTVLVGPTPVNIIGRNLLTQIGCTLN
>CA24239.1443.AY796685
WQRPIVTIKIGGQLKEALIDTGADDTVLEEMNLPGRWKPKLIGGIGGFVKVRQYEQIPVEICGHKVVGTVLVGPTPANVIGRNLLTQIGCTLN
>CA9992.1446.AY796687
WQRPIVTVKIGGQLKEALIDTGADDTVIEDIDLPGRWKPKIIGGIGGFVKVKQYDQIPIEICGHKVIGTVLVGPTPTNVVGRNVLTQLGCTLN
>CA38120.1449.AY796690
WQRPLVTIKVGGQLKEALLDTGADDTVLEDMELPGRWKPKMIGGIGGFIKVKQYEQIPIEICGHKAIGTVLVGPTPVNIIGRNLLTQIGCTLN
>CA9839.1450.AY796694
WQRPIVTIRVGGQLKEALLDTGADDTVLEDMNLPGRWKPKMIGGIGGFIKVRQYDQILIEICGQKAIGTVLVGPTPINIIGRNLLTQIGCTLN
>CA12701.1450.AY796695
WQRPIVTIRVGGQLKEALLDTGADDTVLEDMNLPGRWKPKMIGGIGGFIKVRQYDQILIEICGQKAIGTVLVGPTPINIIGRNLLTQIGCTLN
>CA41286.1450.AY796698
WQRPIVTIRVGGQLKEALLDTGADDTVLEDMNLPGRWKPKMIGGIGGFIKVRQYDQILIEICGQKAIGTVLVGPTPINIIGRNLLTQIGCTLN
>CA16530.1451.AY796701
WQRPLVTIKVGGQLKEALLDTGADDTVLEDMNLPGRWKPKMIGGIGGFIKVKQYDQIPIEICGHKAIGTVLVGPTPVNIIGRNLMTQLGCTLN
>CA7737.1455.AY796702
WQRPIVTIKVGGQPIEALLDTGADDTVLEDINLPGKWKPKMIGGIGGFIKVRQYDQVPIEICGHKVISTVLVGPTPVNVIGRNLMTQIGCTLN
>CA33835.1456.AY796705
WQRPIVTIKIGGQLKEALLDTGADDTVLEDMSLPGRWKPKMIGGIGGFLKVRQYDQIPVEVCGHKVITTVLVGPTPVNVIGRNLMTQLGCTLN
>CA33561.1459.AY796708
WQRPIVTIKIGGQIKEALLDTGADDTIFEEMNLPGRWKPKIVGGIGGFMKVRQYDQILVEICGHKVICTVLIGPTPVNVIGRNLMTQIGLTLN
>CA17537.1461.AY796709
WQRPFVTIKIAGQLKEALLDTGADDTVFEEMNLPGRWKPKIIGGIGGLIKVRQYDQVPIEICGHKVIGPVLIGPTPVNVIGRNLMTQLGCTLN
>CA20335.1461.AY798418
WQRPFVTIKIAGQLKEALLDTGADDTVFEEMNLPGRWKPKIIGGIGGLIKVRQYDQVPIEICGHKVIGPVLIGPTPVNVIGRNLMTQLGCTLN
>CA3909.1465.AY030600
WQRPIVTIKIAGQLKEALLDTGADDTVLEEINLPGRWKPKMIGGIGGLVKVRQYDQIPIEICGRKVVGTVLVGPTPANIIGRNLMTQIGCTLN
>CA42649.1466.AY796711
WQRPLVTIKIGGQLVEALLDTGADDTVLEEMSLPGKWKPKIIGGIGGFIKVRQYDQVPVEICGHKAICSVLIGPTPVNIIGRNLMTQLGCTLN
>CA37813.1485.AY796717
WQRPIVTIRIGGQLKEALLDTGADDTVLEEMNLPGRWKPKMIGGIGGFIKVRQYDQIAIEICGHKAVGTVLIGPTPVNIIGRNLLTQLGCTLN
>CA9833.1487.AY796718
WQRPLVTIKIGGQLKEALLDTGADDTVLEEMNLPGRWKPKMIGGIGGFIKVRQYDQVQIEICGHKAIGTVLVGPTPVNIIGRNLLTQIGCTLN
>CA9646.1494.AY796724
WQRPIVTIKIGGQLKEALLDTGADDTVLEEMNLPGRWKPKMIVGIGGFVKVKQYDQIPIEICGHKVIGSVLIGPTPANIIGRNLMTQLGCTLN
>CA10666.1495.AY796725
WQRPLVTIKIGGQLKEALLDTGADDTVLEEMNLPGRWKPKLIGGIGGFVKVRQYDQIPIEICGHKVIGTVLIGPTPANIIGRNLMTQLGCTLN
>CA24225.1495.AY796726
WQRPLVTIKIGGQLKEALLDTGADDTVLEEMNLPGRWKPKLIGGIGGFVKVRQYDQIPIEICGHKVIGTVLIGPTPANIIGRNLMTQLGCTLN
>CA38074.1495.AY796727
WQRPLVTIKIGGQLKEALLDTGADDTVLEEMNLPGRWKPKLIGGIGGFVKVRQYDQIPIEICGHKVIGTVLIGPTPANIIGRNLMTQLGCTLN
>CA21352.1496.AY796728
WQRPLVTIKIGGQLKEALLDTGADDTVLEDMSLPGRWKPKMIGGIGGFIKVRQYDQIPIEICGHKAIGTVLVGPTPVNIIGRNLLTQIGCTLN
>CA4282.1499.AY030625
WQRPLVTIKIGGQLKEALLDTGADDTVLEEMCLPGRWKPKLIGGIGGFIKVRQYDQVPIEICGHKVISTVLIGPTPVNIIGRNLMTQLGCTLN
>CA9764.1499.AY796733
WQRPLVTIKIGGQLKEALLDTGADDTVLEDMQLPGRWKPKIIGGIGGFIKVRQYDQVPIEICGHKVISTVLIGPTPVNIIGRNLMTQLGCTLN
>CA33301.1499.AY796734
WQRPFVTIKIGGQLREALLDTGADDTILEDIQLPGRWKPKIVGGIGGFLKVREYDQVPIEICGHKVISTVLTGPTPVNVIGRNVMTQLGCTLN
>CA4377.1502.AY796740
WQRPLVSIKIGGQIKEALLDTGADDTVLEEMNLPGRWKPKMIGGIGGFIKVRQYDQIPLEICGHKAIGTVLVGPTPANIIGRNLLTQIGCTLN
>CA9788.1502.AY351707
WQRPIVTIKIGGQIKEALLDTGADDTVLEEMNLPGRWKPKMIGGIGGFVKVRQYDQIPLEICGHKVIGTVLVGPTPANIIGRNLMTQIGCTLN
>CA37835.1502.AY796742
WQRPIVTIKVGGQIREALFDTGADDTVLEEINLPGKWKPKLIGGIGGFVKVRQYDQIPIEICGHKVIGTVLVGPTPANIIGRNLMTQLGCTLN
>CA42635.1502.AY796743
WQRPIVTIKVGGQIREALLDTGADDTVLEEINLPGKWKPKLIGGIGGFVKVRQYDQIPIEICGHKVIGTVVVGPTPANIIGRNLMTQLGCTLN
>CA10770.1511.AY796748
WQRPLVTIKIGGQLMEALLDTGADDTVLEEVNLPGRWKPKMIGGIGGFIKVRQYDQIPIEICGHKVIGTVLVGPTPVNIIGRNLMTQIGCTLN
>CA37821.1527.AY796753
WQRPLVTIKIGGQLKEALLDTGADDTVLEEMNLPGRWKPKMIGGIGGFIKVKQYDQIPVEICGHKAIGTVLVGPTPVNIIGRNLMTQLGCTLN
>CA23831.1529.AY796754
WQRPLVTIKIGGQLKEALLDTGADDTVLEDMSLPGRWKPKMIGGIGGFIKVKQYDQIPIEICGHKTIGTVLIGPTPVNIIGRNLLTQIGCTLN
>CA37666.1529.AY796755
WQRPLVTIKIGGQLKEALLDTGADDTVLEDMSLPGRWKPKMIGGIGGFIKVKQYDQIPIEICGHKTIGTVLIGPTPVNIIGRNLLTQIGCTLN
>CA4383.1530.AY796756
WQRPVVSIKVGGQVTEALLDTGADNTVLEEMNLPGRWKPKMIGGIGGFIKVRQYDQIPIEICGHKVIGTVLVGPTPVNIIGRDLLTQIGCTLN
>CA10748.1535.AY796763
WQRPLVTVKVGGQLKEALLDTGADDTVLEEMNLPGRWKPKMIGGIGGFIKVRQYDQILVEICGHKAIGTVLVGPTPVNIIGRNLLTQIGCTLN
>CA48167.1535.AY796764
WQRPLVTVKVGGQLKEALLDTGADDTVLEEMNLPGRWKPKMIGGIGGFIKVRQYDQILVEICGHKAIGTVLVGPTPVNIIGRNLLTQIGCTLN
>CA7985.1543.AY796766
WQRPRVTIKIGGQLKEALLDTGADDTVLEEMNLPGRWKPKIIGGIGGFIKVRQYDQIPVEICGHKAIGTVLIGPTPVNVIGRNLMTQLGCTLN
>CA12639.1543.AY796767
WQRPLVTIKIGGQLKEALLDTGADDTVLEEMNLPGRWKPKMIGGIGGFIKVRQYDQILVEICGHKAIGTVLVGPTPVNIIGRNLLTQIGCTLN
>CA13005.1543.AY796768
WQRPLVTIKIGGQLKEALLDTGADDTVLEEMNLPGRWKPKMIGGIGGFIKVRQYDQILVEICGHKAIGTVLVGPTPVNIIGRNLLTQIGCTLN
>CA24514.1548.AY796773
WQRPLVTIRIGGQLKEALLDTGADDTVLEDMNLPGRWKPKMIGGIGGFIKVRQYDQIPVEICGHKAIGTVLVGPTPVNIIGRNLLTQIGCTLN
>CA33245.1582.AY796786
WQRPLVTIKIGGQLKEALLDTGADDTVLEEMNLPGRWKPKMIGGIGGFIKVRQYDQIPIEICGHKAIGTVLIGPTPVNIIGRNLLTQLGCTLN
>CA23943.1582.AY796787
WQRPLVTIKIGGQLKEALLDTGADDTVLEEMNLPGRWKPKMIGGIGGFIKVRQYDQIPIEICGHKAIGTVLIGPTPVNIIGRNLLTQLGCTLN
>CA23610.1592.AY796793
WQRPLVTIRVGGQLKEALLDTGADDTVLEEMDLPGRWKPKMIGGIGGFIKVRQYDQIAIEICGHKAIGTVLIGPTPVNIIGRNLLTQLGCTLN
>CA34241.1592.AY796794
WQRPLVTIRVGGQLKEALLDTGADDTVLEEMDLPGRWKPKMIGGIGGFIKVRQYDQIAIEICGHKAIGTVLIGPTPVNIIGRNLLTQLGCTLN
>CA48119.1595.AY796796
WQRPIVTVKIGGQVREALLDTGADDTVLEDIDLPGRWKPKMIGGIGGFAKVRQYDQVPIEFCGHKIIGTVLVGPTPTNIIGRNLLTQIGCTLN
>CA11756.1601.AY796802
WQRPIVTIKIGGQLIEALLDTGADDTVLEEMDLPGRWKPKIIGGIGGFIKVRQYDQVPIEICGHKTKSTVLIGPTPVNIIGRNLMTQIGCTLN
>CA12900.1603.AY796805
WQRPLVTIKIGGQLKEALLDTGADDTVLEDMSLPGRWKPKMIGGIGGFIKVRQYDQILVEICGHKAIGTVLVGPTPVNIIGRNLLTQIGCTLN
>CA14629.1620.AY796806
WQRPLVTIKIGGQLKEALLDTGADDTVLEEMNLPGRWKPKMIGGIGGFIKVRQYDQIPIEICGHKAIGTVLVGPTPVNIIGRNLLTQIGCTLN
>CA16543.1620.AY796807
WQRPLVTIKIGGQLKEALLDTGADDTVLEEMNLPGRWKPKMIGGIGGFIKVKQYDQIPIEICGHKAIGTVLVGPTPVNIIGRNLLTQIGCTLN
>CA38462.1620.AY796809
WQRPLVTIKIGGQLKEALLDTGADDTVLEEMNLPGRWKPKMIGGIGGFIKVRQYDQIPIEICGHKAIGTVLVGPTPVNIIGRNLLTQIGCTLN
>CA9967.1622.AY796810
WQRPIVTIKIGGQLKEALLDTGADDTVLEEMNLPGRWKPKLIGGIGGFVKVRQYDQVPIEICGHKVIGTVLIGPTPANIIGRNLMTQLGCTLN
>CA16541.1625.AF544507
WQRPLVTIKIGGQLKEALLDTGADDTVLDEVNLPGRWKPKMIGGIGGFIKVRQYDQVPIEICGHKAIGTVLVGPTPVNIIGRSLLTQLGCTLN
>CA13472.1800.AY796814
WQRPIVTIKIGGQLKEAILDTGADDTVLEEMNLPGRWKPKLIGGIGGFVKVKQYDQIPIEICGHKVIGTVLVGPTPANVIGRNLMTKIGCTLN
>CA16051.1805.AY796815
WQRPLVTIKIGGQLKEALLDTGADDTVLEDMNLPGRWKPKMIGGIGGFIKVRQYDQIPVEICGHKAIGTVLVGPTPVNIIGRNLLTQIGCTLN
>CA16476.1809.AY796817
WQRPLVTVRVGGQLKEALLDTGADDTVLEEMNLPGKWKPKMIGGIGGFIKVRQYDQILVEICGHKAIGTVLIGPTPVNIIGRNLLTQIGCTLN
>CA33413.1809.AY796818
WQRPLVTVRVGGQLTEALLDTGADDTVLEEMNLPGKWKPKIIGGIGGFIKVRQYDQILVEICGHKAIGTVLIGPTPVNIIGRNLLTQLGCTLN
>CA9691.1813.AY796820
WQRPVVTVKVGGQLMEALLDTGADDTVLEDINLPGRWKPKLIGGIGGFIKVRQYDQVPIEICGHKTIGTVLVGPTPVNIIGRSLMTQLGCTLN
>CA16065.1813.AY796821
WQRPVVTVKVGGQLREALLDTGADDTVLEDINLPGRWKPRLIGGIGGFIKVRQYDQVPIEICGHKTIGTVLVGPTPVNIIGRGLMTQLGCTLN
>CA42679.1824.AY796824
WQRPIVTIKIGGQLIEALLDTGADDTVLEEMNLPGRWKPKIIGGIGGFIKVRQYDQVPIEIFGHKAITTVLIGPTPVNVIGRNLMTQIGCTLN
>CA48175.1829.AY796827
WQRPLVTIKIGGQLKEALLDTGADDTVLEEINLPGRWKPKMIGGIGGFIKVRQYDQVSIEICGHKAIGTVLVGPTPINIIGRNLLTQIGCTLN
>CA12670.1833.AY796828
WQRPIVSVKIEGQVKEALLDTGADDTVLEEMNLPGRWKPKLIVGIGGFIKVRQYDQITIEICGHKVTGTVLVGPTPANIIGRNLLTQLGCTLN
>CA8428.1846.AY796837
WQRPFVTIKIGGQLIEALLDTGADDTVLEDINLPGRWKPKMIGGIGGFIKVRQYDQIPIEICGHKVTGTVLVGPTPVNVIGRNLMTQIGCTLN
>CA16305.1848.AY796838
WQRPLVTIKIGGQLKEALLDTGADNTVLEEMNLPGRWKPKMIGGIGGFIKVRQYDQILIEICGHKVIGTVLVGPTPVNIIGRNLLTQIGCTLN
>CA12112.1853.AY796840
WQRPLVTIKIGGQLKEALLDTGADDTVLEDMSLPGRWKPKMIGGIGGFIKVRQYDQIPIEICGHRAIGTVLVGPTPVNIIGRNLLTQIGCTLN
>CA11038.1855.AY796841
WQRPIVTIKIGGQLKEALLDTGADDTVLEEMNLPGRWKPKMIGGIGGFVKVRQYDQVPIEICGHKVISTVLIGPTPANIIGRNLLTQLGCTLN
>CA37874.1855.AY798419
WQRPIVTIKIGGQLKEALLDTGADDTVLEEMNLPGRWKPKMIGGIGGFVKVRQYDQVPIEICGHKVISTVLIGPTPANIIGRNLLTQLGCTLN
>CA48127.1855.AY796843
WQRPIVTVKIGGQLKEALLDTGADDTVFEEMDLPGRWKPKLIGGIGGFVKVRQYEQIPIEICGHKVIGPVLIGPTPANVIGRNLMTQLGCTLN
>CA17064.1860.AY796846
WQRPIVTVRIGGQLKEALLDTGADDTVLEEMNLPGKWKPKLIGGIGGFVRVRQYDQIPIEICGHKVIGTVLVGPTPANIIGRNLMTQIGCTLN
>CA37911.1860.AY796847
WQRPIVTVRIGGQLKEALLDTGADDTVLEEMNLPGKWKPKLIGGIGGFVRVRQYDQIPIEICGHKVIGTVLVGPTPANIIGRNLMTQIGCTLN
>CA37915.1863.AY796848
WQRPLVTIKIGGQLKEALLDTGADDTVLEEISLPGRWKPKMIGGIGGFIKVRQYDQILVEICGHKAIGTVLVGPTPVNIIGRNLLTQIGCTLN
>CA8461.1961.AY796854
WQRPIVTVKIGGQLKEALLDTGADDTVLEDINLPGRWKPKMIGGIGGFIKVRQYDQIPLEICGHKAIGTVLVGPTPVNVIGRNLMTQIGCTLN
>CA23518.1962.AY796855
WQRPLVTIKIGGQIKEALLDTGADDTVLEDIDLPGRWKPRMIGGIGGFIKVRQYDQIPIEICGHKAIGTVLIGPTPVNIIGRNLLTQLGCTLN
>CA23520.1962.AY796856
WQRPIVTIKIGGQIKEALLDTGADDTVLEDIDLPGRWKPRMIGGIGGFIKVRQYDQIPIEICGHKAIGTVLIGPTPVNIVGRNLLTRLGCTLN
>CA7684.2075.AY796859
WQRPIVTIKIGGQLMEALLDTGADDTVLEDIKLPGKWKPKIIGGIGGFIKVRQYDQIPIEICGHKTIGTVLVGPTPVNVIGRNLMTQLGCTLN
>CA16143.2075.AY796860
WQRPIVTIKIGGQLMEALLDTGADDTVLEDIKLPGKWKPKIIGGIGGFIKVRQYDQIPIEICGHKTIGTVLVGPTPVNVIGRNLMTQLGCTLN
>CA14596.2085.AY796866
WQRPLVTIKVGGHLKEALLDTGADDTVLEEINLPGRWKPKMIGGIGGFIKVRQYDQIPIEICGHKAIGTVLVGPTPVNIIGRNLLTQIGCTLN
>CA8454.2086.AY796867
WQRPLVTIKIGGQLKEALLDTGADDTVLEDMNLPGRWKPKMIGGIGGFIKVRQYDQIPLEICGHKAIGTVLVGPTPVNIIGRNLLTQIGCTLN
>CA11785.2088.AY796868
WQRPLVAVRIGGQLKEALLDTGADDTVLEEMNLPGKWKPKMIGGIGGFIKVRQYDQIPIEICGHKTIGTVLVGPTPVNIIGRNLMTQIGCTLN
>CA34250.2088.AY796869
WQRPLVAVRIGGQLKEALLDTGADDTVLEEMNLPGKWKPKMIGGIGGFIKVRQYDQIPIEICGHKAIGTVLVGPTPVNIIGRNLLTQIGCTLN
>CA33616.2091.AY796871
WQRPLVTIKIGGQLKEALLDTGADDTVLEEMNLPGRWKPKIIGGIGGFIKVRQYDQISVEICGHKAIGTVLIGPTPVNIIGRNLMTQLGCTLN
>CA9577.2100.AY796877
WQRPLVTIKIGGQLREALLDTGADDTILEDINLPGRWKPKMIGGIGGFIKVRQYDEVPIEFCGHKTTGTVLVGPTPVNIIGRNLMTQIGCTLN
>CA17581.2107.AY796881
WQRPIVTIKVGGQLKEALLDTGADDTVLEELSLPGRWKPKMIGGIGGFIKVRQYDQVQIEICGHKAIGTVLVGPTPVNIIGRNLLTQLGCTLN
>CA11059.2196.AY796885
WQRPIVTIKIGGQLKEALIDTGADDTVLEEISLPGRWKPKLIGGIGGFVKVRQYDQVPVEICGHKAIGTVLVGPTPANIIGRNLLTQIGCTLN
>CA14927.2196.AY796886
WQRPIVTIKIGGQLKEALIDTGADDTVLEEISLPGRWKPKLIGGIGGFVKVRQYDQVPVEICGHKAIGTVLVGPTPANIIGRNLLTQIGCTLN
>CA17530.2197.AY796887
WQRPLVTIKVGGHLMEALLDTGADDTVLEEINLPGRWKPKMIGGIGGFIKVRQYDQIPIEICGQKAISTVLIGPTPVNIVGRNLLTQLGCTLN
>CA24267.2200.AY796889
WQRPLVTIKIGGQLKEALLDTGADDTVLEDMNLPGRWKPKMIGGIGGFIKVRQYDQIPIEICGHKAVGTVLIGPTPVNIIGRNLLTQLGCTLN
>CA33981.2200.AY796890
WQRPLVTIKIGGQLKEALLDTGADDTVLEDMNLPGRWKPKMIGGIGGFIKVRQYDQIPIEICGHKAVGTVLIGPTPVNIIGRNLLTQLGCTLN
>CA38094.2200.AY796891
WQRPLVTIKIGGQLKEALLDTGADDTVLEDMNLPGRWKPKMIGGIGGFIKVRQYDQIPIEICGHKAVGTVLIGPTPVNIIGRNLLTQLGCTLN
>CA7987.2204.AY796892
WQRPLVTIKIGGQLKEALLDTGADNTVLEEMNLPGKWKPKMIGGIGGFIKVRQYDQVPIEICGHKAIGTVLIGPTPVNIIGRDLLTQLGCTLN
>CA20547.2204.AY796893
WQRPFVTIKIGGQLKEALLDTGADDTVLEEMNLPGKWKPKLIGGIGGFIKVRQYDQVPIEICGHKAIGTVLIGPTPVNIVGRDLMTQLGCTLN
>CA33562.2204.AY798421
WQRPFVTIKVGGQLKEALLDTGADDTVFEEMNLPGKWKPKIIGGIGGFIKVRQYDQVPIELCGHKAIGTVLIGPTPVNVIGRDLMTQLGFTLN
>CA38108.2204.AY796895
WQRPFVTIKIGGQLKEALLDTGADDTVLEEMNLPGKWKPKIIGGIGGFIKVRQYDQVPIEICGHKAIGTVLVGPTPVNVVGRNLMTQLGCTLN
>CA48185.2204.AY796896
WQRPIVTIKIGGQLKEALLDTGADDTVLEEMNLPGKWKPKIIGGIGGFIKVRQYDQVPIEICGHKAIGTVLVGPTPVNVIGRNLMTQLGCTLN
>CA24524.2205.AY796898
WQRPLVTIKIGGQLKEALLDTGADDTVLEELALPGRWKPKMIGGIGGFIKVRQYDQVPVEICGHKAVGTVLVGPTPVNIIGRNLLTQIGCTLN
>CA37866.2205.AY796901
WQRPLVTIKIGGQLKEALLDTGADDTVLEELALPGRWKPKMIGGIGGFIKVRQYDQVPVEICGHKAVGTVLVGPTPVNIIGRNLLTQIGCTLN
>CA37868.2205.AY796902
WQRPLVTIKIGGQLKEALLDTGADDTVLEELALPGRWKPKMIGGIGGFIKVRQYDQVPVEICGHKAVGTVLVGPTPVNIIGRNLLTQIGCTLN
>CA37870.2205.AY796903
WQRPLVTIKIGGQLKEALLDTGADDTVLEELALPGRWKPKMIGGIGGFIKVRQYDQVPVEICGHKAVGTVLVGPTPVNIIGRNLLTQIGCTLN
>CA10778.2206.AY796904
WQRPIVTIKIGGQLKEALMDTGADDTVLEEMHLPGRWKPKIIGGIGGFIKVRQYDQVPVEICGHKAICSVLIGPTPVNVVGRNLMTQLGCTLN
>CA16228.2206.AY796905
WQRPIVTIKIGGQLKEALMDTGADDTVLEEMHLPGRWKPKIIGGIGGFIKVRQYDQVPVEICGHKAICSVLIGPTPVNVVGRNLMTQLGCTLN
>CA33273.2206.AY796906
WQRPFVTIKIGGQIKEALMDTGADDTVFEEMHLPGRWKPKIVGGIGGFVKVRQYDQVPVEVCGHKAICSVLIGPTPVNVIGRNLMTQIGCTLN
>CA8163.2250.AY796908
WQRPLVTVKIGGQIKEALLDTGADDTVLEEMNLPGRWKPKMIGGIGGFIKVRQYDQVQVDICGHRAIGTVLVGPTPVNIIGRNLLTQIGCTLN
>CA37811.2251.AY796910
WQRPIVTVKIGGQLKEAILDTGADDTVLEDMDLPGRWKPKIIGGIGGFIKVRQYDNVPVEICGHKAIGTVEIGPTPVNIIGRNLLTQIGCTLN
>CA23845.2255.AY798422
WQRPLVTIKIGGQLIEALLDTGADDTVLEEMNLPGRWKPKIIGGIGGFIKVRQYDQILVEICGHKAIGSVLIGPTPVNVVGRNLMTQIGCTLN
>CA37686.2256.AY798423
WQRPIVTIKVGGQLREALLDTGADDTILEEIDLPGRWKPKMIGGIGGFVKVRQYDQIPIEICGHKVISTVLVGPTPTNIVGRNLMTQIGCTLN
>CA12076.2306.AY796915
WQRPIVTIKIGGQLKEALLDTGADDTVLEEMSLPGKWKPKMIGGIGGFIKVREYDQIPIEICGHKAIGTVLVGPTPANIIGRNLLTQLGCTLN
>CA39303.2306.AY796919
WQRPIVTIKIGGQLREALLDTGADDTVLEEISLPGKWKPKIIGGIGGFVRVREYDQIPIEICGHKAIGTVLVGPTPANVIGRNLLTQIGCTLN
>CA42609.2306.AY796921
WQRPIVTIKIGGQLREALLDTGADDTVLEEISLPGKWKPKIIGGIGGFVRVREYDQIPIEICGHKAIGTVLVGPTPTNVIGRNLLTQIGCTLN
>CA48111.2309.AY796925
WQRPLVTIKIGGQLKEALLDTGADDTVLEEMNLPGRWKPKLIGGIGGFIKVRQYDQILVEICGHKAIGTVLVGPTPANIIGRNLLTQIGCTLN
>CA20413.2322.AY796930
WQRPVVTIKIGGQQKEALLDTGADDTVLEEMNLPGRWKPKIIGGIGGFIKVRQYDQILVEICGHKAVGSVLIGPTPVNIIGRNLMTQIGCTLN
>CA9606.2362.AY796931
WQRPLVTIKIGGQLKEALLDTGADDTVLEEMNLPGRWKPKMIGGIGGFIKVRQYDQIPIEICGHKAIGTVLIGPTPVNIIGRNLLTQLGCTLN
>CA24614.3878.AY796935
WQRPIVTIKIGGQLKEALLDTGADDTVLEEMNLPGRWKPKMIGGIGGFIKVRQYDQVPIEIFGHKAVCTVLIGPTPVNVVGRNLMTQLGCTLN
>CA33791.3878.AY796936
WQRPIVTIKIGGQLKEALLDTGADDTVLEEMNLPGRWKPKMIGGIGGFIKVRQYDQVPIEIFGHKAVCTVLIGPTPVNVVGRNLMTQLGCTLN
>CA33568.3888.AY796937
WQRPLVTIKIGGQLIEALLDTGADDTVLEEIDLPGRWKPKMIGGIGGFIKVRQYDQIPIEICGYRVIGTVLIGPTPVNIIGRNLMTQLGCTLN
>CA4356.3897.AY796939
WQRPLVTIKIGGQLKEALLDTGADDTVLEEMNLPGRWKPKMIGGIGGFIKVRQYDQIPIEICGHKVISTVLIGPTPVNIIGRNLMTQLGCTLN
>CA17596.3901.AY796940
WQRPIVTIKIGGQLKEALLDTGADDTVLEEMHLPGKWKPKLIGGIGGFIKVRQYDQIPLEICGHKAIGTVLIGPTPVNIIGRNLMTQLGCTLN
>CA12774.3933.AY798425
WQRPIVTIKIGGQLKEALLDTGADDTILEDINLPGRWKPKIIGGIGGFIKVRQYDQIPVEICGHKVISTVLVGPTPVNVIGRNLMTQIGCTLN
>CA38696.3933.AY796952
WQRPIVTIKIGGQLKEALLDTGADDTILEDINLPGRWKPKIIGGIGGFIKVRQYDQIPVEICGHKVISTVLVGPTPVNVIGRNLMTQIGCTLN
>CA38110.3935.AY796953
WQRPIVTIKIGGQLKEALLDTGADDTVLEEMNLPGRWKPKMIGGIGGFVKVRQYDQIPIEICGHKVISTVLIGPTPFNIIGRNLMTQLGCTLN
>CA38112.3935.AY796954
WQRPIVTIKIGGQLKEALLDTGADDTVLEEMNLTGRWKPKIIGGIGGFVKVRQYDQIPIEICGYKVIGTVLIGPTPFNIIGRNLMTQLGCTLN
>CA24245.3942.AY796955
WQRPLVTVKIGGQLKEALLDTGADDTVLEDMSLPGRWKPKMIGGIGGFIKVRQYDQIPIEICGHKAIGTVLVGPTPVNIIGRNLLTQIGCTLN
>CA24123.3945.AY796959
WQRPFVTIKIGGQLREALLDTGADDTVLEDIELPGRWKPKMIGGIGGFVKVKQYDQVPIEICGHKVIGTVLVGPTPANIIGRNLMTQLGCTLN
>CA14219.3952.AY796960
WQRPLVTIKIGGQLKEALLDTGADDTVLEDMDLPGRWKPKMIGGIGGFIKVRQYDQIPIEICGHKAIGTVLVGPTPVNIIGRNLLTQLGCTLN
>CA20267.3953.AY796961
WQRPLVTIKIGGQLKEALLDTGADNTVLEDINLPGRWKPKMIGGIGGFIKVRQYDQIPIEICGHKAIGTVLVGPTPVNIIGRNLLTQIGCTLN
>CA21260.3956.AY796963
WQRPLVTVKIGGQLKEALLDTGADDTVLEEINLPGRWKPKMIGGIGGFIKVRQYDQILVEICGHKAIGTVLVGPTPVNIIGRNLLTQIGCTLN
>CA13939.3961.AY796965
WQRPLVTIKIGGQLKEALLDTGADDTVLEEMNLPGRWKPKIIGGIGGYIKVRQYDQVPIEICGHKAIGTVLIGPTPVNVIGRNLMTRLGFTLN
>CA12805.3978.AY796972
WQRPIVTIKIGGQLKEALLDTGADDTVLEEMDLPGRWKPKIIGGIGGFVRVRQYDQIPIEICGHKVITTVLVGPTPANIIGRNLMTQLGCTLN
>CA17025.3978.AY796973
WQRPIVTIKIGGQLKEALLDTGADDTVLEEMDLPGRWKPKIIGGIGGFVRVRQYDQIPIEICGHKVITTVLVGPTPANIIGRNLMTQLGCTLN
>CA33977.3978.AY796974
WQRPFVTVKIAGQLKEALLDTGADDTVFEEMDLPGRWKPKIIGGIGGFVRVKQYDQIPIEICGHKVIGTVVVGPTPANIIGRNLMTQLGCTLN
>CA41292.3978.AY796975
WQRPFVTVKIAGQLKEALLDTGADDTVFEEMDLPGRWKPKIIGGIGGFVRVKQYDQIPIEICGHKVIGTVVVGPTPANIIGRNLMTQLGCTLN
>CA38058.3982.AY796976
WQRPIVTIKVGGQLMEALLDTGADDTVLEEINLPGKWKPKIIGGIGGFIKVRQYDQIPVEICGHKAIGTVLVGPTPVNVVGRNLMTKLGCTLN
>CA41336.3984.AY796977
WQRPIVTIKIGGQLREALLDTGADDTVLEDINLPGKWKPKMIGGIGGFLKVRQYEQVPIEICGHKVISTVLVGPTPVNIIGRNLMTQLGCTLN
>CA9598.3999.AY030997
WQRPIVTIKIGGQLKEALLDTGADDTVLEEMDLPGRWKPKIIGGIGGFIKVRQYDQVPIEICGHKVMSTVLIGPTPVNVIGRNLMTQLGCTLN
>CA41316.4000.AY796983
WQRPLVTIKIGGQLKEALLDTGADDTVLEEMDLPGRWKPKMIGGIGGFIKVKQYEQITIEICGHKVTGTVLIGPTPVNIIGRNLLTQLGCTLN
>CA12599.4001.AY796984
WQRPIVTIKIGGQLREALLDTGADDTVLEEINLPGRWKPKLIGGIGGFVRVREYDQVPIEICGHKVIGTVLVGPTPANIIGRNLMTQIGCTLN
>CA13002.4006.AY796987
WQRPIVTVKIGGQLKEALLDTGADNTVLEDINLPGRWKPKMIGGIGGFIKVRQYEQVVVEICGHKTIGTVLVGPTPVNIIGRNLLAQIGCTLN
>CA33291.4013.AY796992
WQRPLVTIKIGGQLKEALLDTGADDTVLEEMNLPGRWKPKIIGGIGGFIKVRQYDQIPIEICGHKAISTVLIGPTPVNIIGRNLMTQLGCTLN
>CA38430.4013.AY796993
WQRPLVTIKIGGQLKEALLDTGADDTVLEEMNLPGRWKPKMIGGIGGFIKVRQYDQIPIEICGHKAIGTVLIGPTPVNIIGRNLLTQLGCTLN
>CA33322.4016.AY796996
WQRPLVTIKVGGQLKEALLDTGADDTVLEDINLPGRWKPKMIGGIGGFIKVRQYDQVPIEICGHKAIGTVLVGPTPVNIIGRNLLTQIGCTLN
>CA48077.4016.AY796997
WQRPLVTIKVGGQLKEALLDTGADDTVLEDINLPGRWKPKMIGGIGGFIKVRQYDQVPIEICGHKAIGTVLVGPTPVNIIGRNLLTQIGCTLN
>CA38390.4016.AY796998
WQRPLVTIKVGGQLKEALLDTGADDTVLEDINLPGRWKPKMIGGIGGFIKVRQYDQVPIEICGHKAIGTVLVGPTPVNIIGRNLLTQIGCTLN
>CA12114.4030.AY797000
WQRPLVTIKIGGQLKEALLDTGADNTVLEDINLPGRWKPKMIGGIGGFIKVRQYDQIPVEICGHKAIGTVLVGPTPVNIIGRDLLTQIGCTLN
>CA16100.4035.AY797001
WQRPIVTIKIGGQLKEALLDTGADDTVLEDVYLPGKWKPKMIGGIGGFIKVRQYDQVPIEICGHKAIGTVLIGPTPVNIIGRNLMTQLGCTLN
>CA33519.4057.AY797003
WQRPFIPVKIGGQLMEALIDTGADDTVLEEINLPGRWKPKLIGGIGGFVKVRQYDQVPIEIYGHKVMGTVLVGPTPANIIGRNVLTQLGCTLN
>CA41314.4067.AY797006
WQRPLVTIKIGGQLKEALLDTGADDTVLEEMDLPGRWRPKMIGGIGGFIKVRQYDQVAIEICGHKTIGAVLIGPTPVNIIGRNLLTQLGCTLN
>CA13930.4076.AY797010
WQRPIVTIKIGGQLKEALLDTGADDTVLEEMNLPGRWKPKMIGGIGGFIKVRQYDQIPIEICGHKTIGTVLVGPTPVNVVGRNLMTRIGMTLN
>CA24402.4096.AY797015
WQRPLVPIRIGGQLKEALLDTGADDTVLEDMNLPGKWKPKMIGGIGGFIKVRQYDQVPIEICEHKTIGTVLIGPTPVNIIGRNLLTQLGCTLN
>CA33349.4097.AY797016
WQRPLVTVKIGGQLKEALLDTGADNTVVEDVNLPGRWKPQMIGGIGGFIKVRQYDQILVEICGHKAIGTVLVGPTPVNIIGRNLLTQIGCTLN
>CA39061.4111.AY797018
WQRPLVTIKVGGQLTEALLDTGADNTVLEDVNLQGRWKPKMIGGIGGFIKVRQYDQIPIEICGHKAIGTVLVGPTPVNIIGRDLLTQIGCTLN
>CA33521.4119.AY797021
WQRPLVTIKIGGQLKEALLDTGADDTVLEEMSLPGRWKPKMIGGIGGFIKVRQYDQILVEICGHKAIGTVLVGPTPVNIIGRNLLTQIGCTLN
>CA34059.4125.AY797022
WQRPFVTIKIGGQLKEALLDTGADDTVLEEMDLPGRWKPKIIGGIGGLVKVRQYDQICIEICGHKAIGSVLVGPTPANIIGRNMLTQIGCTLN
>CA40820.4125.AY798426
WQRPFVTIKIGGQLKEALLDTGADDTVLEEMDLPGRWKPKIIGGIGGLVKVRQYDQICIEICGHKAIGSVLVGPTPANIIGRNMLTQIGCTLN
>CA33463.4152.AY797024
WQRPLVTIKIGGQLKEALLDTGADDTVLEEINLPGRWKPKMIGGIGGFIKVRQYDQIAIEICGHKAVGTVLVGPTPVNIIGRNLLTQIGCTLN
>CA24099.4154.AY797025
WQRPLVTVKIGGQLKEALLDTGADNTVLEEMNLPGRWKPKMIGGIGGFIKVRQYDQIPIEICGHKAIGTVLIGPTPVNIIGRDLLTQLGCTLN
>CA48165.4164.AY797029
WQRPFVTVKVGGQLTEALLDTGADNTVLEDIDLPGRWKPKMIGGIGGFVKVRQYDQVPIEICGHKAISTVLIGPTPVNIIGRDLLTQLGCTLN
>CA33339.4165.AY797030
WQRPLVSIKIGGQQKEALLDTGADDTVLEEMNLPGRWKPKMIGGIGGFIKVRQYDQIPIEICGHKAIGTVLVGPTPVNIIGRNLLTQIGCTLN
>CA33375.4285.AY797034
WQRPLVTIKIGGQLKEALLDTGADDTVLEEMTLPGRWKPKLIGGIGGFIKVKQYEEIPIEICGHKAIGTVLIGPTPVNIVGRNLLTQLGCTLN
>CA33394.4301.AY797038
WQRPLVTIKIGGQLKEALLDTGADDTVLEEMDLPGRWRPKMIGGIGGFIKVRQYDQILIEICGHKAIGTVLVGPTPVNIIGRNLLTQIGCTLN
>CA33866.4301.AY797039
WQRPLVTIKIGGQLKEALLDTGADDTVLEEMDLPGRWKPKMIGGIGGFIKVRQYDQILIEICGHKAIGTVLVGPTPVNIIGRNLLTQIGCTLN
>CA48559.4301.AY797041
WQRPLVTIKIGGQLKEALLDTGADDTVLEEMDLPGRWRPKMIGGIGGFIKVRQYDQILIEICGHKAIGTVLVGPTPVNIIGRNLLTQIGCTLN
>CA38056.4301.AY797042
WQRPLVTIKIGGQLKEALLDTGADDTVLEEMDLPGRWKPKIIGGIGGFIKVRQYDQILIEICGHKAIGTVLIGPTPVNIIGRSLLTQIGCTLN
>CA12973.4303.AY797043
WQRPIVTIKVGGQLREALLDTGADDTVLEDIDLPGRWKPKLIGGIGGFVKVKQYDQVPIEICGHKVIGTVLVGPTPANIVGRNLMTQLGCTLN
>CA11060.4305.AY797045
WQRPLVTIKVGGQLKEALLDTGADNTVLEDIDLPGRWKPKMIGGIGGFIKVRQYDQIPIEICGHKAIGTILVGPTPVNIIGRNLLTQIGCTLN
>CA37815.4315.AY798428
WQRPIVTIKIGGQLIEALIDTGADDTVLEDINLPGKWKPKLIGGIGGFVKVRQYEQIPVEICGHKVIGTVLVGPTPANVIGRNLLTQIGCTLN
>CA16997.4319.AY797049
WQRPLVTIKIGGQLKEALLDTGADDTVLEEMNLPGRWKPKMIGGIGGFIKVKQYDQIPVEICGHKAIGTVLIGPTPVNIIGRNLLTQIGCTLN
>CA42703.4319.AY797050
WQRPLVKIKIGGQLKEALLDTGADDTVLEEMNLPGRWKPKMIGGIGGFIKVKQYDQIPVEICGHKAIGTVLIGPTPVNIIGRNLLTQIGCTLN
>CA23185.4323.AY797051
WQRPFVTVKIGGQLTEALLDTGADDTVFEDINLPGKWKPKMIGGIGGFIKVRQYEQVPIEICGHKVIGTVLVGHTPVNVIGRNLMTQIGCTLN
>CA20606.4331.AY797053
WQRPLVTIKIGGQQKEALLDTGADDTVLEEMNLPGRWKPKMIGGIGGFIKVRQYDQIPIEICGHKAIGTVLVGPTPVNIIGRNLLTQIGCTLN
>CA37742.4331.AY797054
WQRPLVTIKIGGQQKEALLDTGADDTVLEEMNLPGRWKPKMIGGIGGFIKVRQYDQIPIEICGHKAIGTVLVGPTPVNIIGRNLLTQIGCTLN
>CA23743.4333.AY797055
WQRPLVTIKIGGQLKEALLDTGADDTVLEEINLPGRWKPKMIGGIGGFIKVRQYDQILVEICGHKAIGTVLVGPTPVNIIGRNLLTQIGCTLN
>CA11852.4355.AY797062
WQRPLVTIKIGGQLKEALLDTGADDTVLEEMNLPGRWKPKMIGGIGGFIKVRQYDQIPIEICGQKAIGTVLVGPTPVNIIGRNLLTQIGCTLN
>CA12671.4355.AY797063
WQRPLVTIKIGGQLKEALLDTGADDTVLEEMNLPGRWKPKMIGGIGGFIKVRQYDQIPIEICGQKAIGTVLVGPTPVNIIGRNLLTQIGCTLN
>CA24207.4366.AY797065
WQRPLVTIKIGGQLKEALLDTGADDTVLEEMNLPGRWKPKMIGGIGGFIKVRQYDQIPIEICGHKAIGTVLIGPTPVNIIGRNLLTQIGCTLN
>CA34244.4378.AY798429
WQRPFVTVKVAGQLKEALLDTGADDTILEEMDLPGRWTPKIVGGIGGLVRVRQYDQIPIEICGHKVISTVLVGPTPANIIGRNLMTQIGCTLN
>CA14820.4391.AY797073
WQRPLVTVKIGGQLREALLDTGADNTVLEDINLPGRWKPKMIGGIGGFIKVKQYDEIPIEICGHKAIGTVLVGPTPVNIIGRDLLTQIGCTLN
>CA12069.4400.AY797080
WQRPIVTIKIGGQLKEALLDTGADDTVLEDMELPGRWKPKMIGGIGGFIKVRQYDQIVIEICGHKAIGTVLVGPTPVNIIGRNLLTQLGCTLN
>CA12674.4400.AY797081
WQRPIVTIKIGGQLKEALLDTGADDTVLEDMELPGRWKPKMIGGIGGFIKVRQYDQIVIEICGHKAIGTVLVGPTPVNIIGRNLLTQLGCTLN
>CA33656.4439.AY797094
WQRPLVTIKIGGQLKEALLDTGADDTVLEEMNLPGRWKPKMIGGIGGFMKVREYDQIPIEICGHKAIGTVLVGPTPVNIIGRNLLTQIGCTLN
>CA24087.4440.AY797095
WQRPIVTIKIGGQLKEALLDTGADDTVLEDMNLPGKWKPKMIGGIGGFIKVRQYDQILIEICGHKAIGTVLVGPTPVNIIGRNLLTQLGCTLN
>P211-1225.4452.None
WQRPIVTIKIGGQLREALIDTGADDTVLEEINLPGRWKPKLIGGIGGFVKVRQYDQVPIEFCGHKVIGTVLVGPTPTNIIGRNLLTQIGCTLN
>0211-3134.4452.None
WQRPIVTIKIGGQLREALIDTGADDTVFEEINLPGRWKPKLIGGIGGFVKVRQYDQVPIEFCGHKVIGTVLVGPTPANIIGRNLLTQIGCTLN
>CA23971.4460.AY797102
WQRPVVTIKIGGQLKEALLDTGADDTVLEEMNLPGRWKPKLIGGIGGFIKVRQYDQIPIEICGHKAVGTVLIGPTPVNIIGRNLMTRLGCTLN
>CA12974.4463.AY797104
WQRPIVTIKIGGQLKEALLDTGADDTVLEDINLPGRWKPKMIVGVGGFVKVRQYDQVAIEICGHKVIGTVLVGPTPANIIGRNLLTQIGCTLN
>CA20418.4487.AY797108
WQRPLVTIKIGGQLKEALLDTGADDTVLEEMNLPGRWKPKMIGGIGGFIKVRQYDQISIEICGHKAIGTVLVGPTPVNIIGRNLLTQIGCTLN
>CA33389.4497.AY797111
WQRPILTVKVGGQLIEALLDTGADDTVLEDIDLPGRWKPKMIGGIGGFVKVRQYEQIPIEICGHEIIGTVLVGPTPTNVIGRNVLTKIGCTLN
>CA34161.4497.AY797112
WQRPILTVKVGGQLIEALLDTGADDTVLEDIDLPGRWKPKMIGGIGGFVKVRQYEQIPIEICGHEIIGTVLVGPTPTNVIGRNVLTKIGCTLN
>CA42653.4497.AY797113
WQRPILTVKVGGQLIEALLDTGADDTVLEDIDLPGRWKPKMIGGIGGFVKVRQYEQIPIEICGHEIIGTVLVGPTPTNVIGRNVLTKIGCTLN
>CA24107.4517.AY797120
WQRPIVTIKIGGQLKEALLDTGADDTVLEEMNLPGRWKPKIIVGIGGFIKVRQYDQVHIEICGHKVIGTVLIGPTPANVIGRNLMTQLGCTLN
>0503-2613.4603.None
WQRPIVTIKIGGQLREALLDTGADDTVLEDISLPGKWKPKMIGGIGGFVKVRQYEQVPIEICGHKTIGTVLIGPTPVNVIGRNLMTQLGCTLN
>0835-2529.4605.None
WQRPLVTIKIGGQLKEALLDTGADDTVLEEMNLPGRWKPKMIGGIGGFIKVRQYDQICIEICGHKAIGTVLIGPTPVNIIGRNLLTQLGCTLN
>1333-2592.4607.None
WQRPLVTIKIGGQLKEALLDTGADDTVLEEMTLPGKWKPKMIGGIGGFIKVRQYDQILIEICGHKAIGTVLVGPTPVNIIGRNLLTQIGCTLN
>1351-125.4608.None
WQRPLVTIKIGGQLKEALLDTGADDTVLEEINLPGRWKPKMIGGIGGFIKVRQYDQVPIEICGHKAIGTVLVGPTPVNIIGRNLLTQIGCTLN
>1351-1782.4608.None
WQRPLVTIKIGGQLKEALLDTGADDTVLEEINLPGRWKPKMIGGIGGFIKVRQYDQVPIEICGHKAIGTVLVGPTPVNIIGRNLLTQIGCTLN
>1351-2147.4608.None
WQRPLVTIKIGGQLKEALLDTGADDTVLEEINLPGRWKPKMIGGIGGFIKVRQYDQVLIEICGHKAIGTVLVGPTPVNIIGRNLLTQIGCTLN
>1640-2222.4612.None
WQRPLVTIKIGGQLKEALLDTGADDTVLEEMNLPGRWRPKIIGGIGGFVKVRQYDQVPIEICGHKTIGTVLVGPTPANIIGRNLMTQLGCTLN
>1640-2968.4612.None
WQRPLVTIKIGGQLKEALLDTGADDTVLEEMNLPGRWRPKIIGGIGGFVKVRQYDQVPIEICGHKIIGTVLVGPTPANIIGRNLMTQLGCTLN
>2224-112.4615.None
WQRPLVTIKIGGQLKEALLDTGADDTVLEEMNLPGRWKPKMIGGIGGFIKVRQYDQIPIEICGHKVIGTVLIGPTPVNIIGRNLLTQLGCTLN
>P2224-464.4615.None
WQRPLVTIKIGGQLKEALLDTGADDTVLEEMNLPGRWKPKMIGGIGGFIKVRQYDQIPIEICGHKVISTVLIGPTPVNIIGRNLMTQLGCTLN
>P2224-1398.4615.None
WQRPIVTIKIGGQLKEALLDTGADDTVLEEMNLPGRWKPKIIGGIGGFIKVRQYDQIPIEICGHKVISTVLIGPTPVNIIGRNLMTQLGCTLN
>2224-1680.4615.None
WQRPIVTIKIGGQLKEALLDTGADDTVLEEMNLPGRWKPKIIGGIGGFIKVRQYDQIPIEICGHKVISTVLIGPTPVNIIGRNLMTQLGCTLN
>2224-2046.4615.None
WQRPIVTIKIGGQLKEALLDTGADDTVLEEMNLPGRWKPKIIGGIGGFIKVRQYDQIPIEICGHKVISTVLIGPTPVNIIGRNLMTQLGCTLN
>2224-2894.4615.None
WQRPIVTIKIGGQLKEALLDTGADDTVLEEMNLPGRWKPKIIGGIGGFIKVRQYDQIPIEICGHKVITTVLIGATPVNVIGRNLMTQLGCTLN
>2620-3080.4617.None
WQRPIVTIKIGGQLREALLDTGADDTILEEINLPGRWKPKIIGGIGGLIKVRQYDQISVDICGHKVIGTVLVGPTPANIIGRNLLTQIGCTLN
>6037-2952.4620.None
WQRPIVTIKIGGQLIEALLDTGADDTVLEDIDLPGRWKPKIIGGIGGFIKVRQYDQIPIEICGQKVVGTVLVGPTPVNVIGRNMMTRMGCTLN
>6100-2671.4621.None
WQRPLVTIKIGGQLKEALLDTGADDTVLEDIELPGRWKPKMIGGIGGFIKVRQYDQVPIEICGHKTIGTVLIGPTPVNIIGRNLLTQLGCTLN
>6100-4969.4621.None
WQRPLVTIKIGGQLKEALLDTGADDTVLEDMELSGRWKPKMIGGIGGFIKVKQYDQVSLEICGHKVIGTVLIGPTPVNIIGRNLLTQLGCTLN
>6318-1982.4622.None
WQRPLVTIRVGGQLKEALLDTGADDTVLEDMDLPGRWKPKMIGGIGGFIKVRQYDQILIEICGHKAIGTVLVGPTPVNIIGRNLLTQIGCTLN
>6318-4493.4622.None
WQRPLVTIRVGGQLKEALLDTGADDTVLEDMDLPGRWKPKMIGGIGGFIKVRQYDQILIEICGHKAIGTVLVGPTPVNIIGRNLLTQIGCTLN
>6659-1914.4626.None
WQRPLVTIKIGGQLKEALLDTGADDTVLEEMSLPGRWKPKMIGGIGGFIKVRQYDQICVDICGHKAIGTVLVGPTPVNIIGRNLLTQIGCTLN
>7463-2124.4631.None
WQRPLVTIKIGGQLKEALLDTGADDTVLEEMNLPGRWKPKLIVGIGGFVKVRQYEEVPIEICGHKVVGTVLIGPTPANIIGRNLMTQLGCTLN
>7463-3632.4631.None
WQRPIVTIKIGGQLKEALLDTGADDTVLEEMNLPGRWKPKLIVGIGGFAKVRQYEEVPIEICGHKVVGTVLIGPTPANIIGRNLMTQLGCTLN
>2826-1453.4632.None
WQRPLVTVKIGGQLKEALLDTGADDTVLEEMNLPGKWKPKIIGGIGGFIKVRQYDQIPIEICGHKAISTVLIGPTPVNIIGRNLMTQLGCTLN
>2826-2405.4632.None
WQRPLVTVKIGGQLKEALLDTGADDTVLEEMNLPGKWKPKMIGGIGGFIKVRQYDQILVEICGHKAIGTVLVGPTPVNIIGRNLLTQIGCTLN
>3386-22.4637.None
WQRPLVTIKIGGQLKEALLDTGADDTVLEEMSLPGKWKPKMIGGIGGFIKVRQYDQILVEICGHKAIGTVLVGPTPVNIIGRNLLTQIGCTLN
>3386-676.4637.None
WQRPLVTIKIGGQLKEALLDTGADDTVLEEMSLPGKWKPKMIGGIGGFIKVRQYDQILVEICGHKAIGTVLVGPTPVNIIGRNLLTQIGCTLN
>P3386-1376.4637.None
WQRPLVTIKIGGQLKEALLDTGADDTVLEEMSLPGKWKPKMIGGIGGFIKVRQYDQILVEICGHKAIGTVLVGPTPVNIIGRNLLTQIGCTLN
>3386-2073.4637.None
WQRPLVTIKIGGQLKEALLDTGADDTVLEEMSLPGKWKPKMIGGIGGFIKVRQYDQILVEICGHKAIGTVLIGPTPVNIIGRNLLTQIGCTLN
>3386-3746.4637.None
WQRPLVTIKIGGQLKEALLDTGADDTVLEEMSLPGKWKPKMIGGIGGFIKVRQYDQILVEICGHKAIGTVLVGPTPVNIIGRNLLTQIGCTLN
>P3395-1753.4638.None
WQRPIVTIKIGGQIKEALLDTGADDTVLEDMDLPGRWKPKIIGGIGGFVKVRQYDQIPVEICGHKAIGTVLIGPTPFNIIGRNLMTQLGCTLN
>P3636-1388.4639.None
WQRPLVTIRVGGQMKEALLDTGADDTVLEEMNLPGRWKPKMIGGIGGFIKVRQYDQILIEICGHKAIGTVLIGPTPVNIIGRNLLTQIGCTLN
>3834-1270.4641.None
WQRPIVKIKIGGQIKEALLDTGADDTVLEDIELPGRWKPKIIGGIGGFVKVRQYDQVCIEICGHKAIGTVLVGPTPANIIGRNLMTQLGFTLN
>P4003-1475.4644.None
WQRPLVTIKIGGQLKEALLDTGADDTVLEEMSLPGRWKPKMIGGIGGFIKVRQYDQILIEICGHKAIGTVLVGPTPVNIIGRNLLTQIGCTLN
>4520-2566.4647.None
WQRPIVTIKIGGQLKEALLDTGADDTVLEEMDLPGRWKPRMIGGIGGFIKVRQYDQVTIEISGHKAIGTVLIGPTPVNIIGRNLLTQLGCTLN
>P5550-236.4651.None
WQRPLVTIKIGGQLKEALLDTGADDTVLEDMSLPGRWKPRMIGGIGGFIKVRQYDQIPIEICGHKATGTVLVGPTPVNIIGRNMLTQIGCTLN
>5577-2204.4653.None
WQRPIVTIRIGGQLKEALLDTGADDTVLEEMYLPGKWKPKMIGGIGGFIKVRQYDQVPIEICGHKAITTVLIGPTPVNVIGRNLMTQLGCTLN
>P5584-1762.4654.None
WQRPLVTIRIGGQLKEALLDTGADDTVLEEMNLPGRWKPKMIGGIGGFIKVKQYDQIPIEICGHKAIGTVLVGPTPVNIIGRNLLTQIGCTLN
>5663-2236.4656.None
WQRPLVTVKIGGQLKEALLDTGADDTVLEEMDLPGRWKPKMIGGIGGFIKVRQYEEIPVEICGHKAIGTVLIGPTPVNIIGRNLMTQIGCTLN
>5668-4644.4657.None
WQRPLVTIKIGGQLKEALLDTGADDTVLEDMDLPGRWKPKMIGGIGGFIKVRQYDQVPIEICGHKTVGTVLIGPTPVNIIGRNLLTQLGCTLN
>5729-2190.4658.None
WQRPLVTVKIGGQLKEALLDTGADNTVLEEMNLPGRWKPKLIGGIGGFIKVRQYDQIPIEICGHKTIGTVLIGPTPVNIIGRDLLTQIGCTLN
>5729-3376.4658.None
WQRPLVTVKIGGQLKEALLDTGADNTVLEEMNLPGRWKPKLIGGIGGFIKVRQYDQIPIEICGHKTIGTVLIGPTPVNIIGRDLLTQLGCTLN
>P7487-1279.4661.None
WQRPLVTVKIGGQLKEALLDTGADDTVLEEMSLPGRWKPKMIGGIGGFIKVRQYDQILVEICGHKAIGTVLVGPTPVNIIGRNLLTQIGCTLN
>7891-706.4663.None
WQRPLVSIKIGGQLKEALLDTGADDTVLEDMTLPGKWKPKMIGGIGGFIKVRQYDQILIEICGHKVVGTVLIGPTPVNIIGRNLLTQLGCTLN
>7891-2156.4663.None
WQRPIVSIKIGGQLMEALLDTGADDTVLEDMTLPGKWKPKMIGGIGGFIKVKQYDQIPIEICGHKVIGTVLIGPTPVNIIGRNLMTQLGCTLN
>P8224-1809.4666.None
WQRPLVSIKIGGQLKEALLDTGADDTVLEEMCLPGRWKPKMIGGIGGFIKVRQYDQILVEICGHKAIGTVLVGPTPVNIIGRNLLTQIGCTLN
>P8546-1256.4667.None
WQRPLVTIKIGGQLKEALLDTGADDTVLEEMNLPGRWKPKMIGGIGGFIKVKQYDQIPIEISGHKAIGTVLVGPTPVNIIGRNLLTQIGCTLN
>9447-2329.4672.None
WQRPLVTIKIGGQLKEALLDTGADDTVLEEMNLPGRWKPKMIGGIGGFIKVRQYDEVPIEICGHKAIGTVLIGPTPVNIIGRNLLTQLGCTLN
>P9877-665.4673.None
WQRPIVTIKIGGQLKEALLDTGADDTVFKEMDLPGRWKPKMIGGIGGFIKVRQYDQVPIEICGHKAISTVLIGPTPVNVIGRNLMTQLGCTLN
>9877-2208.4673.None
WQRPIVTIKIGGQLKEALLDTGADDTVLEEMDLPGRWKPKIIGGIGGFIKVRQYDQVPIEICGHKVISTVLIGPTPVNVIGRNLMTQLGCTLN
>9877-2872.4673.None
WQRPIVTIKIGGQLKEALLDTGADDTVFQEMDLPGRWKPKLIGGIGGFIKVRQYDQVPIEICGHKAITTVLIGPTPVNVIGRNLMTQLGCTLN
>CA33773.4730.AY797133
WQRPLVPIRIGGQLIEALLDTGADDTVLEEMNLPGRWKPKIIGGIGGFIKVRQYDQVAIEICDHKVIGSVLIGPTPVNIIGRNLMTQLGCTLN
>CA39046.4771.AY797144
WQRPIVPIKIGGMLKEALLDTGADDTVLEEMNLPGRWKPKIIGGIGGFVKVRQYDQIPIEICGRKVVGTVVVGPTPANIVGRNLMTQLGCTLN
>CA23187.4773.AY797147
WQRPIVTVKIGGQLKEALLDTGADDTIFEGIDLPGRWKPKMIGGIGGFLKVREYEEVPIEVCGYKVKSTVLVGSTPVNVIGRNLMTQIGCTLN
>CA41230.4773.AY797148
WQRPIVTVKIGGQLKEALLDTGADDTIFEGIDLPGRWKPKMIGGIGGFLKVREYEEVPIEVCGYKVKSTVLVGATPVNVIGRNLMTQIGCTLN
>CA37738.4788.AY797154
WQRPLVTIKIGGQLKEALLDTGADDTVLEEMDLPGRWRPKMIGGIGGFIKVRQYDQISIEICGHKVTGTILIGPTPVNIIGRNLLTQLGCTLN
>CA14602.4789.AY797155
WQRPLVTIKIGGQLKEALLDTGADNTVLEEMNLPGRWKPKMIGGIGGFIKVRQYDQIPIEICGHKAIGTVLVGPTPVNIIGRNLLTQLGCTLN
>CA37922.4791.AY797159
WQRPLVTVKVGGQLKEALLDTGADDTVLEGINLPGRWKPKMIGGIGGFIKVRQYDQVPIEICGHTAICTVLVGPTPVNIIGRNLMTQIGCTLN
>CA14963.4795.AY797160
WQRPLVTIKIGGQLKEALLDTGADNTVLEEMNLPGRWKPKMIGGIGGFIKVRQYDQIPIEICGHKAIGTVLVGPTPVNIIGRDLLTQIGCTLN
>CA20321.4805.AY797167
WQRPLVTIKIGGQLKEALLDTGADDTVLEEMDLPGRWKPKIIGGIGGFVKVKQYDQVPIEISGHKVIGTVLIGPTPANIIGRNLMTQLGCTLN
>CA41262.4805.AY797168
WQRPFVTIKIGGQLKEALLDTGADDTVLEEMDLPGRWKPKIIGGIGGFVKVKQYDQVPIEISGHKVIGTVLIGPTPANIIGRNLMTQLGCTLN
>ASRU006.4833.None
WQRPVVTVRVGGQLIEALLDTGADDTVLEEINLPGRWKPKMIGGIGGFIKVRQYDQILIEICGHKAIGTVLVGPTPVNIIGRSLLTQIGCTLN
>ASRU008.4835.None
WQRPLVTIKIGGQLKEALLDTGADDTVLEEMNLPGRWKPKMIGGIGGFIKVRQYDQILIEICGHKAIGTVLVGPTPVNIIGRNLLTQIGCTLN
>ASRU010.4837.None
WQRPIVTIKIGGQLKEALLDTGADNTVLEEMNLPGRWKPKMIGGIGGFIKVRQYDQVSIEICGHKAIGTVLVGPTPVNIIGRDLLTQLGCTLN
>ASRU018.4840.None
WQRPIVTIKIGGQLKEALLDTGADDTVLEEMNLPGRWKPKMIVGIGGFTKVRQYDQIPIEICGHKVIGTVLIGPTPANIIGRNLLTQIGCTLN
>ASRU019.4841.None
WQRPIGTIKIGGQLKEALLDTGADDTVLEGINLPGRWKPKMIGGIGGFIKVRQYDEIPIEICGHKVVSTVLVGPTPVNVIGRNLMTQLGCTLN
>ASRU020.4842.None
WQRPLVTIKIGGQIREALLDTGADDTVLEEMELPGRWKPKMIGGIGGFIKVRQYDQIPIEICGHKAIGTVLVGPTPVNIIGRNLLTQLGCTLN
>ASRU021.4843.None
WQRPLVTIKIGGQLKEALLDTGADNTVLEDIDLPGRWKPKMIGGIGGFIKVKQYDQIPIEICGHKTIGTVLVGPTPVNIIGRNLMTQIGCTLN
>ASRU015.4846.None
WQRPIVTIKIGGQIREALLDTGADDTVLEDINLPGRWKPKLIGGIGGFVKVREYDQIPIEICGHKVIGTVLIGPTPVNVIGRNLMTQLGCTLN
>ASRU011.4848.None
WQRPIVTIKVGGQLKEALLDTGADDTVLEDMNLPGRWKPKIIGGIGGFIKVRQYDQIPIEICGHKAIGTVLVGPTPVNIIGKNLMTKLGFTLN
>CA23745.4854.AY797174
WQRPYVTVKIGGQLKEALLDTGADNTVLEEMSLPGRWKPKMIGGIGGFIKVRQYDQIPVEICGHKAIGTVLIGPTPVNIIGRDLLTQIGCTLN
>CA16079.4861.AY797177
WQRPIVTIKIGGQLKEALLDTGADDTVLEDMDLPGRWKPKLIGGIGGFVRVKQYEQVTVEFCGHKVIGTVLVGPTPANVIGRNLLTQIGCTLN
>CA34154.4864.AY797180
WQRPIVTIKIGGQLKEALLDTGADDTVFEEMNLPGRWKPKMIGGIGGFLKVRQYDQIPIEICGHTAITTVLVGPTPVNIIGRNVMTQIGCTLN
>CA48137.4864.AY797181
WQRPIVTIKIGGQLKEALLDTGADDTVFEEMNLPGRWKPKMIGGIGGFLKVRQYDQIPIEICGHTAITTVLVGPTPVNIIGRNVMTQIGCTLN
>CA20356.4896.AY797188
WQRPLVTIKIGGQLKEALLDTGADDTVLEEMNLPGRWKPKMIGGIGGFIKVRQYDQIPIEIHGQKAIGTVLIGPTPVNIIGRNLLTQIGCTLN
>CA21269.4899.AY797190
WQRPLVTIKIGGQLKEALLDTGADDTVLEEMNLPGRWKPKMIGGIGGFIKVRQYDQIQVEICGHKATGTVLVGPTPVNIIGRNLLTQIGCTLN
>CA34150.4899.AY797191
WQRPLVTIKIGGQLKEALLDTGADDTVLEEMNLPGRWKPKMIGGIGGFIKVRQYDQIQVEICGHKATGTVLVGPTPVNIIGRNLLTQIGCTLN
>CA41240.4899.AY797192
WQRPLVTIKIGGQLKEALLDTGADDTVLEEMNLPGRWKPKMIGGIGGFIKVRQYDQIQVEICGHKATGTVLVGPTPVNIIGRNLLTQIGCTLN
>CA23919.4992.AY797197
WQRPIVTIKIGGQLKEALLDTGADDTVLEEMNLPGRWKPKMIGGIGGFIKVRQYDQIPIEICGHKAIGTVLIGPTPVNIIGRNLMTQLGCTLN
>CA33966.4994.AY797198
WQRPLVTVKIGGQLKEALLDTGADDTVLEEMNLPGKWKPKMIGGIGGFIKVRQYDQIPIEICGHKAIGTVLVGPTPVNIIGRNLLTQIGCTLN
>CA48139.5004.AY797203
WQRPIVTIKIGGQLKEALLDTGADDTVLEEMNLPGRWKPKMIGGIGGFIKVRQYDQVAIEICEHKVIGTVLIGPTPVNIIGRNLLTQLGCTLN
>CA24594.5016.AY797207
WQRPLVTIKIGGQLKEALLDTGADDTVLEEINLPGRWKPKMIGGIGGFIKVKQYDQVSIEICGHKVIGTVLVGPTPVNIIGRNLMTQLGCTLN
>CA20265.5042.AY797210
WQRPLVSIKIGGQIKEALLDTGADDTVLEEMNLPGRWKPKMIGGIGGFIKVRQYDQISIEICGHKAIGTVLIGPTPVNIIGRNLLTQIGCTLN
>CA33442.5042.AY797212
WQRPLVSIKIGGQTKEALLDTGADDTVLEEMNLPGRWKPKMIGGIGGFIKVRQYDQISIEICGHKAIGTVLIGPTPVNIIGRNLLTQIGCTLN
>CA48197.5046.AY797216
WQRPLVAVRIGGQLKEALLDTGADDTVLEEMNLPGRWKPKMIGGIGGFIKVRQYDQVPIEICGHKVMSTVLIGPTPVNIIGRNLMTQIGCTLN
>CA23682.5058.AY797222
WQRPIVTIKIGGQLKEALLDTGADDTVLEDMNLPGRWKPKIIGGIGGFIKVRQYDQISVEICGHKVVTTVLVGPTPVNIIGRNLMTQLGCTLN
>CA48109.5058.AY797223
WQRPVVTIKIGGQLKEALLDTGADDTVLEDMNLPGRWKPKIIGGIGGFIKVRQYDQISVEICGRKVVTTVLVGPTPVNIIGRNLMTQLGCTLN
>CA37847.5073.AY797225
WQRPIVTVKIGGQLKEALLDTGADDTVLEEMNLPGKWKPKMIGGIGGFIKVRQYDQIPVEICGHKAIGTVLVGSTPVNIIGRNLLTQIGCTLN
>CA24833.5076.AY797228
WQRPLVTIKIGGQIKEALLDTGADDTVLEDMSLPGRWKPKMIGGIGGFIKVRQYDQIPIEICGHKAVGTVLIGPTPVNIIGRNLLTQLGCTLN
>CA20622.5097.AY797229
WQRPIVTIKIGGQLKEALIDTGADDTVLEDINLPGKWKPKVIGGIGGLVKVRQYEQVPVEICGHKVVGTVLIGPTPANVIGRNLLTQIGCTLN
>CA37930.5111.AY797234
WQRPIVTVKIGGQLREALLDTGADDTVFQDISLPGKWTPKMILGIGGFTKVRQYDQVPVEICGHKTIGPVLVGPTPANVIGRNLMTQLGCTLN
>CA23963.5126.AY797239
WQRPIVTVKIGGQLKEALFDTGADDTVFEEMNLPGRWKPKLIGGIGGFIKVRQYDQVPIEICGHKAISTVLIGPTPINIIGRNVMTQLGCTLN
>CA33854.5140.AY797241
WQRPLVTIKIGGQLIEALLDTGADDTVLEEMELPGRWKPKLIGGIGGFIKVRQYDQISIEICGHKVIGSVLIGPTPVNIIGRNLLTQLGCTLN
>CA14967.5147.AY797242
WQRPLVTIKIGGQLKEALLDTGADDTVLEEMNLPGRWKPKMIGGIGGFIKVRQYDQILVEICGHKAMGTVLVGPTPVNIIGRNLLTQIGCTLN
>CA24506.5147.AY797243
WQRPLVTIKIGGQLKEALLDTGADDTVLEEMNLPGRWKPKMIGGIGGFIKVRQYDQILVEICGHKAMGTVLVGPTPVNIIGRNLLTQIGCTLN
>CA33412.5159.AY797250
WQRPLVSIKIGGQLKEALLDTGADDTVLEEMNLPGRWKPKMIGGIGGFIKVRQYDQILIEICGHKAIGTVLVGPTPVNIIGRNLLTQIGCTLN
>CA16265.5161.AY797251
WQRPFVTIKIGGQLKEALLDTGADNTVLEEMNLPGRWKPKMIGGIGGFIKVRQYDQIPIEICGHKAIGTVLIGPTPVNIIGRDLLTQLGCTLN
>CA21338.5161.AY797252
WQRPFVTIKIGGQLKEALLDTGADNTVLEEMNLPGRWKPKMIGGIGGFIKVRQYDQIPIEICGHKAIGTVLIGPTPVNIIGRDLLTQLGCTLN
>CA24309.5173.AY797255
WQRPLVTVKIGGQLKEALLDTGADNTVIEDINLPGRWKPKLIGGIGGFVKVKQYDQIPIEICGHKAIGTVLVGPTPVNIIGRDLMTQLGCTLN
>CA37858.5175.AY797256
WQRPLVTVRIGGQLREAILDTGADDTIFEEINLPGRWKPKLIGGIGGLVKVRQYDQIPVEICGHKVIGTVLVGPTPANIIGRNLMTQIGCTLN
>CA12766.5187.AY797259
WQRPLVTIKIGGQLKEALLDTGADDTVLEEMNLPGRWKPKMIGGIGGFIKVRQYDQIPIEICGHKAIGTVLVGPTPVNIIGRNLLTEIGCTLN
>CA16972.5187.AY797260
WQRPLVTIKIGGQLKEALLDTGADDTVLEEMNLPGRWKPKMIGGIGGFIKVRQYDQIPIEICGHKAIGTVLVGPTPVNIIGRNLLTEIGCTLN
>CA24480.5199.AY797263
WQRPIVTIKIGGQQKEALLDTGADDTVLEEMNLPGRWKPKIIGGIGGFVKVREYDQIPIEICGRKAIGTVLVGPTPANIIGRNLMTQLGFTLN
>CA33687.5204.AY797264
WQRPLVTIKIAGQLREAILDTGADDTVLEEINLPGRWKPKMIGGIGGFIKVKQYDHIPIEICGQKIIGTVLVGPTPVNVIGRDLMTQMGCTLN
>CA16120.5205.AY797265
WQRPIVTVKIGGQLIEALLDTGADDTVLEEMNLPGRWKPKIIGGIGGFIKVRQYDQIPVEICGHKAIGTVLVGPTPVNIIGRSLLTQLGCTLN
>CA20551.5207.AY797267
WQRPIVTIKVGGHLKEALLDTGADDTVLEEMDLPGRWKPRMIGGIGGFIKVKQYEQVPIELCGHKTMGTVLIGPTPVNIIGRDLMTQLGCTLN
>CA33900.5218.AY797270
WQRPLVTVKIGGQLKEALLDTGADNTVLEEMNLPGRWKPKMIGGIGGFIKVRQYDQIPIEICGHKVIGTVLIGPTPVNIIGRDLLTQIGCTLN
>CA16542.5242.AY797271
WQRPFVTVKIGGQLKEALLDTGADDTVLEEMNLPGRWKPKMIGGIGGFVKVRQYDQVPIEICGHKVIGTVLVGPTPANIIGRNLLTQIGCTLN
>CA37724.5257.AY797277
WQRPVVTIKIGGQLREALIDTGADDTVLEDINLPGRWTPKLIGGIGGFVKVRQYDQVPVEICGHKAIGSVLVGPTPANIIGRNLLTQIGCTLN
>CA48431.5257.AY797278
WQRPVVTIKIGGQLREALIDTGADDTVLEDINLPGRWTPKLIGGIGGFVKVRQYDQVPVEICGHKAIGSVLVGPTPANIIGRNLLTQIGCTLN
>CA24819.5258.AY797279
WQRPLVTIKVGGQLKEALLDTGADDTVLEDMNLPGRWKPKMIGGIGGFIKVRQYDQIQIEICGHKAIGTVLVGPTPVNIIGRNLLTQIGCTLN
>CA33251.5258.AY797280
WQRPLVTIKVGGQLKEALLDTGADDTVLEDMNLPGRWKPKMIGGIGGFIKVRQYDQIQIEICGHKAIGTVLVGPTPVNIIGRNLLTQIGCTLN
>CA48135.5258.AY797281
WQRPLVTIKVGGQLKEALLDTGADDTVLEDMNLPGRWKPKMIGGIGGFIKVRQYDQIQIEICGHKAIGTVLVGPTPVNIIGRNLLTQIGCTLN
>CA23793.5271.AY797285
WQRPLVTIKIGGQLKEALLDTGADDTVLEEMNLPGRWKPKMIGGIGGFIKVRQYDQIPIEICGHKAIGTVLVGPTPVNIIGRNLLTQIGCTLN
>CA33518.5271.AY797286
WQRPLVTIKIGGQLKEALLDTGADDTVLEEMNLPGRWKPKMIGGIGGFIKVRQYDQIPIEICGHKAIGTVLVGPTPVNIIGRNLLTQIGCTLN
>CA16561.5296.AY797292
WQRPLVTIKIGGQLKEALLDTGADDTVLEEMSLPGKWKPKMIGGIGGFIKVRQYDQIPIEICGHKAIGTVLIGPTPVNIIGRNLLTQLGCTLN
>CA24378.5299.AY797293
WQRPLVTVKVGGQIKEALLDTGADDTVFEDMSLPGKWKPKMIGGVGGFIKVREYDQIPIEICGHKTVGTVLVGPTPINIIGRNVLTQLGCTLN
>CA23807.5346.AY797299
WQRPLVTIKIGGQLKEALLDTGADDTVLEEMNLPGRWKPKMIGGIGGFIKVRQYDQIPIEICGHKAIGTVLVGPTPVNIIGRNLLTQIGCTLN
>CA33841.5346.AY797300
WQRPLVTIKIGGQLKEALLDTGADDTVLEEMNLPGRWKPKMIGGIGGFIKVRQYDQIPIEICGHKAIGTVLVGPTPVNIIGRNLLTQIGCTLN
>CA23672.5349.AY797302
WQRPLVTIKIGGQLIEALLDTGADDTVLEEMTLPGRWKPKIIGGIGGFIRVRQYDQVPVEICGHKAIGSVLVGPTPVNIIGRNLMTQLGCTLN
>CA23869.5371.AY797307
WQRPLVTIKIGGQLREALLDTGADDTVLEEMNLPGRWKPKMIGGIGGFIKVRQYDQIPIEICGHKAIGTVLVGPTPVNIIGRNLLTQIGCTLN
>CA17022.5373.AY797309
WQRPLVTIKIGGQLKEALLDTGADDTVLEEMSLPGRWKPKMIGGIGGFIKVRQYDQILIEICGHKAIGTVLIGPTPVNIIGRNMLTQIGCTLN
>CA21377.5373.AY797310
WQRPLVTIKIGGQLKEALLDTGADDTVLEEMSLPGRWKPKMIGGIGGFIKVRQYDQILIEICGHKAIGTVLIGPTPVNIIGRNMLTQIGCTLN
>CA37740.5373.AY797312
WQRPLVTIKIGGQLKEALLDTGADDTVLEEMSLPGRWKPKMIGGIGGFIKVRQYDQILIEICGHKAIGTVLIGPTPVNIIGRNMLTQIGCTLN
>CA24368.5407.AY797317
WQRPLVAIKIGGQLKEALLDTGADDTVLEDMELPGRWKPKIIGGIGGFIKVRQYDQIPIEICGHKVISTVLIGPTPVNIIGRNLMTQLGCTLN
>CA33936.5407.AY797318
WQRPLVAIKIGGQLKEALLDTGADDTVLEDMELPGRWKPKIIGGIGGFIKVRQYDQIPIEICGHKVISTVLIGPTPVNIIGRNLMTQLGCTLN
>CA21367.5423.AY797323
WQRPLVTIKIGGQLKEALLDTGADDTVLEEMNLPGKWKPKMIGGIGGFIKVRQYEQIPIEICGHKAIGTVLVGPTPVNIIGRNLLTQIGCTLN
>CA41324.5426.AY797325
WQRPLVTVKIGGQLKEALLDTGADDTVLEDMNLPGRWKPKMIGGIGGFIKVRQYDQIPIEICGHKVIGTVLIGPTPVNIIGRNLLTQLGCTLN
>CA41326.5426.AY797326
WQRPLVTVKIGGQLKEALLDTGADDTVLEDMNLPGRWKPKMIGGIGGFIKVRQYDQIPIEICGHKVIGTVLIGPTPVNIIGRNLLTQLGCTLN
>CA21398.5452.AY797329
WQRPLVTIKIGGQLKEALLDTGADDTVLEDMDLPGRWKPKMIGGIGGFIKVKQYDQIPIDICGHKAIGTVLVGPTPVNIIGRNLLTQIGCTLN
>CA13468.5462.AY797330
WQRPFVTIKIGGQLKEALIDTGADDTVLEDIELPGRWKPKMIGGIGGFVKVRQYDQIPIEICGHKVIGTVLVGPTPTNIIGRNLLTQIGCTLN
>CA38124.5465.AY797332
WQRPFVTIKIGGQLKEALLDTGADDTVLEEMNLPGRWTPKIIGGIGGFVKVRQYDQIPVEICGHKAIGTVLVGPTPANIIGRNLLTQIGCTLN
>CA33509.5472.AY797336
WQRPLVPIRIGGQLKEALLDTGADDTVLEDINLPGRWKPKMIGGIGGFIKVKQYDQIPVEICGHKAIGTVLVGPTPVNIIGRNLLTQIGCTLN
>CA33536.5540.AY797343
WQRPLVTIKIGGQLKEALLDTGADDTVFEEMNLPGRWKPKMIGGIGGFLKVRQYDQVPVEVCGHKAICTVLIGPTPVNIIGRNLMTQLGCTLN
>CA41232.5544.AY797345
WQRPLVTIKIGGQLKEALLDTGADDTVIEEMSLSGRWKPKMIGGIGGFIKVRQYDQIPIEICGYKVIGTVLIGPTPVNIIGRNLLTQLGCTLN
>CA48173.5593.AY797348
WQRPIVTIRIGGQLKEALLDTGADDTVLEEMNLPGRWKPKIIGGIGGFIRVRQYDQVPIEICGHKVLSTVLIGATPVNVIGRNLMTQLGCTLN
>CA16549.5703.AY797350
WQRPLVTIKIGGQIKEALLDTGADDTVLEEINLPGRWKPKMIGGIGGFIKVRQYDQILIEICGHKAIGTVLVGPTPVNIIGRNLLTQIGCTLN
>CA24333.5735.AY797356
WQRPLVTIKIGGQLKEALLDTGADDTVLEDINLPGKWKPKMIGGIGGFVKVKQYDQIPIEICGHKVVGTVLVGPTPVNIIGRNLMTQLGCTLN
>CA33837.5735.AY797357
WQRPLVTIKIGGQLKEALLDTGADDTVLEDINLPGKWKPKMIGGIGGFVKVKQYDQIPIEICGHKVVGTVLVGPTPVNIIGRNLMTQLGCTLN
>CA33455.5755.AY797361
WQRPLVTIKIGGQLKEALLDTGADDTVLEEMNLPGRWSPKIIGGIGGFIKVRQYDQVPIEICGHKVTGPVLIGPTPVNIIGRNLMTRLGCTLN
>CA38672.5913.AY797362
WQRPLVAIKVGGQIKEALLDTGADDTVLEEMNLPGKWKPKMIGGIGGFIKVRQYDQIPIEICGHKAIGTVLIGPTPLNIIGRNLLTQLGCTLN
>CA21254.5939.AY797364
WQRPIVTIKIGGQLREALLDTGADDTVLEDIELPGKWKPKLIGGIGGFVKVRQYDQVPIEICGHKTIGTVLVGPTPANIIGRNLMTQLGCTLN
>CA33400.5953.AY797367
WQRPLVTIKIGEQIKEALLDTGADDTVLEEMSLPGRWKPKMIGGIGGFIKVRQYDQILIEICGHKAIGTVLIGPTPVNIIGRNLLTQIGCTLN
>CA41210.5966.AY797371
WQRPLVTVKVGGQLKEALLDTGADNTVLEDITLPGRWKPRMIGGIGGFIKVRQYDQVPVEICGHKAIGTILVGPTPVNIIGRDLLTKIGCTLN
>CA24143.5976.AY797372
WQRPIVTIKIGGQLREALLDTGADDTVLEDINLPGKWKPKIIGGIGGFVKVRQYDQVPVEICGHKTIGTVLVGPTPANVIGRNLMTQLGCTLN
>CA39299.5984.AY797374
WQRPLVTIKVGGQLKEALLDTGADDTVLEEMNLPGRWKPKMIGGIGGFIKVRQYDQILIEICGHKAIGTVLVGPTPVNIIGRNLLTQIGCTLN
>CA41300.5994.AY797376
WQRPLVTIKIGGQLREALLDTGADNTVLEDITLPGKWKPKIIGGIGGLIKVRQYDQIPIEICGHKAIGTVLVGPTPVNIIGRDLMTQLGCTLN
>CA33534.6004.AY797380
WQRPIVTIEIGGQLKEALLDTGADDTVLEEMNLPGRWKPKMIGGIGGFIRVRQYDQVPIKFCGHTAIGTVLIGPTPVNIIGRNLMTQIGCTLN
>CA17015.6324.AY797384
WQRPLVTIKIGGQLKEALLDTGADDTVLEEINLPGRWKPKMIGGIGGFVKVRQYDQIPIEICGHKVIGTVLVGPTPHNIIGRNLLTQIGCTLN
>CA33909.6324.AY797385
WQRPLVTIKIGGQLKEALLDTGADDTVLEEINLPGRWKPKMIGGIGGFVKVRQYDQIPIEICGHKVIGTVLVGPTPHNIIGRNLLTQIGCTLN
>CA17588.6366.AY797390
WQRPIVTIKIGGQLKEALLDTGADDTVLEEMSLPGRWKPKMIGGIGGFIKVRQYDQIPIEICGHKVISTVLIGPTPVNIIGRNLMTQLGCTLN
>CA41206.6401.AY797393
WQRPFVTIKIGGQLKEALLDTGADDTVLEEMDLPGRWKPKIIGGIGGFVKVRQYDQIPVEVCGYRAITTVLIGPTPVNVIGRNLMTQLGCTLN
>CA33633.6404.AY797394
WQRPLVTVKIGGQPIEALLDTGADDTVIEEINLPGRWKPKIIGGIGGFIKVRQYDQILVEICGHKAIGTVVVGPTPVNIIGRNLLTQIGCTLN
>CA20498.6405.AY797397
WQRPLVTVKVGGQLKEALLDTGADNTVLEEMTLPGRWKPKMIGGIGGFIKVKQYDQIPIEICGHKAIGTVLVGPTPVNIIGRDLLTQIGCTLN
>CA42595.6421.AY797402
WQRPIVTIKIGGQLIEALLDTGADDTVLEEMNLPGRWKPKIIGGIGGFIKVRQYDQVPIEICGRKAISTVLIGPTPVNIIGRNLLTKLGFTLN
>CA20536.6436.AY797404
WQRPIVTIKIGGQLKEALLDTGADDTVLEEMNLPGRWKPKMIGGIGGFLKVRQYDQIPIEICGHKVISTVLVGPTPVNVIGRNLMTQIGCTLN
>CA37913.6437.AY797406
WQRPIVTIKIGGQLKEALFDTGADDTVLEEMCLPGRWKPRIIGGIGGFIRVKQYDQIPIEICGHKVTTTVLIGPTPVNIIGRNLMTQLGCTLN
>CA41242.6452.AY797408
WQRPLVTIKIGGQLKEALLDTGADDTVLEEMNLPGRWKPKMIGGIGGFIKVRQYDQVPIEICGHRAIGAVLIGPTPVNIIGRNLLTQIGCTLN
>CA24428.6475.AY797412
WQRPLVTVKIGGQLKEALLDTGADDTVFEDITLPGRWKPKMIGGIGGFLKVRQYDQVPIEICGHKVLSTVLVGPTPVNIIGRNLMTQIGCTLN
>CA38130.6501.AY797417
WQRPLVTVKVGGIIKEALLDTGADNTVFEEMNLPGRWKPKMIGGIGGFIKVRQYEQIPIEICGHKAIGTVLIGPTPVNIIGRDLMTQLGCTLN
>CA37698.6555.AY797419
WQRPLVTIMIGGQLKEALLDTGADDTVLEEMNLPGRWRPKMIGGIGGFIKVRQYDQVSIDICGHKVTGTVLIGPTPVNIIGRNLLTQLGCTLN
>CA37722.6583.AY797427
WQRPFVTIKIGGQLKEALLDTGADDTIFEEMNLPGTWKPKIVGGIGGFLKVRQYDQIPIEICGHKTRATVLIGPTPVNIIGRNLMTQLGCTLN
>CA23883.6584.AY797429
WQRPLVTIKIGGQLKEALLDTGADDTVLEEMCLPGRWKPKMIGGIGGFIKVRQYDQIAIEICGHKAIGTVLIGPTPVNIIGRNLLTQLGCTLN
>CA24753.6590.AY797432
WQRPIVTIKIGGQLREALLDTGADDTVLEDINLPGKWTPKMIGGIGGFVKVRQYDQVPIEICGHKTIGTVLVGPTPANIIGRNLMTQLGCTLN
>CA24265.6602.AY797435
WQRPLVTIKIGGQLKEALLDTGADDTVLEDMTLPGRWKPKMIGGIGGFIKVKQYDQIPIEICGHKAIGTVLIGPTPVNIIGRNLLTQIGCTLN
>CA38092.6602.AY797436
WQRPIVTIKIGGQLREALLDTGADDTVFEDINLPGRWTPKIIGGIGGFVKVKQYDEVPVEICGHKAIATVLVGPTPFNIIGRNLMTQLGCTLN
>CA33657.6792.AY797440
WQRPLVTIKIGGQLREALLDTGADDTILEEINLPGRWKPKIIGGIGGLVKVRQYDQIPIEICGHKVIGTVLVGPTPANIIGRNLMTQLGCTLN
>CA34060.6792.AY797441
WQRPLVTIKIGGQLREALLDTGADDTILEEINLPGRWKPKIIGGIGGLVKVRQYDQIPIEICGHKVIGTVLVGPTPANIIGRNLMTQLGCTLN
>CA48183.6799.AY797444
WQRPIVTIKIGGQLKEALLDTGADDTVLEDMDLPGRWKPRIIGGIGGFIKVRQYDQIPIEICGHKVISTVLVGPTPTNIIGRNLMTQLGCTLN
>CA21302.6800.AY797446
WQRPVVTIKIGGQLREALLDTGADDTVFENITLPGRWKPKLIGGIGGIIKVKQYDQVPIEICGHKAIGAVLVGPTPVDVVGRNILTQIGCTLN
>CA39287.6811.AY797449
WQRPLVTIKVGGQLKEALLDTGADDTVLEDINLPGRWKPKMIGGIGGFIKVRQYDQVLIEICGHKAIGTVLVGPTPVNIIGRNLLTQIGCTLN
>CA39289.6811.AY797450
WQRPLVTIKVGGQLKEALLDTGADDTVLEDINLPGRWKPKMIGGIGGFIKVRQYDQVLIEICGHKAIGTVLVGPTPVNIIGRNLLTQIGCTLN
>CA33260.6814.AY797451
WQRPLVTIKIGGQQTEALLDTGADDTVLEEMNLPGKWKPKMIGGIGGFIKVRQYDQIPIEICGHKAIGTVLIGPTPVNIIGRNLLTQLGCTLN
>CA33786.6835.AY797454
WQRPLVTIKVGGQLKEALLDTGADDTVLEEISLPGRWKPKMIGGIGGFIKVKQYDQILIEICGHKAVGTVLVGPTPVNIIGRNLLTQIGCTLN
>CA37843.6839.AY797457
WQRPLVSIKIGGQLKEALLDTGADDTVLEEMNLPGRWRPKMIGGIGGFIKVKQYDQVPIEICGHKTIGTVLVGPTPVNIIGRNLLTQLGCTLN
>CA17073.6854.AY797459
WQRPLVTIKIGGQLKEALLDTGADNTVLEDMNLPGRWKPKMIGGIGGFIKVRQYDQIPIEICGHKAIGTVLVGPTPVNIIGRNLLTQIGCTLN
>CA24273.6854.AY797460
WQRPLVTIKIGGQLKEALLDTGADDTVLEDMNLPGRWKPKMIGGIGGFIKVRQYDQIPIEICGHKAIGTVLVGPTPVNIIGRNLLTQIGCTLN
>CA17029.6855.AY797461
WQRPLVTIKIGGQLKEALLDTGADDTVLEDMDLPGRWKPKMIGGIGGFIKVRQYDQISIEICGHKTIGTVLVGPTPVNIIGRNLLTQIGCTLN
>CA23634.6866.AY797467
WQRPLVTIKIGGQLKEALLDTGADDTVLEEMNLPGRWKPKMIGGIGGFIKVRQYDQVPIEICGHKAIGTVLVGPTPTNIIGRNLMTQLGCTLN
>CA17045.6868.AY797468
WQRPIVTIKVGGQVKEALLDTGADDTVLQEINLPGRWTPKMIGGIAGFIKVRQYDQVPIEICGHKVIGTVLVGPTPANIIGRNLMTRIGCTLN
>CA17048.6870.AY797469
WQRPLVTIKIGGQLKEALLDTGADDTVLEEMNLPGRWKPKMIGGIGGFIKVRQYDQILIEICGYKAIGTVLIGPTPVNIIGRNLLTQIGCTLN
>CA21337.6870.AY797470
WQRPLVTIKIGGQLKEALLDTGADDTVLEEMNLPGRWKPKMIGGIGGFIKVRQYDQILIEICGYKAIGTVLIGPTPVNIIGRNLLTQIGCTLN
>CA17063.6880.AY797475
WQRPIVTIKIGGQLKEALLDTGADDTVLEEMNLPGRWKPKMIGGIGGFIKVRQYDQISIEICGHKAIGTVLVGPTPVNIIGRNLLTQLGCTLN
>CA33826.6881.AY797477
WQRPLVSIKVGGQLKEALLDTGADDTVLEEMSLPGRWKPKMIGGIGGFIKVRQYDQILIEICGHKAIGTVLVGPTPVNIIGRNLLTQIGCTLN
>CA37777.6881.AY797478
WQRPLVSIKVGGQIKEALLDTGADDTVLEEMSLPGRWKPKMIGGIGGFIKVRQYDQILIEICGHKAIGTVLVGPTPVNIIGRNLLTQIGCTLN
>CA17066.6882.AY797479
WQRPIVTIKIGGQLKEALLDTGADDTVLEEMNLPGKWKPKMIGGIGGFVRVRQYDQIPIEICGHKVIGSVLIGPTPANIIGRNLMTQLGCTLN
>CA17487.7059.AY797488
WQRPLVTVKVGGQIREALLDTGADDTVLEDIDLPGKWKPKMIGGIGGFIKVRQYDQVPIEICGHKAIGTVLVGPTPVNIIGRNLLTRLGCTLN
>CA37856.7065.AY797492
WQRPIVTIKIGGQLKEALLDTGADDTVLEEMNLPGKWKPKLIGGIGGFIRVRQYEEVPIEICGHKTRGTVLIGPTPANIVGRNLMTQLGCTLN
>CA42623.7066.AY797495
WQRPLVTIKIGGQLKEALLDTGADDTVLEDINLPGRWKPKMIGGIGGFIKVKQYDQVPIEICGHKVVGTVLIGPTPVNIIGRNLLTQLGCTLN
>CA24037.7071.AY797498
WQRPLVTIKIGGQLIEALLDTGADDTVLEDMDLPGRWKPKMIGGIGGFIKVRQYEQIPIEICGQKVIGTVLVGPTPVNIIGRNLMTQIGCTLN
>CA20467.7075.AY797505
WQRPLVPIRIGGQLKEALLDTGADDTVLEEMSLPGRWKPKMIGGIGGFIKVRQYDEIPIEICGHKAIGTVLIGPTPVNIIGRNLLTQLGCTLN
>CA17545.7081.AY797508
WQRPLVTIKIGGQLKEALLDTGADDTVLEEMNLPGRWKPKMIGGIGGFMKVKQYDQIQVEICGHKAIGTVLVGPTPVNIIGRNLLTQIGCTLN
>CA17558.7091.AY351706
WQRPIVTIKIGGQLKEALLDTGADDTVLEEMDLPGKWKPKIIGGIGGFVKVRQYDQVPIEICGHKTRGTVLVGPTPANIIGRNLMTQLGFTLN
>CA17569.7100.AY797518
WQRPLVTIKIGGQLKEALLDTGADDTVLEEMNLPGRWKPKMIGGIGGFIKVRQYDQILIEICGYKAIGTVLVGPTPVNIIGRNLLTQIGCTLN
>CA33576.7101.AY797520
WQRPIVTVKIEGQLIEALIDTGADDTVLEEMNLPGRWKPKLITGIGGFVKVRQYDQITIEICGHKATGSVLIGPTPANVIGRNMLAQIGCTLN
>CA37746.7101.AY797521
WQRPIVTVKIEGQLIEALIDTGADDTVLEEMNLPGRWKPKLITGIGGFVKVRQYDQITIEICGHKATGSVLIGPTPANVIGRNMLAQIGCTLN
>CA33378.7106.AY797525
WQRPLVTIKIGGQLKEALLDTGADNTVLEEMNLPGRWKPKIIGGIGGFIKVRQYDQVPIEICGHKAIGTVLIGPTPVNIIGRDLLTQLGCTLN
>CA41294.7108.AY797531
WQRPFVTIKIGGQLREALLDTGADDTVLQEINLPGKWKPKIIGGIGGFIKVRQYDQVPVEICGHKAITTVLVGPTPVDVIGRNLMTQLGCTLN
>CA20609.7109.AY797533
WQRPLVTIRIGGQEKEALLDTGADDTVLEEMNLPGRWKPKMIGGIGGFIKVRQYDQILVEICGHRAIGTVLVGPTPVNIIGRNLLTQIGCTLN
>CA41298.7109.AY797534
WQRPLVTIRIGGQEKEALLDTGADDTVLEEMNLPGRWKPKMIGGIGGFIKVRQYDQILVEICGHRAIGTVLVGPTPVNIIGRNLLTQIGCTLN
>CA48205.7111.AY797535
WQRPIVPIRIGGQLREALLDTGADDTVLEDMDLPGRWKPKMIVGIGGFVKVRQYDQIPIEICGHKTIGTVLIGPTPANIIGRNLLTQLGCTLN
>CA17594.7119.AY797538
WQRPLVTIKIGGQLKEALLDTGADNTVLEEMSLPGRWKPKMIGGIGGFIKVRQYDQIPIEICGHKAIGTVLIGPTPVNIIGRNLLTQLGCTLN
>CA20263.7848.AY797543
WQRPIVTVKIGGQLTEALLDTGADDTVLEEMNLPGRWKPKIIGGIGGFIKVRQYDQILVEIWGHKAIGTVLIGPTPVNIIGRNLMTQIGCTLN
>CA20286.7859.AY797548
WQRPIVTVKIGGQLTEALLDTGADDTVFEEMNLPGRWKPKIIGGIGGFMKVRQYDQIPIEICGHKVIGSVLIGPTPVNVIGRNLMTQLGCTLN
>CA20291.7862.AY797551
WQRPLVTIKVGGQLKEALLDTGADDTVLEEMNLPGRWKPKMIGGIGGFIKVRQYDQIPIEICGHKAIGTVLVGPTPVNIIGRNLLTQLGCTLN
>CA20292.7863.AY797553
WQRPIVTIRIGGQLKEALLDTGADDTVLEEMNLPGKWKPKMIGGIGGFIKVRQYDQILIEICGHKAIGTVLVGPTPVNIIGRNLLTQLGCTLN
>CA20327.7887.AY797560
WQRPLVTIKIGGQLKEALLDTGADDTVLEEMNLPGRWKPKMIGGIGGFIKVRQYDQILIEICGHKAIGTVLVGPTPVNIIGRNLMTQIGCTLN
>CA42693.7887.AY797562
WQRPLVTIKIGGQLKEALLDTGADDTVLEEMNLPGRWKPKMIGGIGGFIKVRQYDQILIEICGHKAIGTVLVGPTPVNIIGRNLLTQIGCTLN
>CA20361.7909.AY797581
WQRPIVTIKIGGQLREALIDTGADDTVLEDIELPGRWTPKIIGGIGGLVKVRQYDQIPVEICGHKAIGKVLVGPTPTNIIGRNLLTQIGCTLN
>CA33775.7909.AY797582
WQRPIVTIKIGGQLREALIDTGADDTVLEDIELPGRWTPKIIGGIGGLVKVRQYDQVPVEICGHKTIGKVLVGPTPTNIIGRNLLTQIGCTLN
>CA20362.7910.AY797583
WQRPLVTIKIGGQLKEALLDTGADDTVLEDMNLPGRWKPKMIGGIGGFIKVRQYDQIPIEICGHKAIGTVLVGPTPANIIGRNLLTQIGCTLN
>CA20367.7915.AY797585
WQRPIVTIKIGGHLTEALLDTGADDTVLEEMNLPGRWKPKMIGGIGGFIKVKQYDQIPIEICGHKIISTVLIGPTPVNIIGRNLMTQLGCTLN
>CA20371.7916.AY797586
WQRPVVTIKIGGQLKEALLDTGADNTVLEDVNLPGRWKPKMIGGIGGFIKVRQYDQIPIEICGHKVIGTVLVGPTPVNIIGRDLLTQLGCTLN
>CA33877.7916.AY797587
WQRPVVTIKIGGQLKEALLDTGADNTVLEDVNLPGRWKPKMIGGIGGFIKVRQYDQIPIEICGHKVIGTVLVGPTPVNIIGRDLLTQLGCTLN
>CA33517.7920.AY797592
WQRPIVTIKIGGQLKEALLDTGADDTVFEEMNLPGRWKPKIIGGIGGFVKVKQYDQVPIEICGHKTTSTVLIGPTPANIIGRNLMTQLGCTLN
>CA48101.7920.AY797593
WQRPIVTVKIGGQLKEALLDTGADDTVFEEMNLPGRWKPKIIGGIGGFVKVKQYDQVPIEICGHKTTSTVLIGPTPANVIGRNLMTQLGCTLN
>CA20395.7934.AY797601
WQRPLVTIKIGGQLKEALLDTGADDTVLEEMNLPGRWKPKMIGGIGGFIKVRQYDQILVEICGHKAIGKVLVGPTPVNIIGRNLLTQIGCTLN
>CA20405.7943.AY797605
WQRPLVTIKIGGQLKEALLDTGADDTVLEEMNLPGRWKPKMIGGIGGFIKVRQYDQIPLEICGHKAIGTVLIGPTPVNIIGRNLLTQIGCTLN
>CA33681.7950.AY797609
WQRPFVTVKIGGQLKEALLDTGADNTVLEDICLPGRWKPKMIGGIGGFVKVRQYDQVPIEICGHKTIGTVLVGPTPVNIIGRDLLTQLGCTLN
>CA20439.7968.AY797616
WQRPLVTIRIGGQLKEALLDTGADDTVLEEMSLPGKWKPKMIGGIGGFIKVRQYDQIPIEICGHKAIGTVLIGPTPVNIIGRNLMTQIGCTLN
>CA20446.7983.AY797624
WQRPIVTVRVGGQLKEALLDTGADDTVLEEMDLPGRWKPRMIGGIGGFIKVRQYDEVPIELCGHKTRSTVLIGPTPVNVIGRNLMTQLGCTLN
>CA20471.7988.AY797629
WQRPIVPIRIGGQLKEALIDTGADDTVLEEMNLPGRWKPKIIGGIGGFVKVRQYDQIPIEICGHKVIGAVLVGPTPANIIGRNLLTQLGCTLN
>CA20494.8002.AY797639
WQRPLVTVKIGGQLKEALLDTGADDTVLEEMNLPGKWKPKMIGGIGGFIKVRQYDQIPIEICGHRAIGTVLVGPTPVNIIGRNLLTQIGCTLN
>CA20509.8010.AY797642
WQRPLVTIKIGGQLKEALLDTGADDTVLEEMNLPGRWKPKMIGGIGGFIKVRQYDQIPIEICGHKAIGTVLVGPTPVNIIGRNLLTQIGCTLN
>CA20515.8013.AY797647
WQRPIVTIKIGGQLKEALLDTGADDTVLEEMNLPGRWKPKMIGGIGGLVKVRQYDQIPIEICGHKVIGTVLVGPTPANIIGRNLMTQIGCTLN
>CA37831.8013.AY797648
WQRPIVTIKIGGQLKEALLDTGADDTVFEEMNLPGRWKPKMIGGIGGLVKVRQYDQIPIEICGHKVIGTVLVGPTPANIIGRNLMTQIGCTLN
>CA24065.8022.AY797651
WQRPIVTVKIGGQLKEAILDTGADDTVLEEIDLPGRWKPKMIGGIGGFVKVRQYDQIPIEICGHKVVGSVLVGPTPVNIIGRDLMTQIGCTLN
>CA20539.8026.AY797654
WQRPVVTIKIGGQLIEALLDTGADDTVLEDISLPGKWKPKMIGGIGGFIKVRQYEQVPVEICGHKVIGTVLVGPTPVNIIGRNLMTQLGCTLN
>CA20541.8028.AY797657
WQRPLVTVKIGGQLKEALLDTGADNTVLDEVNLPGRWKPKMIGGIGGFIKVRQYDQIPIEICGHKVIGTVLVGPTPVNIIGRDLLTQIGCTLN
>CA33829.8028.AY797658
WQRPLVTVKIGGQLKEALLDTGADNTVLDEVNLPGRWKPKMIGGIGGFIKVRQYDQIPIEICGHKVIGTVLVGPTPVNIIGRDLLTQIGCTLN
>CA33558.8033.AY797661
WQRPIVTIKIAGQQKEALLDTGADDTILEEMSLPGKWKPRIAGGIGGFIKVRQYDQIPIEICGHKVVGTVLVGPTPANIIGRNLMTKLGCTLN
>CA20552.8034.AY797662
WQRPLVTIKIGGQLKEALLDTGADDTVLEDMELPGRWKPKMIGGIGGFIKVRQYDQIPIEISGHKVIGTVLIGPTPVNIIGRNLLTQLGCTLN
>CA33868.8042.AY797670
WQRPIVTIKIGGQLKEALLDTGADDTVLEDMDLPGKWKPKIIGGIGGFVKVRQYDQVPIEICGHKTIGTVLVGPTPANIIGRNLMTQLGCTLN
>CA20571.8049.AY797671
WQRPLVTIKIGGQLKEALLDTGADNTVLEDIALPGRWKPKMIGGIGGFIKVRQYDQVPIEICGHKAIGTVLVGPTPVNIIGRDLLTQIGCTLN
>CA48095.8049.AY797673
WQRPLVTVKIGGQLKEALLDTGADNTVIEDITLPGRWKPKMIGGIGGFVKVRQYDQVPIEICGHKTIGTVLVGPTPVNIIGRDLMTQIGCTLN
>CA33850.8050.AY797675
WQRPIVTIKIGGQLIEALLDTGADDTVLEEVNLPGRWKPKIIGGIGGFIKVRQYDQVPVEICGHKAIGTVLVGPTPVNVIGRNLMTQLGCTLN
>CA33631.8055.AY797679
WQRPLVSIKIGGQVKEALLDTGADNTVFEEMNLPGRWKPRMIGGIGGFLKVKQYDQIPIEICGHKTIGTVLIGPTPVNIVGRDLLTQLGCTLN
>CA20591.8063.AY797681
WQRPLVTIKIGGQLKEALLDTGADDTVLEEMNLPGRWKPKMIGGIGGFIKVRQYDQIPIEICGHKAIGTVLVGPTPVNIIGRNLLTQIGCTLN
>CA33352.8077.AY797690
WQRPIVTIKIGGQLKEALLDTGADDTVLEEMNLPGRWKPKMIGGIGGFIKVRQYDQIPVEICGHKALSTVLIGPTPVNIIGRNLLTQLGCTLN
>CA20632.8088.AY797694
WQRPLVTIKIGGQLIEALLDTGADDTVLEEMNLPGRWKPKIIGGIGGFIKVRQYDQIPIEICGHKIISTVLIGPTPVNIIGRNLMTQLGCTLN
>CA24661.8095.AY797698
WQRPLVTIKIGGQLKEALLDTGADDTVLEDMNLPGRWKPKMIGGIGGFIKVRQYDQIPIEICGHKAIGTVLVGPTPVNIIGRNLLTQIGCTLN
>CA37793.8334.AY797705
WQRPIVTIKVGGQLIEALLDTGADDTVLEEINLPGRWTPKIIGGVGGLIKVRQYEQVPIEICGHKVIGPVLVGPTPVNIIGRNLMTQIGCTLN
>CA21268.8346.AY797711
WQRPIVTIKIGGQLKEALLDTGADDTVLEEMNLPGRWKPKMIVGIGGFTKVRQYDQIPIEICGHKVIGTVLIGPTPANIIGRNLLTQIGCTLN
>CA33974.8355.AY797717
WQRPIVTIKIGGQLREAILDTGADDTIIEDINLPGRWKPKIVGGVGGLVKVRQYDQVPVELCGHKIVCTVLVGPTPVNIIGRNLMTQLGCTLN
>CA24249.8356.AY797719
WQRPLVTIKVGGQLTEALLDTGADNTVLEDVNLPGRWKPKMIGGIGGFIKVRQYDQIPIEICGHKAIGTVLVGPTPVNIVGRDLLTQIGCTLN
>CA21294.8360.AY797722
WQRPIVSIKIGGQQIEALLDTGADDTVLEEMNLPGRWKPKMIGGIGGFIKVRQYDQIPIEICGHKTISTVLVGPTPVNIIGRNLMTQIGCTLN
>CA21347.8390.AY797731
WQRPIVTIKIGGQQKEALLDTGADDTVLEDMNLPGRWKPKMIGGIGGFIKVRQYDQILIEICGHKTIGTVLVGPTPVNIIGRNLLTQIGCTLN
>CA33408.8390.AY797732
WQRPIVTIKIGGQQKEALLDTGADDTVLEDMNLPGRWKPKMIGGIGGFIKVRQYDQILIEICGHKTIGTVLVGPTPVNIIGRNLLTQIGCTLN
>CA21343.8397.AY797738
WQRPLVTIKIGGQLKEALLDTGADDTVLEDMTLPGRWKPKMIGGIGGFIKVRQYDQIPIEICGHKAVGTVLIGPTPVNIIGRNLLTQLGCTLN
>CA21395.8424.AY797751
WQRPLVTIKIGGQLKEALLDTGADDTVLEEMNLPGRWKPKMIGGIGGFIKVRQYDQILIEICGHKAIGTVLVGPTPVNIIGRNLLTQIGCTLN
>CA21411.8437.AY797758
WQRPLVTIKIGGQLKEALLDTGADDTVFEELNLQGKWRPKMIGGIGGFVKVRQYDQVPIEICGHKVIGTVLVGPTPLNIIGRNLLTQLGCTLN
>CA42645.8437.AY797759
WQRPLVTIKIGGQLKEALLDTGADDTVFEELNLQGKWRPKIVGGIGGLVKVRQYDQVPIEICGHKVIGTVLVGPTPLNIIGRNLLTQLGCTLN
>CA21418.8440.AY797760
WQRPLVTIKVGGQLKEALLDTGADDTVLEDMNLPGKWKPKMIGGIGGFIKVRQYEQIPIEICGHKAIGTVLVGPTPVNIIGRNLLTQIGCTLN
>CA33942.8440.AY797761
WQRPLVTIKVGGQLKEALLDTGADNTVLEDVNLPGKWKPKMIGGIGGFIKVRQYEQIPIEICGHKAIGTVLVGPTPVNIIGRDLLTQIGCTLN
>CA21426.8444.AY797763
WQRPLVTIKIGGQLKEALLDTGADNTVLEEMNLPGRWKPKMIGGIGGFIKVRQYDQIPIEICGHKAIGTVLVGPTPVNIIGRDLLTQLGCTLN
>CA21437.8452.AY797765
WQRPLVSIKIGGQIKEALLDTGADDTVLEEMNLPGRWKPKMIGGIGGFIKVRQYDQILIEICGYKAIGTVLVGPTPVNIIGRNLLTQIGCTLN
>CA33254.8452.AY797766
WQRPLVSIKIGGQIKEALLDTGADDTVLEEMNLPGRWKPKMIGGIGGFIKVRQYDQILIEICGYKAIGTVLVGPTPVNIIGRNLLTQIGCTLN
>CA48161.8453.AY797770
WQRPLVTIKIGGQLKEALLDTGADDTVLEEINLPGRWKPKMIGGIGGFIKVRQYDQIPIEICGHKAIGTVLVGPTPVNIIGRNLLTQIGCTLN
>CA21439.8454.AY797771
WQRPLVTVKIGGQLKEALLDTGADDTVLEGINLPGRWKPKMIGGIGGFIKVRQYDQVPLEICGHKAVGSVLVGPTPVNIIGRNLMTQLGCTLN
>CA42589.8454.AY797772
WQRPLVTIKIGGQLKEALLDTGADDTVLEEINLPGRWKPKMIGGIGGFIKVRQYDQVPLEICGHKAIGTVLVGPTPVNIIGRNLLTQIGCTLN
>2909-2250.9300.None
WQRPLVTVKIGGQLKEALLDTGADNTVLEEMNLPGRWKPKMIGGIGGFIKVRQYDQIPVEICGHKAIGTVLVGPTPVNIIGRNLLTQIGCTLN
>P2909-2451.9300.None
WQRPLVTVKIGGQLKEALLDTGADNTVLEEMNLPGRWKPKMIGGIGGFIKVRQYDQIPVEICGHKAIGTILVGPTPVNIIGRNLLTQIGCTLN
>3714-119.9301.None
WQRPLVTIKIGGQLKEALLDTGADDTVLEDMNLPGKWKPKMIGGIGGFIKVRQYDQIPIEICGKKTIGTVLVGPTPVNIIGRNLLTQLGFTLN
>3714-1771.9301.None
WQRPIVTIKIGGQLREALLDTGADDTVLEDINLPGRWKPKMIGGIGGFVKVRQYDQIPIEICGKKIISTVLVGPTPVNIIGRNLMTQLGCTLN
>3714-1999.9301.None
WQRPIVTIKIGGQLREALLDTGADDTVLEDINLPGRWKPKMIGGIGGFVKVRQYDQIPIEICGKKIITTVLVGPTPVNIIGRNLMTQLGCTLN
>P3714-2633.9301.None
WQRPIVTIKIGGQLREALLDTGADDTVLEDINLPGRWKPKMIGGVGGFVKVRQYDQIPIEICGKKIITTVLVGPTPVNIIGRNVMTQLGCTLN
>3714-3118.9301.None
WQRPIVTIKIGGQLREALLDTGADDTVLEDINLPGRWKPKMIGGVGGFVKVRQYDQIPIEICGKKIITTVLVGPTPVNIIGRNVMTQLGCTLN
>3714-4653.9301.None
WQRPIVTIKIGGQLREALLDTGADDTVLEDINLPGRWKPKMIGGVGGFVKVRQYDQIPIEICEKKIITTVLVGPTPVNIIGRNVMTQLGCTLN
>8546-3393.9302.None
WQRPLVTIKIGGQLKEALLDTGADDTVLEEMNLPGRWKPKMIGGIGGFMKVKQYDQIPIEICGHKAIGTVLVGPTPVNIIGRNLLTQIGCTLN
>P8627-3247.9303.None
WQRPIVTIKIAGQLKEALLDTGADDTILEDINLPGRWKPKMVGGIGGFIKVRQYDQIPIEICGHKAIGTVLVGPTPANIIGRNLLTQLGCTLN
>0233-2198.9304.None
WQRPVVTIKIGGQLREALLDTGADDTVLEEINLPGRWKPKIIGGIGGFVKVRQYDQIPIEICGHKVVGTVLVGPTPTNIIGRNLMTQLGCTLN
>P0233-2920.9304.None
WQRPVVTIKIGGQLREALLDTGADDTVLEEINLPGRWKPKIVGGIGGFVKVRQYDQIPIEICGHKVVGTVLVGPTPTNIIGRNLMTQLGCTLN
>P3636-2284.9305.None
WQRPIVEIKIGGQIKEAILDTGADDTVLEEINLPGRWKPKLIGGIGGFIKVRQYDQVPIEICGHKAITTVLVGPTPVNIIGKNLMTQLGCTLN
>CA23560.9649.AY797782
WQRPLVTVKIGGQLKEALLDTGADDTVVEEMSLSGRWKPKMIGGIGGFIKVRQYDQILVEICGHKAIGTVLVGPTPVNIIGRNLLTQIGCTLN
>CA23620.9668.AY797790
WQRPLVTIKIGGQLKEALLDTGADDTVIEEMSLQGKWKPKMIGGIGGFIKVRQYDQIPIEICGHKVIGTVLVGPTPVNIIGRNLLTQLGCTLN
>CA23622.9668.AY797791
WQRPLVTIKIGGQLKEALLDTGADDTVIEEMSLQGKWKPKMIGGIGGFIKVRQYDQIPIEICGHKVIGTVLVGPTPVNIIGRNLLTQLGCTLN
>CA33507.9668.AY797792
WQRPLVTIKIGGQLKEALLDTGADDTVVEEMCLPGKWKPKMIGGIGGFIKVRQYDQIPIEICGHKAIGTVLVGPTPVNIIGRNLLTQLGCTLN
>CA33965.9668.AY797793
WQRPLVTIKIGGQLKEALLDTGADDTVIEEMSLSGKWKPKMIGGIGGFIKVRQYDQIPIEICGHKVIGTVLVGPTPVNIIGRNLLTQLGCTLN
>CA23636.9672.AY797795
WQRPIVTIKIGGQLKEALLDTGADDTVLEEMNLPGRWKPKMIGGIGGFIKVRQYDQVHIEICGHKAIGTVLVGPTPVNIIGRNLLTQLGCTLN
>CA23688.9682.AY797801
WQRPLVTVKIGGQLKEALLDTGADNTVLEDINLPGRWKPKMIGGIGGFIKVRQYDQIAIEICGHKVIGTVLIGPTPVNIIGRDLLTQIGCTLN
>CA23733.9696.AY797806
WQRPLVTIKIGGQLKEALLDTGADDTVLEEMNLPGRWKPKMIGGIGGFIKVRQYDQIPIEICGHKAIGTVLIGPTPVNIIGRNLLTQLGCTLN
>CA37960.9700.AY797813
WQRPLVTIKIGGQLKEALLDTGADNTVLEDMELPGRWKPKMIGGIGGFIKVRQYDQIPIEICGHKAIGTVLVGPTPVNIIGRNLLTQIGCTLN
>CA23759.9705.AY797814
WQRPIVTIKIGGHTKEALLDTGADDTVLEDMNLPGRWKPKIIGGIGGFIKVRQYDQIPIEICGHKVLSTVLVGPTPVNVVGRNLMTQLGCTLN
>CA23815.9721.AY797823
WQRPLVTIKIGGQLKEALLDTGADDTVLEEMNLPGRWKPKMIGGIGGFIKVRQYDQIPIEICGHKAIGTVLVGPTPVNIIGRNLLTQIGCTLN
>CA23873.9734.AY797830
WQRPFVTIKVGGQLKEALLDTGADNTVLEEMSLPGKWKPKMIGGIGGFIKVRQYDNILIEICGHKAIGTVLIGPTPVNIIGRDLLTQIGCTLN
>CA23911.9746.AY797837
WQRPLVTIKIGGQLKEALLDTGADDTVLEDMDLPGRWRPKMIGGIGGFIKVRQYDQIPIEICGHKAIGTVLVGPTPVNIIGRNLLTQIGCTLN
>CA23973.9762.AY797845
WQRPLVTIKIGGQLKEALLDTGADDTVLEDMNLPGRWKPKMIGGIGGFIKVRQYDQIPIEICGHKAIGTVLVGPTPVNIIGRNLLTQIGCTLN
>CA24029.9786.AY797854
WQRPIVTIKIGGQLKEALLDTGADDTVLEEMNLPGKWKPKMIGGIGGFVKVRQYDQIPMEICGHKVIGTVLIGPTPANIIGRNLMTQLGCTLN
>CA33932.9786.AY797855
WQRPIVTIKIGGQLKEALLDTGADDTVLEEMNLPGKWKPKMIGGIGGFVKVRQYDQIPMEICGHKVIGTVLIGPTPANIIGRNLMTQLGCTLN
>CA34173.9792.AY797858
WQRPVVTVKIGGQLTEALLDTGADDTVLEEMNLPGKWKPKIIGGIGGFIKVRQYDQIPVEICGHKAIGTVLVGPTPFNCIGRNLLTQIGCTLN
>CA34068.9798.AY797861
WQRPLVTIKVGGQIKEALLDTGADDTVLEEMNLPGRWKPKMIGGIGGFIKVRQYDQILVEICGHKAIGTVLIGPTPVNIIGRNLLTQIGCTLN
>CA37992.9839.AY797880
WQRPLVTIKIGGQLKEALLDTGADDTVLEDMNLPGRWKPKMIGGIGGFIKVRQYDQIPIEICGHKTIGTVLIGPTPVNIIGRNLLTQLGCTLN
>CA24219.9841.AY797882
WQRPLVTIRVGGQLKEALLDTGADDTVLEEMDLPGRWKPKMIGGIGGFIKVRQYDQVPIEICEHKVIGTVLVGPTPVNIIGRNLLTQLGCTLN
>CA24255.9848.AY797887
WQRPIVTIKIGGQLKEALLDTGADDTVFEEMNLPGRWKPKLIVGIGGFVKVKQYEQVPIEICGHKVTGTVLVGPTPANVIGRNLLTQLGCTLN
>CA24319.9866.AY797893
WQRPLVSIKIGGQLKEALLDTGADNTVLEEMNLPGRWKPKMIGGIGGFIKVRQYDQVPIEICGQKAIGTVLVGPTPVNIIGRNLLTQIGCTLN
>CA37998.9876.AY797898
WQRPIVTIKIGGQLREALLDTGADDTILEEINLPGRWTPKLIGGIGGFIKVRQYDQIPIEICGHKVIGTVLVGPTPANIVGRNLMTQIGCTLN
>CA24370.9878.AY797900
WQRPFVTIKIGGQLKEALLDTGADDTVLEEMCLPGRWKPKMIGGIGGFIKVRQYDQVPVEICGHKAICTVLVGPTPVNVIGRNLMTQLGCTLN
>CA41288.9883.AY797905
WQRPLVTIKIGGQLKEALLDTGADDTVLEEMNLPGKWKPKMIGGIGGFIKVRQYDQISVEICGHKAIGTVLVGPTPVNIIGRNLMTQIGCTLN
>CA38000.9888.AY797910
WQRPLVSIRIGGQLKEALLDTGADDTVLEDMNLPGRWKPKMIGGIGGFIKVKQYDQIPIEICGHKTVGTVLIGPTPVNIIGRNLLTQLGCTLN
>CA24488.9915.AY797925
WQRPLVTIRIEGQLKEALLDTGADDTVLEEMTLPGKWKPKMIGGIGGFIKVRQYDQVTLEICGHKATGTVLIGPTPVNIIGRNLLTQIGCTLN
>CA34249.9915.AY797926
WQRPLVTIRIEGQLKEALLDTGADDTVLEEMTLPGKWKPKMIGGIGGFIKVRQYDQVTLEICGHKATGTVLIGPTPVNIIGRNLLTQIGCTLN
>CA48221.9915.AY797927
WQRPLVTIRIEGQLKEALLDTGADDTVLEEMTLPGKWKPKMIGGLGGFIKVRQYDQVTLEICGHKATGTVLIGPTPVNIIGRNLLTQIGCTLN
>CA24492.9916.AY797929
WQRPLVEIKIGGQLKEALLDTGADDTVLEEMNLSGKWKPKMIGGIGGFIRVRQYEQIPIEICGHKAIGTVLVGPTPVNIIGRNLLTQIGCTLN
>CA24516.9921.AY797932
WQRPLVTIKIGGQLKEALLDTGADDTVLEDMSLPGRWKPKMIGGIGGFIKVRQYDQVPIEICGHKAIGTVLIGPTPVNIIGRNLLTQLGCTLN
>CA33774.9924.AY797934
WQRPLVTIKIGGQLKEALLDTGADDTVLEEMNLPGRWKPKMIGGIGGFIKVRQYDQILVEICGHKAIGTVLVGPTPVNIIGRNLLTQIGCTLN
>CA24528.9925.AY797935
WQRPLVTVKVGGQLKEALLDTGADNTVLEEMNLPGRWKPQIIGGIGGFIKVRQYDQIHIEICGHKAIGTVLVGPTPVNIIGRNLLTQIGCTLN
>CA33896.9925.AY797936
WQRPLVTVKVGGQLKEALLDTGADNTVLEEMNLPGRWKPQIIGGIGGFIKVRQYDQIHIEICGHKAIGTVLVGPTPVNIIGRNLLTQIGCTLN
>CA24562.9935.AY797940
WQRPLVTIRIGGQLKEALLDTGADDTVLEDMSLPGKWKPKMIGGIGGFIKVRQYDQIPIEICGHKAIGTVLVGPTPVNIIGRNLLTQIGCTLN
>CA24564.9935.AY797941
WQRPLVTIRIGGQLKEALLDTGADDTVLEDMSLPGKWKPKMIGGIGGFIKVRQYDQIPIEICGHKAIGTVLVGPTPVNIIGRNLLTQIGCTLN
>CA24592.9942.AY797945
WQRPLVTIKIGGQLKEALLDTGADDTVLEEMNLPGRWKPKMIGGIGGFIKVRQYDQICIEICGHKTIGTVLVGPTPVNIIGRNLLTQIGCTLN
>CA24596.9943.AY797947
WQRPLVTIKIGGQLKEALLDTGADDTVLEDIDLPGRWKPKLIGGIGGFIKVRQYDQVPIEICGRKAIGTVVVGPTPVNIIGRNLLTQLGCTLN
>CA33244.9963.AY797956
WQRPLVTIKIGGQLKEALLDTGADDTVLEEMNLPGRWKPKMIGGIGGFIRVRQYDQIPLEICGHKAIGTVLIGPTPVNIIGRNLLTQIGCTLN
>CA24659.9963.AY797957
WQRPLVTIKIGGQLKEALLDTGADDTVLEEMNLPGRWKPKMIGGIGGFIKVRQYDQIPIEICGHKAIGTVLIGPTPVNIIGRNLLTQIGCTLN
>CA24777.9986.AY797966
WQRPIVTIKVGGQLKEALIDTGADDTVLEEMNLPGRWKPKLIGGIGGFVKVREYDQIPIEICGHKVTGTVLVGPTPANIIGRNLLTQIGCTLN
>CA38184.9986.AY797968
WQRPIITIKVGGQLKEALIDTGADDTVLEEMNLPGRWKPKLIGGIGGFVKVREYDQVPIEICGHKVTGTVLVGPTPANIIGRNLLTQIGCTLN
>CA24841.9987.AY797970
WQRPLVTIKVGGQLKEALLDTGADDTVLEEMNLPGRWKPKMIGGIGGFIKVKQYDQIPIEICGHKAIGTVLVGPTPVNIIGRNLLTQIGCTLN
>CA24843.9987.AY797971
WQRPIVTIKVAGQLKEALLDTGADDTVLEEMNLPGRWKPKMIGGIGGLVKVRQYDQIPIEICGHKVIGTVLVGPTPANIIGRNLMTQIGCTLN
>CA24795.9991.AY797972
WQRPLVTIKVGGQLKEALLDTGADDTVLEEMNLPGRWKPKLIGGIGGFVKVRQYDQIPVEICGHKAIGTVLIGPTPANIIGRNLMTQIGCTLN
>CA33405.9991.AY797974
WQRPFVTIKVGGQLKEALLDTGADDTVLEEMNLPGRWKPKLIGGIGGFVKVKQYDQVPVEICGHKTIGTVLIGPTPANIIGRNLMTQIGCTLN
>CA27655.11628.AY797976
WQRPLVTIKVGGQIKEALLDTGADDTVLEEINLPGRWKPKMIGGIGGFIKVRQYDQILIEICGHKAIGTVLVGPTPVNIIGRNLLTQIGCTLN
>1133-3014.13998.None
WQRPLVTIKIGGQLKEALLDTGADDTVLEEMDLPGRWRPKMIGGIGGFIKVRQYDQIPIEICGHKAIGTVLIGPTPVNIIGRNLLTQLGCTLN
>3496-4193.14002.None
WQRPLVTIKIGGQLKEALLDTGADDTVLEEMSLPGKWKPKMIGGIGGFIKVRQYDQIPLEICGHKAIGTVLVGPTPVNIIGRNLLTQIGCTLN
>4670-2338.14004.None
WQRPLVSIKIGGQLKEALLDTGADDTVVEEMCLPGRWKPKMIGGIGGFIKVRQYDQILVEICGHKAIGTVLVGPTPVNIIGRNLLTQLGCTLN
>5573-2100.14006.None
WQRPVVTVKVGGQLKEALLDTGADNTVLEEMNLPGRWKPKIIGGIGGFIKVRQYDQIAIEICGHKAIGTVLVGPTPVNIIGRDLLTQIGCTLN
>5573-2632.14006.None
WQRPLVTVKVGGQLKEALLDTGADDTVLEEMNLPGRWKPKMIGGIGGFIKVRQYDQIHIEICGHKAIGTVLVGPTPVNIIGRNLLTQIGCTLN
>5573-4063.14006.None
WQRPLVTVKVGGQLKEALLDTGADDTVLEEMNLPGRWKPKMIGGIGGFIKVRQYDQIHIEICGHKAIGTVLVGPTPVNIIGRNLLTQIGCTLN
>5574-2565.14007.None
WQRPLVTIKIGGQLKEALLDTGADDTVLEEMNLPGRWKPKMIGGIGGFIKVRQYDQIPIEICGHKAIGTVLVGPTPVNIIGRNLLTQIGCTLN
>6592-3644.14012.None
WQRPLVPIRIGGQLKEALLDTGADDTVLEDMNLPGRWKPKMIGGIGGFIKVRQYDQIPVEICGHKAIGTVLVGPTPVNIIGRNLLTQLGCTLN
>7353-2381.14013.None
WQRPLVTIKIGGQLKEALLDTGADNTVLEDVHLPGKWKPKMIGGIGGFIKVRQYDQIPVEICGHRAIGTVLIGPTPVNIIGRNLLTQIGCTLN
>7873-3061.14014.None
WQRPLVTIKIGGQLKEALLDTGADDTILEEMNLPGRWKPKLIGGIGGFIKVRQYDQIPIEICGHKVIGTVLVGPTPANIIGRNLLTQIGCTLN
>8734-642.14017.None
WQRPLVTIKIGGQLKEALLDTGADDTVLEDMTLPGRWKPKMIGGIGGFIKVRQYDQIPIEICGHKAIGTVLVGPTPVNIIGRNLLTQIGCTLN
>CA38186.14152.AY797980
WQRPLVTIKIGGQLKEALLDTGADDTVLEEMNLPGRWKPKMIGGIGGFIKVRQYDQILIEICGHKTIGTVLIGPTPVNIIGRNLLTQLGCTLN
>CA33250.14153.AY797981
WQRPLVTIKVGGQLKEALLDTGADDTVLEEMNLPGRWKPKMIGGIGGFIKVRQYDQILIEICGHKAIGTVLVGPTPVNIIGRNLLTQIGCTLN
>CA33953.14153.AY797982
WQRPLVTIKVGGQLKEALLDTGADDTVLEEMNLPGRWKPKMIGGIGGFIKVRQYDQIPIEICGHKAIGTVLVGPTPVNIIGRNLLTQIGCTLN
>CA33263.14162.AY797988
WQRPLVTIKIGGQLKEALLDTGADDTVLEDIELPGRWKPKMIGGIGGFIKVRQYEQIPIEICGHKAIGTVLIGPTPVNIIGRNLLTQIGCTLN
>CA33277.14171.AY797994
WQRPLVTIKVGGQLKEALLDTGADDTVLEEMSLPGKWKPKMIGGIGGFIKVRQYDQIAIEICGHKAIGTVLVGPTPVNIIGRNLLTQIGCTLN
>CA42733.14192.AY798000
WQRPIITIRIGGQLVEALLDTGADDTVLEEMNLPGRWKPKMIGGIGGFIKVRQYDQIPIEICGHKIISTVLVGATPVNVIGRNVMTQLGCTLN
>CA33317.14201.AY798007
WQRPLVTVKVGGQLKEALLDTGADNTVLEEMNLPGRWKPKMIGGIGGFIKVRQYDQIPIEICGHKAIGTVLIGPTPVNIIGRDLLTQIGCTLN
>CA38196.14219.AY798012
WQRPVVPIKVEGQIMEALIDTGADDTVLEEINLPGKWKPKLIGGIGGFVKVRQYDQVQVEICGHKAIGSVLVGPTPANIIGRNLLTQIGCTLN
>CA33374.14238.AY798019
WQRPLVTVKIGGQLKEALLDTGADNTVLEEMNLPGRWKPKMIGGIGGFIKVRQYDQIPIEICGHKAIGTILIGPTPVNIIGRNLLTQLGCTLN
>CA38202.14242.AY798021
WQRPFVTIKIGGQLREALLDTGADDTVLEDIDLPGKWKPKMIGGIGGFVKVKQYDQVPIEICGHKVIGTVLVGPTPTNIVGRNLMTQIGCTLN
>CA33484.14297.AY798033
WQRPIVTIKVGGQLEEALLDTGADDTVLKDINLPGRWTPKMIGGIGGFLKVRQYDQTPIEICGHKVIGTVLVGPTPVNIIGRNLLTQLGCTLN
>CA33486.14299.AY798035
WQRPLVTIKIGGQLKEALLDTGADDTVLEEMNLPGRWKPKMIGGIGGFIKVRQYDQIPVEICGHKAIGTVLVGPTPVNIIGRNLLTQIGCTLN
>CA33489.14302.AY798036
WQRPIVTIKIGGQLKEALLDTGADDTVLEEMNLPGRWKPKMIGGIGGFAKVRQYDQVPIEICGHKVIGTVLVGPTPANIIGRNLLTQIGCTLN
>CA38212.14302.AY798037
WQRPLVTIKIGGQLKEALLDTGADDTVLEEMNLPGRWKPKMIGGIGGFIKVRQYDQILIEICGHKAIGTVLVGPTPVNIIGRNLLTQIGCTLN
>CA33496.14307.AY798041
WQRPLVTIKIGGQLKEALLDTGADDTILEDINLPGRWKPKLVGGIGGFIKVRQYDQVPIEICGHKAIGTVLVGPTPANIIGRNLLTQLGCTLN
>CA33511.14317.AY798047
WQRPLVTIKIGGQLKEALLDTGADDTVLEDMNLPGRWKPKMIGGIGGFIKVRQYDQILIEICGHKAIGTVLIGPTPVNIIGRNLLTQLGCTLN
>CA38218.14317.AY798048
WQRPLVTIKIGGQLKEALLDTGADDTVLEDMNLPGRWKPKMIGGIGGFIKVRQYDQIPIEICGHKAIGTVLIGPTPVNIIGRNLLTQLGCTLN
>CA42747.14317.AY798049
WQRPLVTIKIGGQLKEALLDTGADDTVLEDMNLPGRWKPKMIGGIGGFIKVRQYDQIPIEICGHKAIGTVLIGPTPVNIIGRNLLTQLGCTLN
>CA48233.14348.AY798054
WQRPIVTIKIGGQLKEALLDTGADDTVLEEMNLPGRWKPKMIGGIGGFVKVRQYDQIPIEICGHKVIGTVLVGPTPANIIGRNLMTQIGCTLN
>CA34069.14379.AY798063
WQRPLVTIKIGGQLKEALLDTGADDTVVEEMALPGRWKPKMIGGIGGFIKVKQYDQIPVEICGHKAIGTVLVGPTPVNIIGRNLLTQIGCTLN
>CA41378.14379.AY798064
WQRPLVTIKIGGQLKEALLDTGADDTVVEEMALPGRWKPKMIGGIGGFIKVKQYDQIPVEICGHKAIGTVLVGPTPVNIIGRNLLTQIGCTLN
>CA33646.14391.AY798071
WQRPLVTIKVGGELKEALLDTGADDTVLEEMNLPGRWKPKMIGGIGGFIKVRQYDQIPIEICGHKAIGTVLIGPTPVNIIGRNLLTQLGCTLN
>CA33778.14481.AY798089
WQRPVVTVKIGGQLKEALLDTGADNTVLDEINLPGRWKPKMIGGIGGFIKVRQYDQIPIEICGHKVIGTVLVGPTPVNIIGRDLLTQLGCTLN
>CA38258.14498.AY798099
WQRPFVTIKIGGQLKEALLDTGADDTVLEEMNLPGRWKPKMIGGIGGFIKVRQYEQILIEICGHKAIGTVLVGPTPVNIIGRNLLTQIGCTLN
>CA33833.14509.AY798105
WQRPLVTIKIGGQLKEALLDTGADDTVLEEINLPGRWKPKMIGGIGGFIKVRQYDQILVEICGHKAIGTVLVGPTPVNIIGRNLLTQIGCTLN
>CA33847.14516.AY798106
WQRPIVTIKIGGQLKEALLDTGADDTILEEMNLPGRWKPKIIGGIGGFIKVRQYDQIPIEICGHKVISTVLVGPTPANIIGRNLLTQIGCTLN
>CA33862.14523.AY798108
WQRPIVTVKIGGQLKEALLDTGADDTVLEEINLPGRWKPKMIGGIGGFIKVRQYDQIPIEICGHKAIGTVLVGPTPVNIIGRNLLTQIGCTLN
>CA33892.14542.AY798113
WQRPLVTIKIGGQLKEALLDTGADDTVLEEMSLPGRWKPKMIGGIGGFIKVRQYDQILVEICGHKAIGTVLVGPTPVNIIGRNLLTQIGCTLN
>CA38272.14545.AY798116
WQRPLVTIKIGGQLKEALLDTGADDTVLEEMNLPGRWKPKMIGGIGGFIKVRQYDQISVEICGHKAIGTVLVGPTPVNCIGRNLLTQIGCTLN
>CA33944.14571.AY798121
WQRPLVTVKIGGQLKEALLDTGADDTVLEEMNLPGRWKPKMIGGIGGFIKVRQYDQIPIEICGHKAIGAVLVGPTPVNIIGRNLLTQIGCTLN
>CA33959.14581.AY798124
WQRPIVTVKIGGQLREALLDTGADDTVLEDINLPGRWKPKMIGGIGGFIKVRQYEEVPIEICGHKAVGTVLVGPTPVNIIGRSLLTQLGCTLN
>CA33960.14582.AY798125
WQRPLVTIKIGGQLKEALLDTGADDTVLEEMNLPGKWKPKMIGGIGGFIKVRQYDQVPIEICGHKAVGTVLVGPTPVNIIGRNLLTQLGCTLN
>CA33969.14587.AY798126
WQRPLVTVKIGGQLKEALLDTGADNTVLEDINLPGKWKPKMIGGIGGFIKVRQYDQIPVEICGHKAIGTVLVGPTPVNIIGRDLLTQIGCTLN
>CA48209.14611.AY798130
WQRPIVTIKIGGQLREALLDTGADDTVLEDINLPGRWKPKMIGGIGGLIKVRQYDQIPIEICGHKIIGTVLVGPTPVNVIGRNLMTQIGCTLN
>CA34008.14612.AY798131
WQRPIVTIKIGGQIREALLDTGADDTVLEDIDLPGRWKPKMIGGIGGFAKVRQYDQVPIEIFGRKIMSTVLVGPTPINIIGRNLMTQIGCTLN
>CA48215.14650.AY798137
WQRPLVTIKIGGQLKEALLDTGADDTVLEEMDLPGRWKPKMIGGIGGFIKVRQYEQVPIEICGQKAIGTVLVGPTPVNIIGRNLLTQIGCTLN
>CA34083.14663.AY798142
WQRPLVTIKVGGQLKEALLDTGADDTVLEDMDLPGRWKPKMIGGIGGFIKVRQYDQVSMEICGHKVEGTVLVGPTPVNIIGRNLLTQLGCTLN
>CA34119.14684.AY798147
WQRPFVPIKVGGQLKEALIDTGADDTVLEEMNLPGRWKPKLIGGIGGFVKVRQYDQIPVEICGHKAIGTVLVGPTPANIIGRNLLTQIGCTLN
>CA34128.14690.AY798151
WQRPIVTIKIGGQVKEALFDTGADDTVLEEMNLPGRWKPKIIGGIGGYIKVRQYDQIPIEICGHKVVGTVLIGPTPVNVIGRNLMTRLGCTLN
>CA34131.14691.AY798152
WQRPIVTIKIGGQLKEALLDTGADDTVLEEMNLPGRWKPKMIGGIGGFIKVRQYDQIPIEICGHKAIGTVLVGPTPVNIIGRNLLTRLGCTLN
>CA34228.14748.AY798158
WQRPLVTIKVGGQIKEALLDTGADDTVLEEMCLPGRWKPKMIGGIGGFIKVRQYDQILIEICGHKAIGTVLVGPTPVNIIGRNLLTQIGCTLN
>CA38358.16115.AY798172
WQRPLVTIKIGGQLKEALLDTGADDTVLEEMSLPGRWKPKMIGGIGGFIKVRQYDQVPIEICGHKAIGTVLVGPTPVNIIGRNLLTQIGCTLN
>CA38450.16156.AY798178
WQRPLVTIKIGGQLKEALLDTGADDTVLEEMELPGRWKPKMIGGIGGFIKVRQYDQILIEICGHKAIGTVLVGPTPVNIIGRNLLTQIGCTLN
>CA38470.16166.AY798182
WQRPLVTIKIGGQLKEVLLDTGADDTVLEDINLPGKWKPKMIGGIGGFIKVRQYEQVPIEICGHTVTGTVLVGPTPVNIIGRNLLTQLGCTLN
>CA38526.16193.AY798190
WQRPLVTIKIGGQLKEALLDTGADDTVLEEVSLPGRWKPKMIGGIGGFIKVRQYDQILVEICGHKAIGTVLVGPTPVNIIGRNLLTQIGCTLN
>CA38530.16194.AY798192
WQRPLVTVKIGGQLKEALLDTGADDTVLEDINLPGRWKPKMIGGIGGFIKVRQYDQILVEICGHKAIGTVLVGPTPVNIIGRNLLTQIGCTLN
>CA38564.16211.AY798194
WQRPFVTIKIGGQEKEALLDTGADDTVLEEMNLPGRWKPKMIGGIGGFIKVRQYDQILVEICGYKAIGTVLVGPTPVNIIGRNLLTQIGCTLN
>CA38568.16213.AY798195
WQRPLVTVKIGGQLKEALLDTGADDTVLEEMSLPGRWKPKMIGGIGGFIKVRQYDQIPIEICGHKAIGTVLIGPTPVNIIGRNLLTQIGCTLN
>CA38570.16213.AY798196
WQRPLVTVKIGGQLKEALLDTGADDTVLEEMSLPGRWKPKMIGGIGGFIKVRQYDQIPIEICGHKAIGTVLIGPTPVNIIGRNLLTQIGCTLN
>CA41390.16213.AY798197
WQRPLVTVKIGGQLKEALLDTGADDTVLEEMSLPGRWKPKMIGGIGGFIKVRQYDQIPIEICGHKAIGTVLIGPTPVNIIGRNLLTQIGCTLN
>CA38680.16265.AY798209
WQRPLVTIKIGGQLKEALLDTGADNTVLEDVTLPGRWKPKMIGGIGGFIKVRQYDQIPIEICGHKVVGTVLIGPTPVNIIGRDLLTQLGCTLN
>CA38684.16267.AY798210
WQRPLVTIKIGGQLKEALLDTGADDTVLEEMNLPGRWKPKMIGGIGGFIKVRQYDQISIEICGHKAIGTVLVGPTPVNIIGRNLLTQIGCTLN
>CA38728.16288.AY798213
WQRPLVTIKIGGQLKEALLDTGADDTVLEEINLPGRWKPKMIGGIGGFIKVRQYDQIPIEICGHKAIGTVLVGPTPVNIIGRNLLTQIGCTLN
>CA38742.16295.AY798214
WQRPLVTVKVGGQLKEALLDTGADDTVLEEMNLPGRWKPKMIGGIGGFIKVRQYDQILVEICGHKAIGTVLVGPTPVNIIGRNLLTQIGCTLN
>CA38746.16297.AY798215
WQRPLVEIKIGGQLKEALLDTGADDTVLEEMSLPGRWKPKMIGGIGGFIKVRQYDQIPIEICGHKAIGTVLVGPTPVNIIGRNLLTQIGCTLN
>CA48245.16326.AY798220
WQRPLVTIKVGGQTKEALLDTGADDTVLEEMNLPGKWKPKMIGGIGGFIKVRQYDQILIEICGHRAIGTVLVGPTPVNIIGRNLLTQLGCTLN
>CA38812.16329.AY798221
WQRPVVTIKIGGHVKQALLDTGADDTVLEEMDLPGRWKPKIIGGIGGFIRVKQYEQVPIEIFGHKVMGTVVIGPTPVNIIGRNLMTQLGITLN
>CA42771.16329.AY798223
WQRPVVTIKIGGHVTQALLDTGADDTVLEEMDLPGRWKPKIIGGIGGFIRVKQYEQVPIEIFGQKVMGTVVIGPTPVNIIGRNLMTQLGITLN
>CA38818.16332.AY798224
WQRPVVTVKVGGQLKEALLDTGADDTVLEEINLPGRWIPKMIGGIGGFIKVRQYDQIPIEICGHKAIGTVLVGPTPVNIIGRNLLTQIGCTLN
>CA38862.16354.AY798229
WQRPLVTVKIGGQITEALLDTGADDTVLEDLNLPGRWRPKMIGGIGGFIKVRQYDQVPIEICGHKIIGSVLIGPTPVNIIGRNLMTKLGCTLN
>CA38872.16359.AY798232
WQRPIVTVKIGGQTKEALLDTGADDTVLEEMNLPGRWKPKMIGGIGGFIKVRQYDQIVIEICGHKTIGTVLIGPTPVNIIGRNLLTQLGCTLN
>CA38948.16394.AY798244
WQRPLVTVKIGGQLKEALLDTGADDTVLEDMNLPGRWKPKMIGGIGGFIKVRQYDQIPIEICGHKAIGTVLIGPTPVNIIGRNLLTQIGCTLN
>CA41438.17599.AY798266
WQRPIVTIKVGGQLKEAILDTGADDTVLEEMNLPGRWKPKLIGGIGGFVKVRQYDQVVIEICGRKVKGTVVVGPTPANIIGRNMLTQLGCTLN
>CA42785.17599.AY798267
WQRPIVTIKVGGQLKEALLDTGADDTVLEEMNLPGRWKPKMIGGIGGFIKVRQYDQIVIEICGHKAIGTVLVGPTPVNIIGRNLLTQLGCTLN
>CA48567.17600.AY798270
WQRPLVTIKIGGQLKEALLDTGADDTVLEEINLPGKWKPKMIGGIGGFIKVRQYDQIPIEICGHRAIGTVLIGPTPVNIIGRNLLTQLGCTLN
>CA41526.17642.AY798275
WQRPIVTMKIGGQLKEALLDTGADDTVLQEMNLPGRWTPKIVGGIGGFVKVRQYDRVPVEVFGRKAVTTVVVGPTPVNVIGRNLMTQLGVTLN
>CA41588.17673.AY798277
WQRPLVTIRIGGQLIEALLDTGADDTVLEGIELPGRWKPRMIGGIGGFIKVRQYDQVPIEICGHKAEGTVLVGPTPVNIIGRNLMTQLGCTLN
>CA41596.17677.AY798278
WQRPLVTIKIEGQLKEALLDTGADDTVLEEMNLPGRWKPKMIGGIGGFIKVRQYDQVLVEICGHKAIGTVLVGPTPVNIIGRNLLTQIGCTLN
>CA42815.18334.AY798286
WQRPLVTIKIGGQLKEALLDTGADDTVLEEMNLPGRWKPKMIGGIGGFIKVRQYDQVPIEICGHKAEGTVLIGPTPVNIIGRNLLTQLGCTLN
>CA42827.18340.AY798287
WQRPLVTIKIGGQLKEALLDTGADDTVLEEMNLPGRWKPKMIGGIGGFIKVRQYDQILVEICGHKAIGTVLVGPTPVNIIGRNLLTQIGCTLN
>CA42831.18342.AY798288
WQRPHVTIKIGGQLKEALLDTGADDTVLEEMNLPGRWKPKIIGGIGGFIKVKQYDQIPIEICGHKVEGTVLIGPTPVNIIGRNLMTQLGCTLN
>CA42913.18383.AY798295
WQRPIVTIKIGGQLKEALLDTGADDTVLEGINLPGRWKPKMIGGIGGFIKVREYDQVAIEICGHKAIGTVLVGPTPVNIIGRNLMTQLGFTLN
>CA42963.18408.AY798298
WQRPLVTIKIGGQLKEALLDTGADDTVLEEMNLPGRWKPKMIGGIGGFIKVRQYDQILIEICGHRTTGTVLIGPTPVNIIGRNLLTRIGCTLN
>CA48267.18419.AY798300
WQRPLVTIKIGGQLKEALLDTGADDTVLEEMDLPGRWKPKMIGGIGGFIKVRQYDQIPIEICGHKAIGTVLIGPTPVNIIGRNLMTQLGCTLN
>CA42985.18419.AY798301
WQRPLVTIKIGGQLKEALLDTGADDTVLEEMDLPGRWKPKMIGGIGGFIKVRQYDQIPIEICGHKAIGTVLIGPTPVNIIGRNLMTQLGCTLN
>CA42995.18424.AY798303
WQRPIVTIKIGGQLKEALLDTGADDTVLEDMNLPGKWKPKMIGGIGGFVKVRQYDQVPIEICGHKTIGTVLIGPTPANIIGRNLLTQLGCTLN
>CA43009.18431.AY798306
WQRPLVTIKIGGQLKEALLDTGADDTVLEEMNLPGRWKPKMIGGIGGFIKVRQYDQICIEICGHKAIGTVLVGPTPVNIIGRNLLTQIGCTLN
>CA48293.20992.AY798310
WQRPLVTIKVGGQLKEALLDTGADDTVLEEINLSGKWKPKMIGGIGGFIKVRQYDQVPVEICGHKAIGTVLVGPTPVNIIGRNLLTQIGCTLN
>CA48461.21074.AY798313
WQRPLVPIRIGGQLKEALLDTGADNTVLEDVNLPGRWKPKMIGGIGGFIKVRQYEQIPIEICGQKVIGTVLIGPTPVNIIGRNLLTQIGCTLN
>CA48499.21093.AY798315
WQRPLVTIRVGGQLKEALLDTGADDTVLEDMDLPGRWKPKMIGGIGGFIKVRQYDQIQVDICGHKAIGTVLVGPTPVNIIGRNLLTQIGCTLN
>CA48503.21095.AY798317
WQRPLVTIKVGGQLKEALLDTGADDTVLEEMNLPGRWKPKMIGGIGGFIKVRQYDQILIEICGHKAIGTVLVGPTPVNIIGRNLLTQIGCTLN
>214.22443.AY390069
WQRPLVAVKIGGQLKEALLDTGADDTVLEEMNLPGRWKPKMIGGIGGFIKVRQYDQILVEICGHKAIGTVLIGPTPVNIIGRNLLTQIGCTLN
>215.22445.AY390066
WQRPFVTIKIGGQLKEALLDTGADDTVLEEMTLPGRWKPKMIGGIGGFLKVRQYDQIPIEICGKKVIGTVLVGPTPVNVIGRNLMTQIGCTLN
>218.22450.AY390047
WQRPIVTIKIGGQLKEALLDTGADDTVLEEMNLPGRWKPKMIGGIGGFIKVKQYDQIPIEICGHKAIGTVLVGPTPVNIIGRNLMTQIGCTLN
>220.22458.AY390058
WQRPIVTIKIGGQIKEALLDTGADDTVLEEMSLPGRWKPKMIGGIGGFIKVRQYDQIPIEICGHKAIGTVLIGPTPVNIIGRNLMTQLGCTLN
>221.22459.AY390048
WQRPLVTIKIGDQLKEALLDTGADDTVLEEMNLPGRWKPKMIGGIGGFIKVRQYEQVPIEICGHKAIGTVLVGPTPVNIIGRNLLTQIGCTLN
>222.22460.AY390040
WQRPLVTIKIGGQLKEALLDTGADDTVLEEMNLPGRWKPKMIGGIGGFIKVRQYDQICIGICGHKAVGTVLIGPTPVNIIGRNLLTQIGCTLN
>225.22463.AY390056
WQRPIVTVKIGGQLKEALLDTGADDTVLEEMSLPGKWKPKMIGGIGGFIKVRQYDQICVEICGHKAIGTVLIGPTPVNIIGRNLLTQIGCTLN
>226.22465.AY390070
WQRPLVTVKIGGQLKEALLDTGADDTVFEEMNLPGRWTPKMIGGIGGFVKVRQYEQIPVEICGHKAIGTVLIGPTPSNIIGRNLLTQIGCTLN
>227.22467.AY390068
WQRPIVTVKIGGQLKEALLDTGADNTVLEEMNLPGRWKPKMIGGIGGFIKVRQYDQVPIEFCGHKTIGTVLIGPTPVNIIGRDLLTQIGCTLN
>158.22471.AY390072
WQRPLVTIKIGEQLKEALLDTGADDTVLEEMNLPGRWKPKMIGGIGGFIKVRQYEQVPIEICGHKAIGTVLVGPTPVNIIGRNLLTQIGCTLN
>230.22478.AY390085
WQRPLVTIKVGEQLTEALLDTGADNTVLEDINLPGRWKPRMIGGIGGFIKVKQYEDIPIEICGHKAIGTVLVGPTPVNIIGRDLLTQIGCTLN
>231.22479.AY390054
WQRPIVTIKIGGQLKEALIDTGADDTVLEEMNLPGKWKPKIIGGIGGFVKVKQYEQIPIEICGHKVIGTVLIGPTPANIIGRNLLTQIGCTLN
>233.22481.AY390067
WQRPLVPVKVGGQLTEALLDTGADDTVLEEITLPGRWKPKIIGGIGGFIKVRQYDQIPIEICGKKIIGTVLVGPTPVNVIGRNLMTQLGCTLN
>234.22482.AY390050
WQRPLVSIKIGGQLKEALLDTGADDTVLEEMNLPGRWKPKMIGGIGGFIKVRQYDQVLLEICGHKAIGTVLVGPTPVNIIGRNLMTQIGCTLN
>237.22486.AY390061
WQRPIVTIKIGGQLKEALLDTGADDTVLEEMSLPGKWKPKMIGGIGGFIKVRQYEQIPIEICGHKAIGTVLVGPTPVNIIGRNLLTQLGCTLN
>164.22487.AY390037
WQRPVVSIKIAGQLREALLDTGADDTVLEDIDLPGRWKPKIIGGIGGLIKVRQYDQILVEICGKEAIGTVLIGPTPLNIIGRNLLSQIGCTLN
>238.22489.AY390049
WQRPLVTIKIGGQLKEALLDTGADNTVLEEMNLPGRWKPKIIGGIGGFIKVRQYDQIPIDICGHKAVGTVLVGPTPVNIIGRNLLTQIGCTLN
>171.22502.AY390060
WQRPIVQIKVEGQIKEALLDTGADDTVLQEMSLSGRWKPKMIGGIGGFVKVREYDQIPIEICGHKAIGTVLVGPTPANIIGRNLLTQIGCTLN
>246.22506.AY390073
WQRPVVTIRIGDQLKEALLDTGADDTVLEEMNLPGRWKPKMIGGIGGFIKVRQYDQIPIEICGHKTTGTVLVGPTPVNIIGRNLLTQIGCTLK
>248.22508.AY390065
WQRPLVTIKIGGQLIEALLDTGADDTVLEEMSLPGRWKPKIIGGIGGFIKVRQYDQIPIEICGHKAIGTVLIGPTPVNIIGRNLMTQIGCTLN
>250.22518.AY390042
WQRPLVTIKIGGQLKEALLDTGADDTVLEEMCLPGRWKPKMIGGIGGFIKVRQYDQICIEICGHKAIGTVLIGPTPVNIIGRNLMTQIGCTLN
>252.22521.AY390059
WQRPIVTIKIGGQIKEALLDTGADDTVLEEMSLPGRWKPRMIGGIGGFIKVRQYDQIPIEICGHKTIGTVLIGPTPVNIIGRSLMTQLGCTLN
>253.22522.AY390074
WQRPVVTIKIGDQLREALLDTGADDTVLEDINLPGKWKPKMIGGIGGFVKVRQYEQVPIEICGHKAIGTVLVGPTPANIIGRNLLTQIGCTLN
>254.22524.AY390039
WQRPLVTVKIGGQLKEALLDTGADDTVLEDINLPGKWKPKMIGGIGGFIKVKQYDQIPIEICGRKTIGTVLVGPTPVNIIGRNLMTQIGCTLN
>184.22527.AY390044
WQRPLVTIKIEGQLKEALLDTGADDTVLEDMNLPGRWKPKMIGGIGGFIKVRQYDQILVEICGHRAIGTVLIGPTPVNIIGRNLLTQIGCTLN
>186.22530.AY390036
WQRPLVTIKIGGQLIEALLDTGADDTVLEDINLPGRWKPKMIGGIGGFIKVRQYDQIPIEICGHKAVGTVLVGPTPVNIIGRNLLTQIGCTLN
>263.22539.AY390071
WQRPLVTIKIGGQLKEALLDTGADDTVLEEMDLPGRWKPKMIGGIGGFIKVRQYDQVSIEICGHKVLGTVLIGPTPLNIIGRNLMTQIGCTLN
>191.22540.AY390062
WQRPLVTIKIGGQLKEALLDTGADDTVLEDMSLPGRWKPKMIGGIGGFIKVRQYEQIPIEICGQKAIGTVLVGPTPVNIIGRNLLTQIGCTLN
>192.22542.AY390046
WQRPLVTIKIGGQLKEALLDTGADDTVLEEMNLPGRWKPKMIGGIGGFIKVRQYDQIPIEICGQKAIGTVLVGPTPVNIIGRNLMTQIGCTLN
>265.22543.AY390038
WQRPIVTIKIGGQLKEALLDTGADNTVLEDMHLPGKWKPKMIGGIGGFIKVRQYDQIPIEICGHKAIGTVLIGPTPVNIIGRNLLTQIGCTLN
>197.22550.AY390041
WQRPLVTIKIGGQLKEALLDTGADDTVLEEMSLPGRWKPKMIGGIGGFIKVRQYDQICVEICGHKAIGTVLIGPTPVNIIGRNLLTQIGCTLN
>198.22551.AY390045
WQRPLVTIKIGGQLKEALLDTGADNTVLEDIDLPGRWKPKMIGGIGGFIKVKQYDQIPVEICGHKAIGTVLVGPTPVNIIGRDLLTQIGCTLN
>273.22562.AY390057
WQRPIVTVKIGGQLKEALIDTGADDTVFQEMNLPGRWKPKLIGGIGGFIKVRQYDQVAIEICGHKAIGTVLIGPTPANVIGRNLLTQIGCTLN
>201.22569.AY390075
WQRPLVTIKVGEQIREALLDTGADDTVLEDINLPGRWKPKMIGGIGGFIKVRQYDQVPIEICGHKAVGTVLVGPTPANIIGRNLLTQIGCTLN
>202.22570.AY390055
WQRPIVTIKIGGQLKEALLDTGADDTVLEEMSLPGRWKPKMIGGIGGFVKVRQYDQIPIEICGHKVIGTVLIGPTPANIIGRNLMTQIGCTLN
>205.22573.AY390192
WQRPLVTIRVEGQLREALLDTGADDTVLEEIKLSGNWKPKMIGGIGGFIKVRQYDQILIEICGKKAIGTVLVGPTPVNIIGRNLLTQLGCTLN
>208.22576.AY390064
WQRPIVTIKIGGQLKEALLDTGADNTVLEEMSLPGKWKPKIIGGIGGFIKVRQYDQIPIEICGHRAIGTVLIGPTPVNIIGRDLLTQIGCTLN
>2644.23589.None
WQRPLVTIKIGGQLKEALLDTGADDTVLEDINLPGRWKPKMIGGIGGFIKVRQYDQIPIEICGHKAIGTVLVGPTPVNIIGRNLLTQIGCTLN
>445.23694.None
WQRPLVTIKIGGQLKEALLDTGADDTVLEDINLPGRWKPKMIGGIGGFIKVRQYDQIPIEICGHKAIGTVLIGPTPVNIIGRNLLTQIGCTLN
>TH_149.10525.AY605562
WQRPIVTIKIGGQVKEALLDTGADDTVMEEMHLPGKWKPKLIGGIGGFVRVRQYDQVPIEILGQKTTGTVLVGPTPSNIIGRNLLTQIGCTLN
>57285.13097.None
WQRPLVTIKIGGQLKEALLDTGADDTVLEDMELPGRWKPKMIGGIGGFIKVKQYDQILIEICGHKAIGTVLIGPTPVNIIGRNLLTQLGCTLN
>DR48.14882.None
WQRPIVTIKVGGQLKEALIDTGADDTVLEEMCLPGRWKPKIIGGIGGFVKVRQYDQVPIEICGHKVVGTVLVGPTPANIIGRNLLTQLGCTLN
>TK4010.21380.None
WQRPLVTVKVGGQLTEALLDTGADDTVLEDINLPGKWKPKMIGGIGGFIKVKQYDQIPIEICGKKAIGTVLIGPTPVNIIGRNMMTQIGCTLN
>9095_d337.24325.None
WQRPIVPIRIEGQLTEALLDTGADDTVLEEINLSGRWKPKMIGGIGGFVKVRQYDQVTIEICDHKVIGTVLVGPTPANIIGRNLLTQLGCTLN
>9079_d1.24326.None
WQRPLVSIKIGGQLKEALLDTGADDTVLEEMNLPGRWKPKMIGGIGGFIKVRQYDQIPIEICGQKAIGTVLVGPTPVNIIGRNLLTQIGCTLN
>9079_d344.24326.None
WQRPLVSIKIGGQLKEALLDTGADDTVLEEMNLPGRWKPKMIGGIGGFIKVRQYDQIPIEICGQKAIGTVLVGPTPVNIIGRNLLTQIGCTLN
>9004_d337.24328.None
WQRPLVTIKIGGQLKEALLDTGADDTVLEEMNLPGRWKPKMIGGIGGFIKVRQYDQIAIEICGHKAIGTVLVGPTPVNIIGRNLLTQIGCTLN
>9200_d340.24329.None
WQRPLVTIKIGGQLKEALLDTGADDTVLEEMNLPGKWKPKMIGGIGGFIKVRQYDQILIEICGHKAIGTVLVGPTPVNIIGRNLLTQIGCTLN
>9208_d362.24332.None
WQRPLVTIKIGGQLKEALLDTGADDTVLEDMDLPGRWKPKMIGGIGGFIKVRQYDQISIEICGHKAIGTVLVGPTPINIIGRNLLTQIGCTLN
>9049_d221.24335.None
WQRPLVTIKIGGQLKEALLDTGADDTVLEEMNVPGRWKPKMIGGIGGFIKVKQYEEIPIEICGHKVVGTVLIGPTPVNIIGRNLLTQLGCTLN
>9124_d1.24344.None
WQRPIVTIKIGGQLKEALLDTGADDTVLQEMNLPGRWKPKMIVGIGGFSKVRQYDQVPIEICGHKVIGSVLIGPTPANIIGRNLLTQLGCTLN
>9124_d59.24344.None
WQRPIVTIKIGGQLKEALLDTGADDTVLQEMNLPGRWKPKMIVGIGGFSKVRQYDQVPIEICGHKVVGSVLIGPTPANIIGRNLLTQLGCTLN
>9124_d164.24344.None
WQRPIVTIKIGGQLKEALLDTGADDTVLQEMNLPGRWKPKMIVGIGGFSKVRQYDQVPIEICGHKVVGSVLIGPTPANIIGRNLLTQLGCTLN
>9053_d1.24349.None
WQRPLVTIKIGGQLKEALLDTGADDTVLEEMNLPGRWKPKLIGGIGGFVKVRQYDQVLVEICGHKAIGTVLVGPTPANIIGRNLLTQIGCTLN
>9163_d1.24350.None
WQRPLVTIKIGGQLKEALLDTGADDTILEEMNLPGRWKPKMVGGIGGFIKVRQYDEIPIEICGHKAIGTVLVGPTPANIIGRNLLTQLGCTLN
>9163_d358.24350.None
WQRPFVTIKIGGQLKEALLDTGADDTIFEEMNLPGRWKPKIVGGIGGFIKVRQYDEIPIEICGHKAIGTVLVGPTPANIIGRNLLTQLGCTLN
>9255_d279.24353.None
WQRPLVNIKIGGQLKEALLDTGADDTVLEEMSLPGRWKPKMIGGIGGFIKVRQYDQILIEICGHKAIGTVLVGPTPVNIIGRNLLTQIGCTLN
>131_PR_w12.26169.None
WQRPLVTIKIGGQLKEALLDTGADDTVLEDMELPGRWKPKMIGGIGGFIKVRQYDQISVDICGHKAIGTVLVGPTPVNIIGRNLLTQIGCTLN
>132_PR_w8.26170.None
WQRPLVTIKIGGQLKEALLDTGADDTVLEEMKLPGRWTPKMIGGVGGFIKVRQYDQIPIEICGQKAIGTVLVGPTPVNIIGRNLLTQIGCTLN
>132_PR_w12.26170.None
WQRPLVTIKIGGQLKEALLDTGADDTVLEEMSLPGRWKPKMIGGVGGFIKVRQYDQIPIEICGQKAIGTVLVGPTPVNIIGRNLLTQIGCTLN
>194_PR_w13.26174.None
WQRPLVTIRIGGQLKEALLDTGADDTVLEEMNLPGKWKPKMIGGIGGFIKVRQYDQIAIEICGHKAIGTVLVGPTPVNIIGRNLLTQIGCTLN
>195_PR_w9.26175.None
WQRPLVTIKIGGQLKEALLDTGADDTVLEDIDLPGRWKPKMIGGIGGFIKVRQYDQIPIEICGHKAIGTVLVGPTPVNIIGRNLLTQIGCTLN
>291_PR_w8.26177.None
WQRPLVTIKVGGQIKEALLDTGADDTVLVEMNLPGRWKPKMIGGIGGFIKVRQYDQVPVEIYGHKAIGTVLVGPTPVNIIGRNLLTQIGCTLN
>386_PR_w25.26183.None
WQRPLVTIRVGGQLKEALLDTGADDTVLEDMELPGRWKPKMIGGIGGFIKVRQYDQILIEICGHKAIGTVLVGPTPVNIIGRNLLTQIGCTLN
>391_PR_w16.26184.None
WQRPLVTVKIGGQLKEALLDTGADDTVLEEMNLPGRWKPKMIGGIGGFIKVRQYDQIPIDICGHKAIGTVLVGPTPVNIIGRNLLTQIGCTLN
>070_PR_w16.26190.None
WQRPLVTIKIGGQLKEALLDTGADDTVLEDMNLPGRWKPKMIGGIGGFIKVKQYDQIPIEICGHKAIGTVLVGPTPVNIIGRNLLTQIGCTLN
>009_PR_w14.26192.None
WQRPLVTIKIGGQLKEALLDTGADDTVLEEMNLPGRWKPKMIGGIGGFIKVRQYDQIQIEICGHKAIGTVLVGPTPVNIIGRNLLTQIGCTLN
>GBS_13.26196.AY872294
WQRPLINIKVGGQIKEALLDTGADDTVLEEMNLPGRWKPKMIGGIGGFIKVRQYDQITIEICGHKAIGTVLVGPTPINIIGRNLLTQIGCTLN
>GBS_16.26199.AY872297
WQRPIVTIKIGGQLTEALLDTGADDTVLEEMNLPGRWKPKIIGGIGGFIRVRQYDQIPVEICGHKAIGTVLIGPTPVNIIGRNLMTQLGCTLN
>GBS_17.26200.AY872298
WQRPLVTVRVGGQLREALLDTGADNTVLEDINLPGKWKPKMIGGIGGFIKVRQYDQIPIEICGHKAIGTVLVGPTPVNIIGRDLLTQIGCTLN
>GBS_19.26202.AY872300
WQRPLVPIRIGGQLKEALLDTGADDTVLEDMDLPGRWKPKMIGGIGGFIKVRQYDQIPIEICGHKAIGTVLVGPTPVNIIGRSLLTQLGCTLN
>GBS_21.26205.AY872302
WQRPLVTVKVGGQLKEALLDTGADDTVLEEMNLPGRWKPKMIGGIGGFIKVRQYDQILVEICGHKAIGTVLVGPTPVNIIGRNLLTQIGCTLN
>GBS_22.26206.AY872303
WQRPLVTIKIGGQLVEALLDTGADDTVLEEMNLPGRWKPKIIGGIGGFIKVRQYDQIPIEICGHKIIGSVLIGPTPVNIIGRNLMTQLGCTLN
>GBS_26.26210.AY872307
WQRPIVTIKIGGQLKEALLDTGADNTVLEDINLPGKWKPKMIGGIGGFIKVRQYDEVPLEICGHKAIGTVLVGPTPVNIIGRDLLTQLGCTLN
>GBS_27.26211.AY872308
WQRPIVTIKIGGQLKEALLDTGADNTVLEDINLPGKWKPKMIGGIGGFIKVRQYDEVPLEICGHKAIGTVLVGPTPVNIIGRDLLTQLGCTLN
>GBS_28.26212.AY872309
WQRPIVKVKIGGKQIEALLDTGADDTVLEEITLPGKWKPKLIGGIGGLVRVRQYDQVPIEICGHKVISSVLVGPTPANIIGRNLMTQIGCTLN
>GBS_02.26214.AY872283
WQRPLVTVKIGGQLKEALLDTGADNTVVEEMNLPGRWKPKMIGGIGGFIKVRQYDQIPIEICGHKAIGTVLVGPTPVNIIGRDLLTQIGCTLN
>GBS_33.26218.AY872314
WQRPFVTIKLGGQLKEALLDTGADDTVFEEMNLPGRWKPKIIGGIGGFVKVREYDQVPIEICGHKTVGTVLVGPTPANIIGRNLMTKLGCTLN
>GBS_36.26221.AY872317
WQRPLVTVKIGGQLKEALLDTGADDTVLEEMNLPGRWKPKMIGGIGGFIKVRQYEQIPIEICGHKTIGTVLVGPTPVNVIGRNLMTQIGCTLN
>GBS_38.26223.AY872319
LQRPLVPIRIGGQLKEALLDTGADDTVLEDMDLPGRWKPKMIGGIGGFIKVKQYDQIPIEICEHKVIGTVLIGPTPVNIIGRNLMTQLGCTLN
>GBS_03.26225.AY872284
WQRPLVIVKIAGQLKEALLDTGADDTVLEEMSLPGKWKPKMIGGIGGFIKVKQYDQIPIEICGHKAIGTVLVGPTPVNIIGRNLLTQIGCTLN
>GBS_40.26226.AY872321
WQRPFFTVKVGGQLTEALLDTGADNTVLEEINLPGKWKPKMIGGIGGFIKVRQYDQVPLEIWGHKVIGTVLIGPTPVNIIGRDLLTQIGCTLN
>GBS_42.26228.AY872323
WQRSRVTINKGGQLKEALLDTGADDTVFQEMDLPGRWKPKMVMGIGGLLKVRQYDQIPIEICGHKVIGTVLIGPTPANVIGRNLMTQLGCTLN
>GBS_44.26230.AY872325
WQRPLVTIKIGGQLREALLDTGADDTVLEDINLPGKWKPKLIGGIGGFVKVKQYDKVPIEICGHKTIGTVLVGPTPANIIGRNLLTQIGCTLN
>GBS_04.26236.AY872285
WQRPLVTVKVGGQLTEAILDTGADDTVLEEINLPGRWKPKLIGGIGGFIKVRQYDQIPIEICGKKTIGTVLVGPTPVNIIGRNILTRIGCTLN
>GBS_52.26239.AY872333
WQRPLVTVKVGGQLTEALLDTGADNTVLEDLELPGRWKPKMIGGIGGFIKVKQYDQVPIEICGHKVIGTVLVGPTPVNIIGRDLLTQIGCTLN
>GBS_05.26242.AY872286
WQRPLVTIKIGGQLKEALLDTGADDTVLEEMNLPGRWKPKMIGGIGGFIKVRQYDQVPIEICGHKVTSTVLIGPTPVNIIGRNLMTQIGCTLN
>GBS_06.26243.AY872287
WQRPLVTIKIGGQLKEALLDTGADDTVLEEMNLPGRWKPKMIGGIGGFIKVRQYDQVPIEICGHKVTSTVLIGPTPVNIIGRNLMTQIGCTLN
>GBS_09.26246.AY872290
WQRPLVTIKIGGQLKEALLDTGADDTVLEEMNLPGRWKPKMIGGIGGFIKVRQYDQIPIEICGNKVIGTVLIGPTPTNIIGRNLMTQIGCTLN
>100_w17.26932.None
WQRPLVTIKIGGQLKEALLDTGADDTVLEDMDLPGRWRPKMIGGIGGFIKVRQYDQIPVEICGHKAIGTVLVGPTPVNIIGRNLLTQLGCTLN
>22_w32.26955.None
WQRPLVNIKIGGQLKEALLDTGADDTVVEEMCLPGRWKPKMIGGIGGFIKVRQYDQVPLEICGQKAIGTVLVGPTPVNIIGRNLLTQIGCTLN
>46_w43.26981.None
WQRPIVTIKIGGQLKEALLDTGADDTVLEDMNLPGRWKPKMIGGIGGFIKVRQYDQITIEICGHKAIGTVLVGPTPVNIIGRNLLTQLGCTLN
>49_w33.26984.None
WQRPIVTIKIGGQLKEALLDTGADDTVLEDMDLPGRWKPKMIGGIGGFIKVRQYDQIPIEICGNKTIGTVLVGPTPVNIIGRNLLTQIGCTLN
>55_w40.26991.None
WQRPLVTIKIGGQLKEALLDTGADDTVLEEMNLPGRWKPKMIGGIGGFIKVRQYDQILIEICGHKAIGTVLVGPTPVNIIGRNLLTQIGCTLN
>56_w18.26992.None
WQRPLVTIKIGGQLKEALLDTGADDTVVEEMCLPGRWKPKMIGGIGGFIKVRQYDQIQVEICGHKAIGTVLVGPTPVNIIGRNLLTQIGCTLN
>59_w52.26995.None
WQRPLVTIKIGGQLKEALLDTGADDTVVEEMCLPGRWKPKMIGGIGGFIKVRQYDQIQVEICGHKAIGTVLVGPTPVNIIGRNLLTQIGCTLN
>60_w50.26997.None
WQRPVVTVKIEGQLKEALLDTGADNTVLEDINLPGRWKPKMIGGIGGFIKVRQYDQVHIEICGHKAIGTVLVGPTPVNIIGRNLLTQIGCTLN
>60_w57.26997.None
WQRPLVTIKIGGQLKEALLDTGADDTVLEEMNLPGRWKPKMIGGIGGFIKVRQYDQVPIEICEKKAIGTVLIGPTPVNIIGRNLLTQMGCTLN
>71_w83.27008.None
WQRPLVTIKIGGQLKEALLDTGADDTVVEEMCLPGRWKPKMIGGIGGFIKVRQYDQIQVEICGHKAIGTVLVGPTPVNIIGRNLLTQIGCTLN
>CA63811.1834.None
WQRPFVTVKIGGQLKEAILDTGADDTVFEEMNLPGRWKPKMIGGIGGFVKVKEYEQIPIEICGHKVIGTVVVGPTPANIIGRNLLTQLGCTLN
>CA63813.1850.None
WQRPIVTIKIGGQLKEALLDTGADDTIFEEMNLPGRWTPKIIGGIGGFMKVRQYEQIPMEICGHKVIGTVLVGPTPANIIGRNMMTQLGCTLN
>CA50892.4303.FJ983161
WQRPIVTIKVAGQLREALLDTGADDTVLEDIDLPGRWKPKLIGGIGGFVRVKQYDQVPIEICGHKVIGTVVVGPTPANIIGRNLLTQLGCTLN
>CA55091.5426.None
WQRPLVTVKIGGQLKEALLDTGADDTVLEDMNLPGRWKPKMIGGIGGFIKVRQYDQIPIEICGHKVIGTVLIGPTPVNIIGRNLLTQLGCTLN
>CA59608.6361.None
WQRPIITIKVGGHIIEALLDTGADDTVLEEIDLPGRWKPKIIGGIGGFIRVRQYDQILIEICGHRVMGTVLVGDTPVNVIGRTLMTQIGCTLN
>CA20311.7877.None
WQRPIVTIKVGGQIKEALLDTGADDTVLEEMNLPGRWKPKMIGGIGGFVKVKQYDQIAIELCGHKVIGTVLVGPTPFNIIGRNLMTQLGCTLN
>CA50906.8331.FJ983269
WQRPIVTIRVGGQLIEALLDTGADDTVLEEMNLPGIWKPKIIGGIGGFVKVRQYNQVPVEICGHKVIGTVLVGPTPTNVVGRNLLTQIGCTLN
>CA21314.8369.DQ316711
WQRPIVPIKIGGQVKEALLDTGADDTVLEEMNLPGRWKPRMIGGIGGFIKVRQYDQVPIEILGQKAITTVLVGPTPANIIGRNLMTQIGCTLN
>CA63819.23793.None
WQRPIVKIKIGGQLKEALLDTGADDTVFEEMNLPGKWTPKIIGGLGGFVRVRQYDQVPIEICGHKVLTTVLIGPTPANIIGRNLMTQLGFTLN
>CA63797.25578.None
WQRPLVTIRIGGQLKEALLDTGADDTVLEEMNLPGKWKPKMIGGIGGFIKVRQYDQIPIEICGHKTEGTVLIGPTPVNIIGRNLLTQLGCTLN
>02BR002.31115.DQ358805
WQRPLVTVKIGGQLKEALLDTGADDTVLEEINLPGKWKPKMIGGIGGFIKVRQYDQMLVEICGHKAIGTVLVGPTPVNIIGRNLLTQIGCTLN
>02BR005.31116.DQ358806
WQRPIVTIKIGGQLREALLDTGADDTVLEDINLPGRWKPKMIGGIGGFIKVRQYDQITIEICGHKATGTVLVGPTPVNIIGRNLLTQLGCTLN
>02BR006.31117.DQ358807
WQRPIVTIKIGGQVKEALLDTGADDTVLEDINLPGRWKPKMIGGIGGFVKVRQYDQIPIEICGHKAIGTVLVGPTPFNIIGRNMMTQLGCTLN
>02BR008.31118.DQ358808
WQRPIVSIKIGGQLKEALLDTGADDTVLEEMNLPGRWKPKMIGGIGGFIKVRQYDQILVEICGHKAIGTVLVGPTPVNIIGRNLLTQLGCTLN
>02BR011.31119.DQ358809
WQRPVVTIKVGGQLKEALLDTGADNTVLEEMNLPGKWKPRMIGGIGGFIKVKQYDQIPLEICGHRAIGTVLIGPTPVNIIGRDLLTQIGCTLN
>02BR013.31120.DQ358810
WQRPLVTIKIGGQLKEALLDTGADDTVLEEMDLPGRWKPKMIGGIGGFIKVRQYDQIPIEICGHKAIGTVLIGPTPVNIIGRNLLTQLGCTLN
>BREPM269.31536.AY771591
WQRPLVTIKIGGQLKEALLDTGADDTVLEEMNLPGRWKPKMIGGIGGFIKVRQYDQILIEICGHRAIGTVLVGPTPVNIIGRNMLTQIGCTLN
>006PR_RT.67003.AY275719
WQRPLVTIKIGEQIKEALLDTGADDTVLEEMNLPGRWKPKMIGGIGGFIKVKQYEEIPIEICGHKTIGTVLVGPTPVNIIGRNLLTQIGCTLN
>012PR_RT.67004.AY275721
WQRPLVTIKVGGQLKEALLDTGADDTVLEEINLPGRWKPKMIGGIGGFIKVRQYDQIAIEICGHKAIGTVLVGPTPVNIIGRNLLTQIGCTLN
>013PR_RT.67005.AY275722
WQRPLVTIKIGEQLKEALLDTGADDTVLEDMNLPGRWKPKMIGGIGGFIKVRQYDQVPIEICGHKAIGTVLVGPTPVNIIGRNLLTQIGCTLN
>014PR_RT.67006.AY275723
WQRPIVTVKIGGQLREALIDTGADDTVFEDIELPGRWTPKMIGGIGGLVKVRQYDQIPIEICGHKVTGTVLVGPTPANIIGRNLLTQLGCTLN
>017PR_RT.67008.AY275725
WQRPLVTIKVGGQIKEALLDTGADDTVLEDMNLPGRWKPKMIGGIGGFIKVKQYDQVPIEICGHKAIGTVLVGPTPINIIGRNLLTQIGCTLN
>018PR_RT.67009.AY275726
WQRPLVTIRIGGQLKEALLDTGADDTVLEDMTLPGKWKPKMIGGIGGFIKVRQYDQIPIEICGKKAIGTVLVGPTPVNIIGRNLLTQIGCTLN
>019PR_RT.67010.AY275727
WQRPLVTIKIGGQLKEALLDTGADDTVLEDMNLPGRWKPKMIGGIGGFIKVRQYDQIPMEICGKKAIGTVLVGPTPVNIIGRNLLTQIGCTLN
>020PR_RT.67011.AY275728
WQRPLVTIKIGGQLKEALLDTGADDTVLEDMNLPGRWKPKMIGGIGGFIKVRQYDQIPIEICGHKAIGTVLIGPTPVNIIGRNLLTQLGCTLN
>026PR_RT.67013.AY275731
WQRPLVTIKIGGQLKEALLDTGADDTVLEEMSLPGRWKPKMIGGIGGFIKVRQYDQIPIEICGKKAIGTVLIGPTPVNIIGRNLLTQMGCTLN
>028PR_RT.67014.AY275732
WQRPLVTIKVGGQLKEALLDTGADDTVLEEMSLPGKWKPKMIGGIGGFIKVRQYDQILIEICGHKAIGTVLVGPTPVNIIGRNLLTQIGCTLN
>044PR_RT.67017.AY275738
WQRPFVTIRVGGQLMEALLDTGADDTVLEEMNLPGRWKPKIIGGIGGLVKVRQYDQIPIEICGHKVVSTVLIGPTPVNVVGRNLMTQLGCTLN
>052PR_RT.67020.AY275742
WQRPLVTIKVGGQLKEALLDTGADDTVLEDMNLPGRWKPKMIGGIGGFIKVRQYDQIPIEICGHKAIGTVLVGPTPVNIIGRNLLTQIGCTLN
>053PR_RT.67021.AY275743
WQRPLVSIKIGGQIKEALLDTGADDTVLEEMNLPGRWRPKMIGGIGGFIKVRQYDQISIEICGHKVMGTVLVGPTPVNIIGRNLLTQLGCTLN
>055PR_RT.67022.AY275744
WQRPLVTIKVGEQLMEALLDTGADDTVLEDINLPGRWKPKMIGGIGGFIKVRQYDQIPIEICGHKAIGTVLVGPTPVNIIGRNILTQIGCTLN
>079PR_RT.67025.AY275751
WQRPLVTIRVGGQIKEALLDTGADDTVLEEMNLPGRWKPKMIGGIGGFIKVRQYDQIAIEICGHKAIGTVLIGPTPVNIIGRNLLTQIGCTLN
>091PR_RT.67027.AY275754
WQRPLVTIKIGEQLKEALLDTGADDTVLEEMNLPGRWKPKMIGGIGGFIKVRQYDQITIDICGHKAIGTVLVGPTPVNIIGRNLLTQIGCTLN
>094PR_RT.67029.AY275756
WQRPVVTVRVGGQLTEALLDTGADDTVLEEMELPGRWKPKLIGGIGGFIKVRQYDQVPVEICGHKAIGSILVGPTPVNIIGRNLMTQLGCTLN
>098PR_RT.67031.AY275758
WQRPIVTIKVGGQIREALLDTGADDTVLEEIDLPGRWKPRMIGGIGGFVKVKQYDQIPIEICGHKVIGTVLVGPTPTNIVGRNMMTQLGCTLN
>101PR_RT.67033.AY275760
WQRPLVTIKIGGQLKEALLDTGADDTVLEEMNLPGKYKPKIIGGIGGFIKVRQYEQVPIEICGHKAIGTVLIGPTPVNIIGRNLMTQIGCTLN
>112PR_RT.67038.AY275766
WQRPLVTIRIGGQIKEALLDTGADDTVLEEMSLPGKWKPKMIGGIGGFIKVRQYDQILVEICGHKAIGTVLVGPTPVNIIGRNLLTQIGCTLN
>043PR.67042.AY275774
WQRPLVTIKIGGQLKEALLDTGADDTVLEDMNLPGRWKPKMIGGIGGFIKVRQYDQIPIEICGHKAIGTVLVGPTPFNIIGRNLLTQLGCTLN
>137PR.67046.AY275782
WQRPLVTVKIGGQLKEALLDTGADDTVLEEMDLPGRWKPKMIGGIGGFIKVRQYEQVPIEICGHKAIGTVLVGPTPVNIIGRNLLTQIGCTLN
>B150PR.67048.DQ190953
WQRPVVTIKVGGQLKEALLDTGADDTVLEEIELPGRWKPKMIGGIGGFIKVKQYDQIPIEICGHKAIGTVLVGPTPVNIIGRNLLTQLGCTLN
>B138.67050.DQ190968
WQRPLVIIKIGGQLKEALLDTGADDTVLEDMSLPGRWKPKMIGGIGGFIKVRQYDQIPIEICGHKAIGTVLIGPTPVNIIGRNLLTQIGCTLN
>B111PR.67051.DQ190973
WQRPLVTIKIGGQLKEALLDTGADDTVLEDMNLPGRWKPKMIGGIGGFIKVRQYDQIPIDICGHTAIGTVLIGPTPVNIIGRNLLTQIGCTLN
>B023PR.67052.DQ190979
WQRPLVTIKIGGQLKEALLDTGADDTVLEEMNLPGRWKPKMIGGIGGFIKVRQYDQILIEICGHKAIGTVLVGPTPANIIGRNLLTQIGCTLN
>B025PR.67053.DQ190980
WQRPLVTIKIGGQLKEALLDTGADDTVLEDMNLPGRWKPKMIGGIGGFIKVRQYDQIPIEICGHKAIGTVLIGPTPVNIIGRNLLTQIGCTLN
>B031PR.67054.DQ190981
WQRPLVTIKIGGQLKEALLDTGADDTVLEEMNLPGRWKPKMIGGIGGFIKVRQYDQILIEICGHKAIGTVLVGPTPVNIIGRNLMTQIGCTLN
>B035PR.67055.DQ190982
WQRPLVTVKIGEQLKEALLDTGADDTVLEDMSLPGRWKPKMIGGIGGFIKVRQYDQIPIEICGRKAVGTVLVGPTPVNIIGRNLLTQIGCTLN
>B099PR.67056.DQ190985
WQRPLVTIKIGGQLKEALLDTGADDTVLEEINLPGRWKPKMIGGIGGFIKVRQYDQVPLEICGHKAVGTVLVGPTPVNIIGRNLLTQIGCTLN
>B115PR.67057.DQ190986
WQRPLVPIKVGGQLKEALLDTGADDTVLEEIDLPGKWKPKIIGGIGGFVKVRQYDQIPIEICGHKAIGTVLVGPTPANIIGRNLMTQIGCTLN
>B137PR.67058.DQ190988
WQRPLVTVKIGGQLKEALLDTGADDTVLEEINLPGRWKPKMIGGIGGFIKVRQYDQVPIEICGHKALGTVLVGPTPVNIIGRNLLTQIGCTLN
>PA066.67062.DQ343964
WQRPLVTIKIGGQLKEALLDTGADDTVLEDMSLPGKWKPKMIGGIGGFIKVRQYDNILVEICGHKAIGTVLVGPTPVNIIGRNLLTQIGCTLN
>PA342.67069.DQ344012
WQRPLVTIKIGGQLKEALLDTGADDTVVEEMSLPGKWKPKMIGGIGGFIKVRQYDQILVEICGHKAIGTVLVGPTPVNIIGRNLLTQLGCTLN
>PA343.67070.DQ344013
WQRPIVTIKIGGQLREALLDTGADDTVLEDINLPGRWKPKMIGGIGGFVKVRQYDQVPIEICGHKVVGTVLVGPTPANIIGRNLMTQIGCTLN
>PA365.67071.DQ344016
WQRPLVTIKIGGQVKEALLDTGADDTVLEEMNLPGRWKPKMIGGIGGFIKVKQYDQVLIEICGHKTIGTVLIGPTPVNIIGRNLLTQLGCTLN
>4077-30318.32415.DQ875943
WQRPVVTIRIGGQLKEALLDTGADDTVLEEMNLPGKWKPKVIVGIGGFIKVRQYEQIPIEICGHKAIGTVLVGPTPVNIIGRNLMTQIGCTLN
>4009-30129.32417.DQ875945
WQRPIVTIKVEGQPIEALIDTGADDTVLEDINLPGRWKPKLIGGIGGFVRVREYDQVHIEICGHKTIGTVLVGPTPANIIGRNLLTKIGCTLN
>1009-30522.32426.DQ875954
WQRPFVTIKVGGQLIEALLDTGADDTVLKDINLPGRWKPKIIGGIGGFMKVKQYDHIPIEICGHKVLGTVVVGPTPVNVVGRNLMTQIGCTLN
>2395-30807.32427.DQ875956
WQRPFVTIKVGGQLIEALLDTGADDTVLKDINLPGRWKPKIIGGIGGFMKVKQYDHIPIEICGHKVLGTVVVGPTPVNVVGRNLMTQIGCTLN
>1024-30319.32429.DQ875958
WQRPLVTIKIGGQLKEALLDTGADDTVLEDMDLPGRWRPKMIGGIGGFIKVRQYDQIPVEICGHKAIGTVLVGPTPVNIIGRNLLTQIGCTLN
>1669-30319.32430.DQ875959
WQRPIVTIKIGGQLREALLDTGADDTVFEDINLPGKWKPKIVGGIGGLVKVREYDQVPIEICGHKVIGTVLVGPTPANIIGRNLMTQLGCTLN
>2031-30728.32442.DQ875971
WQRPLVTVKIGGQLKEALLDTGADNTVLEDIELPGRWKPKIIGGIGGFVKVRQYDQVPIEICGHKTIGTVLVGPTPVNIIGRDLMTQIGCTLN
>2184-30807.32455.DQ875984
WQRPLVNIKIGGQLKEALLDTGADNTVLEEMNLPGRWKPKIIGGIGGFIKVRQYDQIPIEICGHKAIGTVLIGPTPVNIIGRNLLTELGCTLN
>1350-30624.32459.DQ875988
WQRPIVTIKVGGQLKEALLDTGADDTVLEEMNLPGRWKPKMIGGIGGFVKVRQYDQIPIEICGHKAIGSVLVGPTPANIIGRNLLTQIGCTLN
>2002-30610.32469.DQ875998
WQRPFVTIKIGGQLREALLDTGADDTIFEDLNLPGRWTPKIVGGIGGFMKVRQYDQIPIEICGHKVIGTVLVGPTPANIIGRNLLTQIGCTLN
>2005-30630.32470.DQ875999
WQRPFITIRVGGQLIEALMDTGADDTVLENINLPGKWKPKIIGGIGGFVKVRQYDQVPIEICGHKVITTVLVGPTPVNVVGRNLMTQLGCTLN
>1380-30422.32472.DQ876001
WQRPIVTIKIGGQLKEALIDTGADDTVLEDMDLPGRWKPKIIGGIGGFVKVRQYDQIPIEICGHKVIGTVLVGPTPANVIGRNLLTQLGCTLN
>2254-30710.32480.DQ876009
WQRPFVTIKIGGQLIEALLDTGADDTILEEVNLPGRWKPKIVGGIGGFLKVRQYDQVPIELCGHKVTTTVLVGPTPVNIIGRNLMTQIGCTLN
>1417-30729.32484.DQ876013
WQRPIVTIKIGGQLKEALLDTGADDTVLEEMNLPGRWKPKIIGGIGGFVKVKEYDQIPVEICGHKAIGTVLIGPTPFNIIGRNLMTQLGCTLN
>1428-30313.32485.DQ876014
WQRPIVTVKIGGQLIEALLDTGADDTVLEEINLPGRWKPKIIGGIGGFIKVRQYDNIALEICGHKAIGTVLVGPTPVNVIGRNLMTQLGCTLN
>1712-30410.32488.DQ876017
WQRPVVTIKVGGQLKEALLDTGADDTVLEDMTLPGRWKPKMIGGIGGFIKVRQYDQIPIEICGHKAIGTVLVGPTPVNIIGRNLMTQIGCTLN
>2077-30609.32489.DQ876018
WQRPRITVKIGGQLIEALLDTGADDTIVEEMNLPGRWKPKIVGGIGGFMRVRQYDQVPIEICGHKLLGTVLVGPTPTNIIGRNLMTRIGCTLN
>2160-30702.32490.DQ876019
WQRPFITIKVGGQLTEALLDTGADDTVLTDMTLPGRWKPKMIGGIGGFVKVRQYDQVPIEICGHKVISTVLVGPTPVNVVGRNLMTQIGCTLN
>1127-30310.32492.DQ876021
WQRPIVTIKIGGQLKEALLDTGADDTVLEEMNLTGRWKPKMIGGIGGFIKVREYDQIPIEICGHKAIGTVLIGPTPVNIIGRNLMTQLGCTLN
>1134-30326.32495.DQ876024
WQRPFVTVKVGGQLTEALLDTGADDTIFEEISLPGKWKPKIVGGIGGFMKVRQYDQIPIEICGHKVIDTVLVGPTPVNVIGRNVMTQLGCTLN
>2050-30625.32496.DQ876025
WQRPIVTIKVGGQVKEALLDTGADDTILEDISLPGRWKPKIVGGIGGFIKVRQYDQIPIEICGHKAIGTVLVGPTPVNIVGRDLMTKIGCTLN
>2275-30725.32497.DQ876026
WQRPFVTVKIGGQVTEALLDTGADDTVFEEMNLPGRWKPKIIGGIGGFIKVKQYDQIPIEICGHKTIGTVLIGPTPVNVIGRSLLTQIGCTLN
>2127-30729.32500.DQ876029
WQRPLVTVKIGGQLKEALLDTGADDTILEEMTLPGRWRPKIVGGIGGFIKVKQYDQIPVEICGHKAIATVLVGPTPVNIIGRNVMTQIGCTLN
>2098-30613.32501.DQ876030
WQRPLVTIKIGGQLKEALLDTGADDTVLEDMSLPGKWKPKMIGGIGGFIKVRQYDQVPIEICGHETIGTVLIGPTPVNIIGRNLLTQLGCTLN
>1145-30401.32504.DQ876611
WQRPIVTVKIGGQLREALIDTGADDTVFEDIELPGRWTPKLIGGIGGFLKVRQYDQIPIEICGHKVIGTVLVGSTPANVIGRNVLSQLGCTLN
>1757-30604.32507.DQ876036
WQRPIVTIKIGGQLKEALIDTGADDTVLEEMDLPGRWKPKLIVGIGGLVRVRQYDQIEVDICGHKAIGSVLIGPTPANIIGRNLLTQIGCTLN
>2436-40706.32511.DQ879127
WQRPLVTVRIGGQLREALLDTGADDTLLEDIDLPGRWKPKIIGGIGGFVRVKQYDEVPIEICGHKTKCTVLVGPTPVNVIGRNLMNKIGCTLN
>1489-30320.32513.DQ876042
WQRPRVTIKIGGQLREALLDTGADDTVLEDIDLPGRWKPKIVGGIGGFVKVRQYDQVPIEICGHKVVGTVLVGPTPTNIIGRNLMTQLGCTLN
>1763-30424.32515.DQ876044
WQRPVVMIKVGGQVREALLDTGADDTVLEEINLPGRWKPKLIGGIGGFVKVRQYDQITIEICGHKVTGEVLVGPTPANVIGRNLLTQLGCTLN
>1764-31113.32516.DQ879114
WQRPIVTIKVGGQLREALMDTGADDTVLEDITLPGRWTPKIIGGIGGFVNVKQYDQVPVEICGHKAIGTVLVGPTPSNVIGRNLLTQIGCTLN
>2236-30725.32518.DQ876047
WQRPIVTVKIGGQLVEALLDTGADDTVLEEMNLSGKWKPKIIGGIGGFVRVREYDQIPIEICGQKTIGTVLVGPTPVNVIGRNVLTKIGCTLN
>1945-30521.32520.DQ876049
WQRPIVTIKIGGQLKEALIDTGADDTVLEEMNLPGRWKPKIIGGIGGFVKVKQYEQIPIEICGHKVIGTVLVGPTPANIIGRNLLTQLGCTLN
>1159-30501.32525.DQ876054
WQRPIVIIKIGGQVKEALLDTGADDTVLEEMNLPGRWKPKIIVGIGGFTKVRQYEGIPIEICGHKVIGTVLIGPTPANVIGRNLLTQLGCTLN
>1172-30415.32529.DQ876058
WQRPIVTIKIGGQLKEAILDTGADDTVFEEMTLPGRWKPKLIGGIGGFVKVREYEQVPIEICGHKVKSTVLVGPTPANIIGRNLMTQLGCTLN
>1986-30724.32538.DQ876067
WQRPIVTIKVGGQIREALLDTGADDTVLKDINLPGKWKPKIIVGVGGFTKVRQYDQILVEICGHKAIGSVLVGPTPANIIGRNLLTQIGCTLN
>1765-30516.32543.DQ876072
WQRPIVTIKVGGQLREALLDTGADDTIFEDLELPGRWKPKIVGGIGGLVRVRQYDQVPIEICGHKVISTVLIGPTPTNIVGRNLMTQIGCTLN
>1246-30319.32546.DQ876075
WQRPIVTVKIGDQIREALLDTGADDTVFEDIELPGRWKPKLIGGIGGFVKVRQYDQIPIEICGHKVVGTVVVGPTPANIIGRNLMTQLGCTLN
>1247-30214.32550.DQ876079
WQRPFITVKIGGQLKEALLDTGADDTVFEEMNLPGRWKPKLIGGIGGFLRVRQYDQVPIEVCGHKVIGTVLVGPTPANIIGRNLMTQLGFTLN
>1249-30304.32551.DQ876080
WQRPFVTVKIGGQLKEALFDTGADDTVFEEMNLPGRWTPKLIGGIGGFLRVRQYDQVPIEICGHKVIGTVLIGPTPANIIGRNIMTQLGCTLN
>1816-30513.32553.DQ876082
WQRPVVTIRVGGQLREALLDTGADDTVLEEMNLPGRWKPKIIGGIGGFVKVREYEQIAIEICGHKVIGTVLVGPTPANVIGRNLLTQLGCTLN
>1254-30319.32554.DQ876083
WQRPFVTVKIGGQVKEALLDTGADDTVFQEMNLPGRWKPKIIGGIGGFLKVREYEQVPIEICGHKVISTVLVGPTPANVIGRNLMTQIGCTLN
>1261-30417.32556.DQ877129
WQRPFVTVKIGGQLKEALLDTGADDTVFEEMNLPGRWKPKLIGGIGGLVRVRQYEQVPIEFCGHKVVGPVLVGPTPCNVIGRNLMSQIGCTLN
>1266-30310.32557.DQ876086
WQRPFVTVKIGGQLKEALLDTGADDTVFEDINLPGRWKPKIIGGIGGFVRVKQYEQVPIEVCGHKTTGTVLIGPTPVNVIGRNLMTQLGFTLN
>3080-30424.32562.DQ876091
WQRPLVNIRIGGQLKEALLDTGADDTVLEDVNLPGRWKPKMIGGIGGFIKVRQYDQVPIEISGHKAIGTVLVGPTPVNIIGRNLLTQIGCTLN
>3084-30822.32563.DQ876092
WQRPIVTIKIGGQLREALIDTGADDTVLEDINLPGRWTPKMIAGIGGFVKVKQYDQVPVEICGHKVIGSVLIGPTPSNIIGRNLLTQLGCTLN
>3059-30414.32565.DQ876094
WQRPIVTIKIGGQLREALLDTGADDTILEDIDLPGRWKPKIIGGIGGFIKVRQYEQIPIEICGHKTVGTVLVGPTPANIIGRNLLTQLGCTLN
>3003-30219.32568.DQ876097
WQRPIITIKVEGQQIEALLDTGADDTVLEDIELPGRWKPKIIGGIGGFVRVRQYDQVCIEICGHKIRSTVLVGPTPANIIGRNLMTQLGCTLN
>3183-30515.32572.DQ876102
WQRPIVTVKIGGQLREALLDTGADDTVFEDIDLPGRWKPKIIGGIGGFVRVRQYDQVPIEICGHKTESTVLVGPTPANVIGRNLMTQLGFTLN
>3127-30514.32573.DQ876103
WQRPIVTIKIGGQLIEALLDTGADDTVLEEMNLPGKWKPKIIGGIGGFIRVRQYDQVPIEIFGHKAITTVLIGPTPVNIIGRNLMTQLGCTLN
>3036-30311.32576.DQ876106
WQRPFVTIKVGGQLMEALLDTGADDTVLEEMNLPGRWKPKLIGGIGGFVKVRQYDQIPVEIDGRKVITTVLVGPTPVNVIGRNLMTQLGCTLN
>3036-30606.32576.DQ876107
WQRPFVTIKVGGQLMEALLDTGADDTVLEEMNLPGRWKPKLIGGIGGFVKVRQYDQIPVEIDGRKVITTVLVGPTPVNVIGRNLMTQLGCTLN
>3043-30320.32577.DQ876108
WQRPIVTIKVGGQLREALLDTGADDTVLEDIDLPGRWTPKLIAGIGGFVKVRQYDQIPVEICGHKAIGTVLVGPTPANVVGRNLMTQIGCTLN
>3065-30331.32579.DQ876110
WQRPIVTVKIGGQLIEALLDTGADDTVLEDIDLPGKWKPVIISGIGGYVKVRQYEQVLVEICGHKAIGTVLVGPTPFNIIGRNLMTQIGCTLN
>3110-30515.32580.DQ876111
WQRPIVTIKIGGQLKEALLDTGADDTVLEEMNLPGRWKPKIIGGIGGFVKVRQYDQVPIEICGHKAITTVLVGPTPANIIGRNLMTQLGFTLN
>3050-30508.32583.DQ876114
WQRPIVTIKIGGQLREALLDTGADDTVFKDINLPGKWKPKMIVGVGGFTKVRQYDQIPIEICGHKVIGTVLVGPTPANIIGRNLLTQLGCTLN
>2484-30821.32585.DQ876117
WQRPLVTIRVGGQLKEALLDTGADDTVLEDMNLPGRWKPKMIGGIGGFIKVRQYDQIPIEICGHKAIGTVLVGPTPVNIIGRNLLTQIGCTLN
>2424-30820.32586.DQ876118
WQRPLVTIKIGGQLKEALLDTGADDTVLEEINLPGRWKPKMIGGIGGFIKVRQYDQVPIEICGQKAIGTVLVGPTPVNIIGRNLLTQIGCTLN
>4078-30324.32597.DQ876129
WQRPIVTIKIGGQLREALLDTGADDTVLEDIDLPGRWKPKIIGGIGGFVKVKQYDQVPIEICGHKTIGTVLVGPTPSNIIGRNLMTQLGFTLN
>4092-30410.32599.DQ876131
WQRPLVTIKIGGQLKEALLDTGADDTVLEEMNLPGKWKPKMIGGIGGFIKVRQYDQILIEICGHKAIGTVLIGPTPVNIIGRNLLTQLGCTLN
>4022-30527.32605.DQ876137
WQRPIVPIRVGGQLMEALIDTGADDTVLEDINLPGKWKPKIIVGIGGFTKVRQYDQIPIEICGHKIVGTVLVGPTPTNIIGRNLLTQIGCTLN
>4060-30716.32610.DQ876142
WQRPVVTVRIGGQLMEALLDTGADDTIFEEINLPGRWTPKIIGGIGGFVRVRQYDQIPIEICGHKVIGTVVVGPTPANIIGRNVLAKIGCTLN
>4032-30225.32613.DQ876145
WQRPIVTIKIGGQLKEALLDTGADDTVLEEMSLPGRWKPKIVGGIGGLVKVRQYDQILIEICGHKVIGTVLIGPTPFNIIGRNLMTQLGCTLN
>4044-30306.32617.DQ876149
WQRPIVTIKIGGQLKEALLDTGADDTIMQEMTLPGRWKPKIVGGIGGFMKVRQYDQIPIEICGHKVVSTVLVGPTPANIIGRNVMTQLGCTLN
>4046-30514.32619.DQ876151
WQRPIVTVKIGGQLREALLDTGADDTVFEDINLPGKWKPKMIVGIGGFSKVRQYDQVPIEICGHKIMGTVLVGPTPANIIGRNLMTQLGCTLN
>4047-30618.32620.DQ876152
WQRPIVTIKVGGQLKEALIDTGADNTVFVDLNLPGRWTPKIIGGIGGFVKVRQYDQVPIEICGHKTTGTILVGPTPANIIGRDLLTQIGCTLN
>4047-30910.32620.DQ876153
WQRPIVTIKVGGQLKEALIDTGADNTVFVDLNLPGRWTPKIIGGIGGFVKVRQYDQVPIEICGHKTTGTILVGPTPANIIGRDLLTQIGCTLN
>4048-30714.32621.DQ876154
WQRPRVTIKVGGQPIEALLDTGADDTVLEGLTLSGRWKPKLIGGIGGFIRVRQYDDVPIEILGHKTTCSVLVGPTPVNIIGRNLMTKIGCTLN
>4050-30820.32623.DQ876156
WQRPFVTIKVGGQPVEALFDTGADDTVLQEIDLPGRWKPKMIGGIGGFVKVRQYDQVPIEICGHKVLSTVLVGDTPVNVIGRNLMTQLGCTLN
>4001-30124.32626.DQ876159
WQRPFVTVKIGGHLIEALLDTGADDTVLEEINLPGRWKPKIIGGIGGFVKVRQYDQIPIEICGHKVLSTVLVGPTPVNVIGRNLMTQIGCTLN
>4004-30128.32628.DQ876161
WQRPIVTIKIGGQLKEAILDTGADDTVLEEMNLPGKWKPKIIGGIGGLVKVRQYEQVPIEICGHKVIGTVVVGPTPANIIGRNLLTQLGCTLN
>4006-30128.32630.DQ876163
WQRPIVTIKVGGQLREALLDTGADDTILEEINLPGRWKPKMIVGIGGFVKVRQYDQIPMEICGHKVVGTVLVGPTPTNVIGRNLLTRIGCTLN
>4008-30129.32631.DQ876164
WQRPLVTIKVGGQLKEALLDTGADDTVLEEINLPGRWKPKMIGGIGGFIKVRQYDQITVEICGHKAIGTVLVGPTPVNIIGRNLLTQIGCTLN
>4010-30130.32633.DQ876166
WQRPFVTIKVGGQLREALLDTGADDTVLEEINLPGRWKPKIIGGIGGFIKVRQYDQVPIEICGHKVIGPVLVGPTPTNVIGRNLLTQIGCTLN
>4013-30815.32636.DQ879136
WQRPVVTVKIGGHLREALLDTGADDTVFEDLDLPGRWKPKIIVGIGGFSKVRQYDQIPIEICGHKVMGTVLVGPTPTNVIGRNVLTQLGCTLN
>4055-30218.32637.DQ876170
WQRPFVTIKIGGQLKEALMDTGADDTVLEEMNLPGRWKPKIIGGIGGFVRVRQYDQVPIEIFGRKAITTVLIGPTPVNVVGRNLMTQLGCTLN
>4079-30224.32639.DQ876172
WQRPILTVRIGGQLKEVLLDTGADDTVIEDIDLPGRWKPKIIGGIGGFIKVRQYDQVPIEICGHKVVSTVLVGPTPVNVIGRNLMTQIGCTLN
>4082-30225.32641.DQ876174
WQRPVITVKIGGQLKEALLDTGADDTVFEEMNLPGRWKPKLIGGIGGFIKVRQYDQIPIEICGHKVIGTVLVGPTPANVIGRNLMTQLGCTLN
>4095-30402.32644.DQ876177
WQRPLVTIKIGGQLKEALLDTGADDTVLEEMNLPGKWKPKMIGGIGGFIKVRQYDQIPIEICGHKAIGTVLVGPTPVNIIGRNLLTQIGCTLN
>4085-30305.32646.DQ876180
WQRPIVPIKIGGQLKEALLDTGADDTVLEDINLPGRWKPKIIGGIGGFVKVRQYDQVPIEICGHKVVGTVVVGPTPVNVIGRNLLTQIGCTLN
>4085-40420.32646.DQ879137
WQRPIVPIKIGGQLKEALLDTGADDTVLEDINLPGRWKPKIIGGIGGFAKVRQYDQVPIEICGHKVIGTVLVGPTPVNVIGRNLLTQIGCTLN
>4089-30409.32647.DQ876181
WQRPIVTIKIGGQIKEALLDTGADDTVLEDVNLPGRWKPKMIGGIGGFVKVRQYDQIPIEICGHKVVGSVLVGPTPVNVIGRNLMTQLGCTLN
>4021-30514.32649.DQ876183
WQRPFVTVKVGGQLTEALLDTGADDTILEEINLPGRWKPKIVGGIGGYLNVRQYDHIPVEICGHKVITTVLVGPTPVNIIGRNLMTQIGCTLN
>4086-30514.32650.DQ876184
WQRPIVTIKIGGQLKEALLDTGADDTVLEEMNLPGRWKPKMIGGIGGFIKVRQYDQIPVEICGHKAIGTVLIGPTPVNIVGRNLLTQLGCTLN
>1475-30723.32652.DQ876186
WQRPFVTVKIGGQLKEALLDTGADYTVFEEMNLPGRWKPKIIGGIGGFIKVREYDQVPIEICGHKVIGPVLIGDTPVNVIGRNLMTQLGCTLN
>1478-30731.32657.DQ876191
WQRPIVTVKVEGHLTEALLDTGADDTVLEEMNLPGRWKPKIIGGIGGFMKVREYDQIRVEICGHKAIGTVVIGATPINVIGRNLLTQIGCTLN
>1644-30312.32663.DQ876197
WQRPIVTIKIGGQLKEALLDTGADDTVLEEMNLPGRWKPKMIVGIGGFVKVREYDQIPIEICGHQVIGTVLIGPTPANIIGRNLMTQLGCTLN
>1647-30421.32666.DQ876200
WQRPIITVKIAGQPVEVLLDTGADDTIIEGMDLPGRWKPKIVGGIGGFMKVRQYEQIPIEICGHTIIETVLIGPTPVNVIGRNVMTQLGCTLN
>1774-30708.32671.DQ876205
WQRPIIPVKIGGQLIEALIDTGADDTVLEEINLPGRWTPKMIVGIGGFVKVRQYEQIPVEIYGHKAIGTVLVGPTPANVIGRNILTQIGCTLN
>1301-30711.32674.DQ876208
WQRPFVTIKIGGQEIEALLDTGADDTVLEEINLPGRWKPKIVGGIGGFMKVRQYDHIPIEICGHKVVTTVLVGPTPVNVVGRNLMTQIGCTLN
>1012-30717.32684.DQ876218
WQRPFVTVKVGGQITEALLDTGADDTIFEDINLPGNWKPKIVGGIGGYMNVRQYEQIPLEFCGKKVISTVLIGPTPVNVIGRNVMTKIGCSLN
>1309-30505.32690.DQ876224
WQRPIVTIKVEGQLREALLDTGADDTVLEDINLSGKWTPKMIVGIGGFVKVRQYDQVCIEICGHKAIGTVLVGPTPVNIIGRNLMTQLGCTLN
>1311-30530.32692.DQ876226
WQRPFVTVRVGGQLIEALLDTGADDTVLEEMNLPGKWKPKIIGGIGGFVKVRQYDQIPVEICGHKVIGSVLVGATPVNVIGRNLMSQLGCTLN
>2010-30606.32707.DQ876242
WQRPIITVKIGGQIREALLDTGADDTVFEDIDLPGRWKPKVIGGVGGLIRVKQYDQIPIEICGHKVIGTVLVGPTPANIIGRNLMTQIGCTLN
>2085-30610.32708.DQ876243
WQRPIITVKIGGQLKEALLDTGADDTVFEEMNLPGRWKPKIIGGIGGLLKVRQYDQVPIEICGHKVVTTVLVGPTPVNVIGRNLMTQIGCTLN
>2084-30609.32709.DQ876244
WQRPFVTIKIGGQLKEALLDTGADDTVLEEMNLPGRWKPKIIGGIGGFIKVRQYDQIPIEICGHKVITTVLVGATPVNVIGRNLMTQLGCTLN
>2083-30609.32710.DQ876245
WQRPIVEVKIGGQLIEALLDTGADDTVLEEINLPGRWKPKIIGGIGGFVRVRQYDQVPIEIFGHKVMSTVLVGPTPTNIIGRNLMTQIGCTLN
>2086-30624.32711.DQ876246
WQRPIVPVRIGGQLKEALLDTGADDTVLEEMNLPGRWKPKIIGGIGGFIKVRQYEQVPIEICGHKTVGTVLVGSTPINVIGRNLLTRLGCTLN
>2087-30701.32712.DQ876247
WQRPIVTIKVGGQIREALLDTGADDTVLEEMNLPGRWKPKLIGGIGGFIKVREYDQIPIEICGHKAIGTVLVGPTPANIIGRNLMTQIGCTLN
>2239-30723.32716.DQ876251
WDRPIVTIKVEGQTLEALLDTGADDTVLEDIELPGRWKPKMIVGIGGFVKVRQYDQVHIEICGHEVVGSVLVGPTPSNIIGRNLMTQLGCTLN
>1021-30930.32724.DQ879098
WQRPIVTIKIGGQLREALMDTGADDTVLEDINLPGRWTPKMIGGIGGFVKVRQYDQVPVEICGHKAIGTVLVGPTPANIIGRNLLTQIGCTLN
>1021-40701.32724.DQ879097
WQRPIVTIKIGGQLREALMDTGADDTVLEDINLPGRWTPKMIGGIGGFVKVRQYDQVPVEICGHKVIGTVLVGPTPTNVIGRNLLTQIGCTLN
>1022-30317.32726.DQ876261
WQRPFVTVKIGGQLKEALLDTGADDTVFEDINLPGRWTPKLIGGIGGFVKVRQYDQVPIEICGHKVVGPVLVGPTPANIIGRNLMTQLGCTLN
>1673-30327.32727.DQ876262
WQRPFVTIRIGGQLKEALLDTGADDTVFQEMDLPGRWKPKMIGGIGGFVKVKQYDQIPIEICGHKVITTVLVGPTPVNVIGRNLMTQLGCTLN
>1674-30327.32728.DQ876263
WQRPIVTIKIGGQLIEALLDTGADDTVLEDINLPGRWKPKMIGGIGGFIKVRQYDQIPIEICGRKVIGTVLVGPTPVNVIGRNLMTQIGCTLN
>1672-30327.32729.DQ876264
WQRPIVTIKIGGQLKEALLDTGADDTVLEEMNLPGRWIPKMIVGIGGFVKVKQYDQIPIEICGHKVIGTVLVGPTPANIIGRNLMTQLGCTLN
>1671-30319.32730.DQ876265
WQRPFVTIKIGGQLKEALLDTGADDTVLEEMNLPGRWKPKIIGGIGGFVKVRQYDQVPIEICGHKVISTVLIGPTPANIIGRNLMTQLGCTLN
>1668-30319.32731.DQ876267
WQRPIVTIKIGGQLKEALLDTGADDTVLEEMNLPGRWKPKMIVGIGGFVKVRQYDQIPIEICGHKTIGTVLIGPTPANVIGRNLLTQLGCTLN
>1667-30319.32733.DQ876269
WQRPIVTIKIAGQLKEALLDTGADDTVLEEMNLPGRWKPKIIGGIGGLVKVREYDQVPIEICGHKVISTVLVGPTPANIIGRNLMTQIGCTLN
>1678-30331.32734.DQ876270
WQRPIVTVKIGGQLKEALLDTGADDTVFEELNLPGRWKPKIIGGIGGFVKVREYDQVPVEICGHKAIGTVLVGPTPVDVIGRNMMTQIGCTLN
>1732-30514.32741.DQ876278
WQRPIVPVRIGGQLREALLDTGADDTVLEEINLPGRWKPKLIGGIGGFVKVREYDHIDVEICGHKATGTVLVGPTPANIIGRNLLTQIGCTLN
>1903-30612.32744.DQ876281
WQRPVVTIRIGGQIKEALLDTGADDTVLEEMNLPGRWKPKIIGGIGGFVKVREYDQIPIEICGHKVIGTVLVGPTPANIIGRNLMTQLGCTLN
>1703-30403.32752.DQ876289
WQRPIVTIKIGGQLKEALLDTGADDTIMEEMNLPGRWKPKIVGGIGGFMKVRQYDQIPIEICGHKVISTVLVGPTPANIVGRNVMTQLGCTLN
>1704-30407.32753.DQ876290
WQRPIVTIKIGGQLKEALIDTGADDTVFEELNLPGKWKPKLIVGIGGFVKVREYDQVPIEICGHKAIGTVLVGPTPANIIGRNLLAQIGCTLN
>1705-30409.32754.DQ876291
WQRPFVTVKVGGQIVEALLDTGADDTVFENITLPGKWKPKIIGGIGGFMKVRQYDQVPIEFCGHKVISTVLVGATPVNVIGRNVMTQIGCTLN
>2479-30819.32762.DQ876299
WQRPLVTIKVGGQLKEALLDTGADDTVLEEMNLPGRWKPKMIGGIGGFIKVRQYDQIAIEICGQKAIGTVLVGPTPVNIIGRNLLTQIGCTLN
>1043-30410.32768.DQ876305
WQRPIVTIKVGGQLREALLDTGADDTVLEDINLPGKWKPKIIGGIGGFVKVRQYDQIPIEICGHEVIGTVVVGPTPANIIGRNLLTQLGCTLN
>1052-30324.32772.DQ876309
WQRPIVTIKIGGQLIEALLDTGADDTVLEEMNLPGRWKPKIIGGIGGFIKVRQYDQIPIEICGHKVITTVLVGPTPVNVIGRNLMTQIGCTLN
>1053-30402.32773.DQ876310
WQRPIVTIKIGGQLREALFDTGADDTVFEDIDLPGRWQPKLIGGIGGFVKVRQYDQVPVEICGHKVRTTVLVGATPVNVIGRNLMTQIGCTLN
>1781-30514.32775.DQ876312
WQRPIVPIKIGGQLKEALLDTGADDTVFEELSLPGRWKPKLIGGIGGFVKVREYDQVPIEICGHKTIGTVLVGPTPANIIGRNLMTQLGCTLN
>1975-30520.32777.DQ876314
WQRPVVTIKIGGQIKEALLDTGADDTVLEEIDLPGRWKPKIIGGIGGFIKVRQYDQVPIEICGHKVIGPVLVGPTPVNVIGRNLMTQLGCTLN
>1784-30520.32778.DQ876315
WQRPIVTVKIGGQLIEALLDTGADDTVLEEMNLPGRWKPKMIGGIGGFIKVRQYDQVPIEICGHKTISTVLVGPTPVNIIGRNLMTQIGCTLN
>1531-30820.32788.DQ876325
WQRPIVTIKIGGQLREALLDTGADDTVLEDINLPGKWKPKMIGGIGGFVKVRQYDQVPIEICGHKIIGTVLVGPTPANIIGRNLMTQLGCTLN
>1322-30423.32791.DQ876328
WQRPILTIKIAGQLKEALLDTGADDTVFQEMNLPGRWKPKIIGGIGGFVRVKQYDQIPIEICGQEVLSTVLVGPTPCNVIGRNVMSQLGCTLN
>2027-30722.32801.DQ876338
WQRPVITVKIGGQLVEALLDTGADDTILEEINLPGRWTPKIIGGIGGLVKVRQYDHIPIEICGHKIIGTVLVGPTPANIIGRNVMTKIGCTLN
>2032-30728.32804.DQ876341
WQRPIVTIKIGGQLKEALLDTGADDTVLEEMNLPGKWKPKLIVGIGGFVKVREYEQVPIEICGHKTIGTVLIGPTPANIIGRNLMTQLGCTLN
>2373-30804.32808.DQ876345
WQRPFVTVKIGGQLREALLDTGADDTIFEEISLPGRWTPKIVGGIGGFMKVRQYDQIPIEICGHKVVGTVLVGPTPANIIGRNLLTQIGCTLN
>2376-30821.32811.DQ876348
WQRPILTVKIAGQLREALLDTGADDTVFEDIDLPGKWKPKIIGGLGGFVKVRQYDQVPIEICGHKVICPVLVGPTPLNIIGRNAMTQLGCTLN
>2164-30724.32814.DQ876351
WQRPFVNIKIGGQLKEALLDTGADDTIFEELDLPGRWKPKIVGGVGGFIKVRQYDQIPIEICGHKVIGTVLVGPTPANIIGRNLLTKIGCTLN
>2033-30618.32818.DQ876355
WQRPFVTMKVGGQLVEALLDTGADDTVLEEINLPGRWKPKMIGGIGGFVKVRQYDQVPIEVCGHKVISTVLVGPTPVSVIGRNLMTQIGCTLN
>1055-30317.32827.DQ876364
WQRPIVTIKVGGQLREALLDTGADDTVFTDIELPGRWKPKIIGGVGGFVRVREYEQVPIEICGHKTTSTVLIGPTPANIVGRNLMTQIGCTLN
>1057-30325.32829.DQ876366
WQRPFVKIKVGGQLRDALLDTGADDTVLEEIDLPGKWKPKMIGGIGGLVRVRQYEQVPIEICGHKVIGTVLVGPTPANVIGRNLMTKIGCTLN
>1060-40114.32832.DQ879099
WQRPLVTVKVGGQLTEALLDTGADDTVFEDINLPGRWKPKLIGGIGGFIKVREYDQVPIEICGHEVISTVLVGPTPLNIIGRNLMTQLGCTLN
>1865-30430.32833.DQ876370
WQRPLVTIKIGGQLKEALLDTGADDTVLEEMNLPGRWKPKMIGGIGGFIKVKQYDQIPVEICGHKAIGTVLVGPTPVNIIGRNLLTQIGCTLN
>1868-30514.32835.DQ876372
WQRPLVTVKIGGQLKEALLDTGADDTVLEEINLPGRWKPKMIGGIGGFIKVRQYDQVLVEICGHKAIGTVLVGPTPVNIIGRNLLTQIGCTLN
>2343-30820.32837.DQ876374
WQRPLVTIKIGGQLKEALLDTGADDTVLEEMNLPGKWKPKMIGGIGGFIKVRQYDQIPLEICGHKAIGTVLIGPTPVNIIGRNLLTQIGCTLN
>1063-30425.32841.DQ876378
WQRPFVTIKIGGQLKEALLDTGADDTVLEEMNLPGKWKPKLIGGIGGFVKVRQYEQIPIEICGHKVIGTVLVGNTPCNVIGRNLMTQLGCTLN
>1658-30527.32844.DQ876381
WQRPFVTVKIGGQQIEALLDTGADDTVLEDISLPGRWKPKIIGGIGGFVKVRQYDQIPIEICGHKTTGTVLVGPTPVNVIGRNVMTKIGCTLN
>1656-30527.32845.DQ876382
WQRPFVTIKIGGQLREALLDTGADDTVLEEINLPGRWKPKIVGGIGGFLRVKQYDQVPIEICGHKVVTTVLVGPTPVNVVGRNLMTQLGCTLN
>1656-40525.32845.DQ879112
WQRPLVTIKIGGQLREALLDTGADDTVLEDINLPGRWKPKIVGGIGGFVRVKQYDQVPIEICGHKVVTTVLVGPTPVNVVGRNLMTQLGCTLN
>1659-30528.32846.DQ876383
WQRPFVTIKIGGQVREALLDTGADDTVLEDINLPGRWKPKMIGGIGGFVKVRQYDQVPIEICGHKIMSTVLVGPTPVNVIGRNLMTQLGCTLN
>1660-30528.32849.DQ876386
WQRPFITVKVAGQLIEALLDTGADDTVLEEMNLPGRWKPKIVGGIGGLVRVKQYDQIPIEICGHKAIASVLVGATPCNVIGRNVMTQIGCTLN
>2114-30623.32854.DQ876391
WQRPVVTIKIGGQLKEALLDTGADDTVLEEMNLPGKWKPKIIGGIGGFVKVRQYDQIAIEICGHKVIGTVLIGPTPVNIIGRNLMTQLGCTLN
>2115-30625.32855.DQ876392
WQRPFVTVKIEGQLIEALLDTGADDTVLEEMNLPGRWKPKIIGGIGGFVKVRQYDQVQVEICGHKAICSVLVGPTPVNVIGRNLMSQIGCTLN
>2117-30626.32856.DQ876393
WQRPIVTIKIGGQLREALLDTGADDTILEDINLPGRWTPKIVGGIGGFVKVRQYEQIPIEICGHKVIGTVLVGPTPANIIGRNLMTQLGCTLN
>1067-30410.32857.DQ876394
WQRPLVTIKIGGQLKEALLDTGADDTVLEEMSLPGRWKPKMIGGIGGFIKVKQYDQIVIEICGHKAIGTVLIGPTPVNIIGRNLLTQIGCTLN
>1073-30306.32859.DQ876396
WQRPIVTIKIGGQLKEALSDTGADDTVLEDMELPGRWKPKLIVGIGGFVKVRQYDQVPIEICGHKTIGTVLIGPTPANVIGRNLLTQLGCTLN
>1078-30409.32864.DQ876401
WQRPIVTVKIAGQLREALFDTGADDTIFEEINLPGRWKPKLIGGIGGFVRVRQYDQVPIEVCGHKAIVPVLVGPTPANILGRNLMTQIGCTLN
>1740-30509.32866.DQ876403
WQRPFVTVKIGGQLREALLDTGADDTVFEDIELPGRWKPKIVGGIGGFVKVKQYDQIPIEICGHKVISTVLVGPTPVNVIGRNLMTQLGCTLN
>1972-30618.32869.DQ876406
WQRPFVQIKIGGQLKEALIDTGADDTVFEEMNLPGRWKPKIIGGIGGFVRVKEYDQVPVEICGKKAIGTVLIGPTPANIIGRNLLTQIGCTLN
>2089-30630.32873.DQ876410
WQRPIVTIKIGGQLREALLDTGADDTVLEDIDLPGKWKPKMIGGIGGFVKVRQYEQVPIEICGHKVISTVLVGPTPVNIIGRNLMTQLGCTLN
>2093-30814.32876.DQ876413
WQRPFVTVKIGGQLKEALIDTGADDTVFEEINLPGRWKPKIIGGIGGFVKVRQYDQVPIEICGHKAIGTVVVGPTPANIIGRNMLTQIGCTLN
>2319-30819.32880.DQ876417
WQRPIVTIKVGGQLKEAILDTGADDTVFEEMYLPGRWKPKMIGGIGGFVKVRQYDQVPIEICGHKVLSTVLVGPTPANVIGRNLMTQIGCTLN
>2439-30819.32881.DQ876418
WQRPVVTIKVGGQLREALLDTGADDTVLEDINLPGKWKPKLIGGIGGFVKVREYDQVPIEICGHKAIGTVLVGPTPANIIGRNLMTQLGCTLN
>1081-30417.32884.DQ876421
WQRPIVTVKIAGQLREVLLDTGADDTVLEDINLPGRWKPKIIGGIGGFIKVRQYDQVPIEICGHKTIGTVLVGPTPVDVIGRNLLTQIGCTLN
>1082-30328.32885.DQ876422
WQRPILTVKIGGHLVEALLDTGADDTVLEEIDLPGRWKPKMIGGIGGFVKVRQYDQIPIEICGHKVISTVLVGPTPTNVIGRNVMTQIGCTLN
>1083-30429.32886.DQ876423
WQRPFVTIKIGGQLREAILDTGADDTVFEDINLPGRWTPKLIGGIGGLVRVRQYDQVPIEICGHKVIGTVLVGPTPTNIIGRNLMTQLGCTLN
>1931-30508.32889.DQ876426
WQRPVVTIKVGGQLREALIDTGADDTVLEDIELPGRWKPKLIGGIGGLVRVRQYDQVPIEICGHKAIGSVLVGPTPANIIGRNMLTQIGCTLN
>1980-30515.32892.DQ876429
WQRPFVTVKVGGQLTEALLDTGADDTVLKEMNLPGRWKPKIIGGIAGFMKVRQYDQIPVEICGHKVITTVLIGPTPVNVIGRNVMTQLGCTLN
>2104-30619.32895.DQ876432
WQRPIVTVKIGGQLKEALLDTGADDTVFEELDLPGRWKPKMIVGIGGFTKVRQYEQVQIEFCGYKVTGTVLVGPTPTNIIGRNLLTQIGCTLN
>1224-30514.32904.DQ876441
WQRPFVTIKIGGQIKEALLDTGADDTVLEEMNLPGRWKPKMIGGIGGFVKVRQYDQIPIEICGYKVEGTVLVGPTPTNIIGRNLLTQIGCTLN
>1338-30414.32905.DQ876442
WQRPIVTVKIGGQLKEALLDTGADNTVLEDISLPGKWKPKMIGGIGGFIKVRQYDQIPIEIEGHKTIGTVLVGPTPVNIIGRDLLTQIGCTLN
>1339-30416.32906.DQ876443
WQRPIVTVKIGGQLKEALLDTGADDTVFEEMNLPGRWKPKMIVGIGGFSKVREYDQIPIEICGHKVIGTVLVGPTPANVIGRNLLTQLGCTLN
>1341-30424.32909.DQ876446
WQRPFVTVKIGGQLIEALLDTGADDTVLEEINLPGKWKPKIIGGIGGFVKVRQYDQIPIEICGHKAISTVLVGPTPVNIIGRNLMTQIGCTLN
>1810-30512.32910.DQ876447
WQRPIVTVKIGGQLKEALLDTGADDTVFEEMDLPGRWKPKMIGGIGGFMKVRQYDQIPIEIYGRTVITTVLVGATPVNVIGRNMMTQIGCTLN
>1811-30513.32911.DQ876448
WQRPIVTVKIEGQLKEALLDTGADDTVFEEMNLPGRWKPKLIVGIGGFVRVRQYDQITIEICGHKAIGPVLIGPTPSNVIGRNLLTQIGCTLN
>1967-30621.32915.DQ876452
WQRPFITIKVGGQLIEALLDTGADDTVLQEINLPGRWKPKIVGGIGGFMKVRQYEQVPIEICGHKIISTVVVGPTPVNVIGRNVMTQLGCTLN
>1969-30626.32917.DQ876454
WQRPFVTVKIGGQLKEALLDTGADNTIFQEMNLPGRWKPKIVGGIGGLLKVRQYDQVCIEICGHKAIGEVLIGATPVNVIGRDMMTQIGCTLN
>2217-30730.32922.DQ876459
WQRPFVTIKVGGQLREAILDTGADDTVLEDIDLPGRWTPKLIGGIGGFVKVREYDQVPIEICGHKVIGTVLVGPTPANIIGRNLMTQLGCTLN
>2216-30801.32923.DQ876460
WQRPLVTIRIGGQLKEALLDTGADDTVLEEMNLPGRWKPKMIGGIGGFIKVRQYDQILIEICGHKAIGTVLVGPTPVNIIGRNLLTQIGCTLN
>2349-30821.32926.DQ876463
WQRPFVTIKVGGQLREALLDTGADDTVLEEINLPGRWTPKLIGGIGGFVKVRQYDEVPIEICGHTVIGTVVVGPTPANIIGRNLLTQLGCTLN
>1344-30430.32928.DQ876465
WQRPIVTVKIGGQLREALLDTGADDTVFQDISLPGKWTPKMILGIGGFTKVRQYDQVPVEICGHKTIGPVLVGPTPANVIGRNLMTQLGCTLN
>1448-30515.32935.DQ876472
WQRPFVTIKVGGQLIEALLDTGADDTVLEDINLPGRWKPKIIGGIGGFIKVRQYDQVPIEICGHKAISTVLVGPTPVNVIGRNLMTQIGCTLN
>1450-30528.32937.DQ876474
WQRPLVTIKIGGQLKEALLDTGADDTVLEEMNLPGRWKPKLIGGIGGFVKVRQYDQIPIEICGHKVIGTVLIGPTPANIIGRNLMTQLGCTLN
>2182-31016.32938.DQ879124
WQRPIITIKVGGHLIEALLDTGADDTVLEEIDLPGRWKPKIVGGIGGLVRVRQYDQIPIEICGHKVISTVLVGPTPANIVGRNLMTQIGCTLN
>2185-30822.32939.DQ876476
WQRPIVTIKVAGQLREALLDTGADDTVLEDIDLPGRWKPKLIGGIGGFVRVKQYDQVPIEICGHKVIGTVVVGPTPANIIGRNLLTQLGCTLN
>1920-30529.32944.DQ876481
WQRPIVTIRIRGQLKEAILDTGADDTIFQDLDLPGRWTPKMVGGIGGFMKVRQYDQVPIEICGHKLLSTVLIGPTPANIIGRNVMTQLGCTLN
>1934-30812.32956.DQ876493
WQRPVVTVKIGGQLKEALLDTGADDTVLEDMSLPGRWKPKMIGGIGGFIKVKQYDQIPIEICGHKAIGTVLVGPTPVNIIGRNLLTQLGCTLN
>1936-30819.32957.DQ876494
WQRPLVTIKIGGQLKEALLDTGADDTVLEEMNLPGRWKPKMIGGIGGFIKVRQYDQIAIEICGHKAIGTVLVGPTPVNIIGRNLLTQIGCTLN
>1362-30616.32963.DQ876500
WQQPFVTVKVGGQLREALLDTGADDTIFEDINLPGRWQPKIVGGIGGFVKVKQYEQIPIEICGHKVIGTVLVGATPVNVIGRNVMTQIGCTLN
>1361-30616.32964.DQ876501
WQRPIITVKIGGQIKEALLDTGADDTVFQEMNLPGRWKPKMIGGIGGFVKVRQYDQVPIEILGHKVMTTVLIGPTPANVIGRNLMTQIGCTLN
>1367-30618.32969.DQ876506
WQRPIIPVRIGGQLMEALLDTGADDTVFEDINLPGRWTPKMIGGIGGFVKVRQYDQVPIEICGHKVIGTVLVGPTPANVIGRNVMSKIGCTLN
>1368-30630.32970.DQ876507
WQRPFVTIKIGGQLKEALLDTGADDTVFQEMNLPGRWKPKIIGGIGGFMRVKQYDQVPIEIWGHKTTSTVLIGDTPVNVIGRNLMTQLGCTLN
>1094-30224.32973.DQ876510
WQRPFVTIKIGGQLKEALLDTGADDTVLEEMKLPGPWKPKLIGGIGGFVKVRQYDQVPVEICGHKVIGSVLVGPTPANIIGRNLMTQLGCTLN
>1094-30519.32973.DQ879101
WQRPFVTIKIGGQLKEALLDTGADDTVLEEIKLPGPWKPKLIGGIGGFVKVRQYDQVPVEICGHKVIGSVLVGPTPSNIIGRNLMTQLGCTLN
>1094-40614.32973.DQ879100
WQRPSVTVKIGGQLKEALLDTGADDTVFEDIQLPGPWKPKLIGGIGGFAKVRQYDQVPVEICGHKVIGSVLVGPTPTNIIGRNLMTQLGCTLN
>1622-30317.32978.DQ876515
WQRPVVTVKVGGQLLEALLDTGADDTVLEEINLPGKWKPKIIGGIGGFIKVRQYEQIPIEICGHKTIGTVLVGPTPVNVIGRNLMTQIGCTLN
>1625-30325.32982.DQ876519
WQRPIVTIKVGGQLKEALLDTGADDTVLEDINLPGRWKPKMIGGIGGFIKVRQYDQIPIEICGHKAIGTVLVGPTPVNIIGRNLMTQIGCTLN
>1628-30416.32986.DQ876523
WQRPVVTIKIAGQLKEALFDTGADDTVFEEMNLPGKWKPKLIGGIGGLVKVRQYDQIPLEICGHKVVGTVLIGPTPANIIGRNLMSQLGCTLN
>1691-30421.32987.DQ876524
WQRPIVTIKIGGQLREALLDTGADDTVLEEIDLPGRWKPKMIVGIGGFTKVRQYDQVPLEICGHKLIGTVLVGPTPANIIGRNLMTQLGCTLN
>1694-30428.32989.DQ876526
WQRPFVTVKIGGQLKEALLDTGADNTVFEDIALPGRWKPRMIGGVGGFIKVRQYDQIPIEICGQKAIGTVLVGPTPVNIIGRDLMTQIGCTLN
>1872-30515.32995.DQ876532
WQRPFVTVKIGGQLKEALLDTGADDTVLEEMNLPGRWKPKIIGGIGGFIKVRQYDQIPIEICGHRAIGTVLVGPTPVNVIGRNLMTKLGFTLN
>1879-30605.33000.DQ876537
WQRPIVTIKIGGQLKEALIDTGADDTVFEELDLPGRWTPKMIVGIGGFAKVRQYEQVPVEICGHKTIGTVLVGPTPANIIGRNLLAQIGCTLN
>2003-30616.33002.DQ876539
WQRPFVTVKIGGHLIEALLDTGADDTVLEEINLPGKWKPKIIGGIGGFVKVRQYDQIPIEICGHKTIGTVLVGPTPVNVIGRNVMTQIGCTLN
>1373-30617.33010.DQ876547
WQRPLVTIKIGGQLREALLDTGADNTVLEDITLPGRWKPKMIGGIGGFIKVRQYEQIPIEICGHKAIGTVLIGPTPVNIIGRDLLTQIGCTLN
>1381-30423.33015.DQ876552
WQRPIVEVRIAGQLKEALLDTGADDTVLEEMDLPGRWKPKMIVGIGGFTKVRQYDDIPVEICGHKAIGAVLIGPTPANIIGRNLLTQIGCTLN
>1383-30507.33017.DQ876554
WQRPIVTIKIAGQLKEALLDTGADDTVFEEMNLPGRWKPKLIGGIGGFVKVRQYDQVPLEICGHKTIGTVLIGPTPVNVIGRNLMTKLGCTLN
>1104-30610.33020.DQ876557
WQRPIVKIKVGGQPIEALLDTGADDTVLQEINLPGRWKPKIVGGIGGFMKVREYDQIPIEICGHKVISTVLVGPTPVNVVGRNLMTQIGCTLN
>1108-30624.33022.DQ876559
WQRPIVTIKIGGQLKEALIDTGADDTVLEEMNLPGRWKPKMIVGIGGFSKVRQYDQVPIEICGRKVVGTVLIGPTPANIIGRNLLTQIGCTLN
>2248-30701.33023.DQ876560
WQRPLVTVKIGGQIKEALLDTGADDTVFEEMNLPGRWKPKMIGGIGGFVKVRQYDQILVEICGHRAIGTVLIGPTPANIIGRNLLTQIGCTLN
>2249-30729.33024.DQ876561
WQRPFVTIKIGGQLKEALLDTGADNTVLEEMNLPGKWKPKMIGGIGGFIKVRQYDQVPIEICGHKAIGTVLIGPTPVNIIGRDLLTQLGCTLN
>2250-30729.33025.DQ876562
WQRPLVTIKVGGQLKEALLDTGADDTVLEEMELSGRWKPKIIGGIGGFIKVRQYDQVPIEICGHKVMGTVLVGPTPVNIIGRDLMTQIGCTLN
>1109-30326.33033.DQ876570
WQRPIVTIKIGGQLREALLDTGADDTVFEDINLPGRWQPKMIGGIGGFLKVRQYDQVPIELFGRKVMTTVLVGPTPVNVIGRNLMTQIGCTLN
>2257-30818.33037.DQ876574
WQRPILTVKIGGQLREALLDTGADDTVFQDIDLPGRWKPKMIGGIGGFLKVRQYEQVPIEICGHKVIGPVLVGPTPVNVIGRNLMTQLGCTLN
>1891-30619.33041.DQ876579
WQRPIVTIKVGGQLMEALLDTGADDTVLEDINLPGKWKPKIIVGIGGFTKVRQYDQVPIEICGHKLIGTVLVGPTPSNIIGRNLLTQLGCTLN
>2081-30617.33047.DQ876585
EQRPIVTIKIGGQLKEALLDTGADDTVLEEMNLPGKWKPKIIGGIGGFMKVRQYEQVPIEICGHKVIGTVVIGPTPFNIIGRNLLTQLGCTLN
>1842-30731.33054.DQ876592
WQRPIVTVKIAGQLREALLDTGADDTVFQEIDLPGKWKPKMIGGIGGFLKVRQYDQVPIEICGHKVTGPVLVGPTPANVIGRNLMTQLGCTLN
>2493-30821.33059.DQ876597
WQRPIVTIKVGGQIKEALLDTGADDTILEDMDLPGRWRPKMVGGIGGFIKVKQYEQIPIEICGQKAIGTVLVGPTPVNIIGRNLLTQIGCTLN
>2051-30711.33060.DQ876598
WQRPVVTIKIGGQLKEALLDTGADDTVLEEMNLPGRWKPKMIVGIGGFVKVRQYEQIPIEICGHKVIGTVLVGPTPTNVIGRNLLTQIGCTLN
>2230-30709.33068.DQ876606
WQRPIVTIKIGGQLKEALLDTGADDTVLEEMSLPGRWKPKMIGGIGGFIKVRQYDQITIEICGHKATGTVLIGPTPVNIIGRNLLTQLGCTLN
>1481-30812.33077.DQ876616
WQRPFVTIKIGGQLKEALLDTGADNTVLEDISLPGKWKPKMIGGIGGFVKVRQYDQVPIEICGHKTMGTVLVGPTPVNIIGRDLMTQLGCTLN
>1482-30818.33078.DQ876617
WQRPLVTIKIGGQLKEALLDTGADDTVLEEMNLPGRWKPKMIGGIGGFIKVRQYDQIPIEICGHKAIGTVLVGPTPVNIIGRNLLTQIGCTLN
>2234-31205.33083.DQ879125
WQRPIVTIKVGGQLREALLDTGADDTVLEDIDLPGRWKPKLIGGIGGFVKVRQYDQVPIEICGHKVIGTVLVGPTPTNIIGRDLMTQIGCTLN
>1503-30619.33086.DQ876625
WQRPVVTIRIEGQLREALLDTGADDTIFEDINLPGRWIPKIVMGIGGLMRVKQYDQVSIEICGHKVVGTVLVGPTPANIIGRNLLTQIGCTLN
>1504-30626.33087.DQ876626
WQRPFITIKVAGQLVEALLDTGADDTILEEMNLPGRWKPKIVGGIGGYLKVREYDQIPIEICGHKAISKVLIGPTPVNVVGRNVMTQIGCTLN
>2044-30728.33089.DQ876628
WQRPLVTIKIGGQLKEALLDTGADDTVLEEMNLPGRWKPKMIGGIGGFIKVRQYDQILIEICGHKAIGTVLIGPTPVNIIGRNLLTQLGCTLN
>2325-30804.33094.DQ876633
WQRPIVTIKVGGQLREALLDTGADDTVLEDINLPGKWKPKLIVGIGGFTKVRQYDQVPIEICGHKVIGTVLVGPTPANIIGRNLMTQLGCTLN
>1530-30807.33095.DQ876634
WQRPIVTIKIGGQLKEALLDTGADDTVLEDIELPGRWKPKMIGGIGGFVKVRQYDQVPIEIFGHKIKSTVLVGPTPTNIIGRNLMTQIGCTLN
>2112-30813.33099.DQ876638
WQRPHPTVKIGGQVIEALLDTGADDTVLEEMNLPGRWKPKLIVGIGGFLKVRQYDQVTVEICGHKAIGSVLVGPTPANVIGRNLLAQIGCTLN
>2382-30820.33104.DQ876643
WQRPVVTIKIGGQLREALLDTGADDTVFEDINLPGKWKPKLIGGIGGLVRVKEYDQVPIEICGHKVIGTVLVGPTPANIIGRNLMTQLGCTLN
>1199-30225.33109.DQ876648
WQRPIVTIKVAGQLKEALLDTGADDTVLEEMSLPGRWKPKMILGVGGFTKVRQYDQIPIEICGHKTIGTVLIGPTPANIVGRNLLTKIGCTLN
>1538-30616.33114.DQ876654
WQRPFVTVKIGGQLKEALLDTGADDTIFQEMELPGRWTPKIVGGIGGFMKVRQYDQIAIEICGHKVIGTVLIGPTPANIIGRNLMTQIGCTLN
>2492-30821.33126.DQ876666
WQRPIVTIKIGGQLREALLDTGADDTVLEEIDLPGRWKPKMIGGIGGFIKVKQYDQVQIEICGHKTIGTVLVGPTPVNIIGRNLLTQLGCTLN
>2477-30821.33127.DQ876667
WQRPFVTIKIGGQLIEALLDTGADDTVLEDIQLPGRWKPKMIGGIGGFVKVKQYDQIPVEICGHKVRTTVLVGPTPVNVVGRNLMTQIGCTLN
>1857-30527.33129.DQ876669
WQRPIVTVKIGGQLKEALLDTGADDTVFEEMSLPGRWKPKMIGGIGGFLKVRQYDQVAIEICGHKAIGSVLIGPTPVNVIGRNMLTQLGCTLN
>2055-30821.33132.DQ876672
WQRPLVTIKIGGQLKEALLDTGADDTVLEDMDLPGRWKPKMIGGIGGFIKVRQYDQIPIEICGHKVIGKVLIGPTPVNIIGRNLLTQLGCTLN
>1561-30610.33136.DQ876676
WQRPIISMKVGGQMIEALLDTGADDTVLEEINLPGRWKPKLIGGIGGFVRVKQYDQVPIEIFGHKVISTVLVGPTPANIVGRNLMTQIGCTLN
>1998-40316.33137.DQ879119
WQRPIVTIKIGGQLKEALLDTGADDTVFEEMNLPGRWKPKMIGGIGGFAKVRQYDQVPIEICGHKLVGTVLIGPTPANIIGRNLLTQLGCTLN
>1572-30508.33140.DQ876680
WQRPIVTVKIGGQLKEALLDTGADDTVIEDLDLPGRWKPKLVGGIGGFMRVKQYDQVPIEFCGHKVIGTVLVGPTPVNVIGRNLMTQIGCTLN
>2155-30721.33145.DQ876685
WQRPFITVKVGGQLTEALLDTGADDTVFEDINLPGKWKPKMIGGIGGFVRVRQYDQVPIEICGHKAIGPVLVGPTPVNVIGRNTLTQIGCTLN
>1820-30822.33151.DQ876691
WQRPFVTMKIGGQLIEALIDTGADDTVLEEINLPGKWKPKIIGGIGGFAKVRQYDNIPVEICGYKAIGTVLVGPTPANIIGRNLLTQIGCTLN
>2017-30701.33156.DQ876696
WQRPIVTIKIGGQLKEALLDTGADDTVLEDVHLPGNWKPKLIEGIGGLVKVRQYDQICVEICGHKAIGTVLIGPTPFNIIGRNLLTQLGCTLN
>2019-30702.33157.DQ876697
WQRPLVTIKIGGQLKEALLDTGADDTVLEEMNLPGRWKPKMIGGIGGFIKVKQYDQILIEICGHKAIGTVLVGPTPVNIIGRNLLTQIGCTLN
>2022-30709.33159.DQ876699
WQRPVVTIKIAGQLKEALLDTGADDTIFEEMNLPGRWTPKIVGGIGGLLKVRQYDQIPIEICGHKLIGTVLVGPTPANIIGRNLMTQLGCTLN
>1598-30711.33162.DQ876702
WQRPFLTIKIGGQLVEALLDTGADDTILEDIKLPGRWTPKIIGGIGGLVKVRQYDQIPIEICGHKLIGTVLVGPTPVNIIGRNLMTQIGCTLN
>1733-30424.33171.DQ876711
WQRPIVTVKIGGQLKEALLDTGADDTIFEEMNLPGRWKPKIVGGIGGFMRVRQYDQVPIEIFGHKTTTTVLIGATPVNVIGRNLMTQLGVTLN
>2064-30626.33174.DQ876714
WQRPLVTIKVGGQLREALLDTGADDTVLEDIELPGRWKPKMIGGIGGFIKVRQYDQILIEICGHKAIGTVLVGPTPVNIIGRNLLTQIGCTLN
>2191-30814.33177.DQ876717
WQRPVVTIKIGGQLKEALLDTGADDTVLEDMALPGRWKPKMIGGIGGFVKVRQYDQIPVEICGHKVIGTVLVGPTPTNIIGRNLLTQIGCTLN
>2193-30821.33178.DQ876718
WQRPIVTIKIAGQLKEALLDTGADDTVLEEMNLPGRWKPKMIVGVGGFAKVRQYDQVPIEICGHKVVGTVLIGPTPANIIGRNLMTQLGCTLN
>3152-30821.33182.DQ876722
WQRPFVTIKIGGQLKEALLDTGADDTVLEEMDLPGRWKPKIIGGIGGFVKVRQYDQIPVEICGHRVIGTVLVGPTPTNVVGRNLMTQLGCTLN
>3119-40623.33185.DQ879132
WQRPLITIKVGGQLVEALLDTGADDTVIEGINLPGKWKPKLIGGIGGFVKVRQYDQVPIELCGHKTMGTVLVGPTPTNIVGRDLMTQIGCTLN
>3204-30821.33189.DQ876731
WQRPIITVEVGGQLREALLDTGADDTVFEDIELPGKWTPKMIGGIGGFLKVRQYEEVPIEICGHKVRSTVLVGPTPLNIVGRNLMTQLGCTLN
>3111-30515.33191.DQ876735
WQRPIVTVKIGGQLKEALIDTGADDTVFEEIDLPGRWKPKIIGGIGGFVKVKQYDQVPVEICGHKVIGTVVVGPTPSNIIGRNLLTQIGCTLN
>3048-30429.33192.DQ876736
WQRPIVTVKIGGQLKEALLDTGADDTVFEEMNLPGRWKPKIIGGIGGFLRVRQYDQVPIEICGHEVIGTVLVGPTPTNVIGRNLMTRIGCTLN
>2131-30813.33195.DQ876740
WQRPLVTIKIGGQLKEALLDTGADDTVLEDMDLPGRWKPKIIGGIGGFIRVKQYDQVPIEICGHKVIGTVVVGPTPVNIIGRNLMTQLGCTLN
>2133-30820.33198.DQ876743
WQRPIVTMKIGGQIKEALLDTGADDTVFQEMNLPGRWKPKMIMGVGGLVKVRQYDQVHMEICGQKVIGTVLIGPTPANIIGRNLMSQLGFTLN
>2136-30821.33199.DQ876744
WQRPFVTIKIGGQLREALLDTGADDTVFEDLNLPGKWKPVLIGGIGGFVQVRQYDQVPVEICGHKAIGTVLVGPTPVDVIGRNLMTQIGCTLN
>2422-30819.33201.DQ876746
WQRPLVTIKIGGQLKEALLDTGADDTVLEDMNLPGRWKPKMIGGIGGFIKVRQYDQIPLEICGHKAIGTVLVGPTPVNIIGRNLLTQIGCTLN
>2423-30820.33203.DQ876748
WQRPVVTVKIGGQLKEALLDTGADDTVFQEMNLPGRWKPKMIVGVGGFSKVRQYDQIPIEICGHKVVGTVLIGPTPANIIGRNLLTQLGCTLN
>2425-30820.33204.DQ876749
WQRPIVTIKIGGQLKEALIDTGADDTVLEDIELPGRWKPKIIGGIGGFVKVRQYDQIPIEICGHKVVGTVLIGPTPANVIGRNLLTQLGCTLN
>2220-30814.33206.DQ876751
[truncated: 256,076 more chars]
